# Supplementary material for: De Novo Assembly and Transcriptome Analysis of the Mediterranean Fruit Fly Ceratitis capitata Early Embryos
Source: PLoS One. 2014 Dec 4;9(12):e114191. doi: 10.1371/journal.pone.0114191 (PMC4256415; doi:10.1371/journal.pone.0114191)
Supplement: Table S1 — Comparison with C. capitata full-length cDNAs. (XLS) [file pone.0114191.s002.xls]

## Sheet: Sheet1
Table S1 - Comparison with C. capitata full-length cDNA
query	description	Length	alignment start	alignment stop	MEET best hit	Length	e value	alignment start	alignment stop	strand	extended bp	expression	references
gi|755004	ceratotoxin (CtxA)*	310	-	-	-	-	-	-	-	-	-	female accessory glands	Marchini et al., 1995
gi|3777609	FST*	461	-	-	-	-	-	-	-	-	-	female accessory glands	Rosetto et al., 1999
gi|185178061	ribosomal protein L36A	482	1	481	comp7124_c0_seq2	609	0	112	592	Plus / Plus	127
gi|183584865	farnesoic acid O-methyltransferase*	646	-	-	-	-	-	-	-	-	-	3rd instar larvae	Vannini et al., 2010
gi|359358701	protein kinase CK2 beta	648	1	648	comp10061_c0_seq8	1086	0	215	862	Plus / Plus	438
gi|755612	superoxide dismutase (SOD)	1067	-	-	three short hits
gi|3135758	chorion protein s18*	1110	-	-	-	-	-	-	-	-	-	oogenesis	Vlachou et al., 1997
gi|198042542	transformer-2	1113	149	1113	comp10827_c1_seq5	1878	0	759	1722	Plus / Minus	765
gi|156171	chorion protein*	1115	-	-	-	-	-	-	-	-	-	oogenesis	Vlachou et al., 1997
gi|5971	Cos38*	1115	-	-	-	-	-	-	-	-	-	oogenesis	Vlachou et al., 1997
gi|2808447	dopa decarboxylase*	1337	-	-	-	-	-	-	-	-	-	Late larval and pupal stage	Bossinakou et Fragoulis, 1996
gi|60207190	odorant receptor Or83b*	1422	-	-	-	-	-	-	-	-	-	adult head	Ramsdell et al., 2010
gi|359358699	protein kinase CK2 alpha	1446	1	1351	comp8668_c0_seq2	1629	0	182	1532	Plus / Plus	183
gi|204752274	alpha-L-fucosidase-like protein*	1482	-	-	-	-	-	-	-	-	-	adult body, testes	Intra et al., 2011
gi|1699020	cytochrome P450 monooxygenase*	1720	-	-	-	-	-	-	-	-	-	prothoracic glands	Niwa et al., 2011
gi|167822003	beta-2 tubulin	1859	415	1621	comp2770_c0_seq1	1613	E^-65	244	1450	Plus / Plus	-
gi|460878	6-phosphogluconate dehydrogenase	1923	1	1905	comp8059_c0_seq3	2521	0	600	2504	Plus / Minus	598
gi|7381419	zinc finger DNA binding protein pannier	1953	-	-	two very short hits	-	-	-	-	-	-
gi|159498719	acetylcholinesterase*	2010	-	-	-	-	-	-	-	-	-	CNS larval adult and thorax	Zador, 1989
gi|460876	glucose-6-phosphate dehydrogenase*	2049	-	-	-	-	-	-	-	-	-	From 18-24 embryos till adult	Ganguly et al., 1985
gi|1107534	white*	2252	-	-	-	-	-	-	-	-	-	late larval and adult stage	Gomulski et al., 2001
gi|218136534	serendipity alpha	2526	-	-	six short hits	-	-	-	-	-	-
gi|3393033	ecdysone	3217	-	-	three very short hits	-	-	-	-	-	-
gi|218136530	CG2186-like protein	3329	1	3312	comp11735_c0_seq11	5213	0	1887	5032	Plus / Minus	1884
gi|168824487	orthodenticle	3957	1218	3957	comp10549_c0_seq2	2747	0	30	2747	Plus / Plus	-1210
gi|13506614	xanthine dehydrogenase	4410	-	-	-	-	-	-	-	-	-
gi|218136523	slow as molasses	5781	1	5761	comp12011_c0_seq1	5780	0	20	5780	Plus / Plus	-1
