# Supplementary material for: De Novo Assembly and Transcriptome Analysis of the Mediterranean Fruit Fly Ceratitis capitata Early Embryos
Source: PLoS One. 2014 Dec 4;9(12):e114191. doi: 10.1371/journal.pone.0114191 (PMC4256415; doi:10.1371/journal.pone.0114191)
Supplement: Table S2 — OHR and FLHR analyses. (XLS) [file pone.0114191.s003.xls]

## Sheet: brh_ohr
query_name	query_length	accession_number	length	E value	query_start	query_end	hit_start	hit_end	positives	identical	ohr	ratio	avg ohr	0.518308	median ohr	0.492244
											1156.35	2314.58
comp12271_c0_seq1	740	FBtr0100863	685	1e-124	23	694	1	672	89.3	84.4	0.979562	1.08029
comp924228_c0_seq1	205	FBtr0076762	73	9e-11	22	93	1	72	100	100	0.972603	2.80822
comp11036_c0_seq2	4942	FBtr0075495	2062	0	2908	4884	37	2013	93.8	86.2	0.958293	2.3967
comp9969_c0_seq3	2044	FBtr0077081	1638	0	325	1887	10	1572	87.3	77.5	0.953602	1.24786
comp7933_c0_seq1	4411	FBtr0300811	4376	0	138	4262	82	4206	86.3	75.8	0.942413	1.008
comp8495_c0_seq2	1715	FBtr0076102	1281	0	141	1340	23	1222	82.8	66	0.935988	1.3388
comp10368_c0_seq3	2992	FBtr0078075	1625	0	1415	2923	63	1571	87.7	76.5	0.928	1.84123
comp10128_c0_seq2	1033	FBtr0081279	789	1e-144	179	910	18	749	94.3	84.8	0.926489	1.30925
comp155001_c0_seq1	1358	FBtr0085390	1178	0	138	1226	70	1158	89.8	79.6	0.923599	1.1528
comp9985_c0_seq3	3814	FBtr0082892	3773	0	214	3687	206	3679	98.6	97.8	0.920488	1.01087
comp10453_c0_seq4	988	FBtr0080544	968	0	81	971	41	931	94.3	90.2	0.919421	1.02066
comp9436_c0_seq3	1306	FBtr0087470	649	1e-110	126	713	49	636	90.8	86.2	0.904468	2.01233
comp8640_c0_seq1	1016	FBtr0083084	796	1e-123	92	811	9	728	85	70.8	0.903266	1.27638
comp9861_c0_seq1	821	FBtr0084968	660	3e-73	131	727	19	615	70.9	56.3	0.90303	1.24394
comp9413_c0_seq1	3967	FBtr0074290	4004	0	144	3746	64	3666	91.5	83.9	0.8996	0.990759
comp11195_c0_seq9	3360	FBtr0305662	3118	0	406	3204	152	2950	83.4	72.7	0.89737	1.07761
comp12575_c0_seq1	2928	FBtr0085911	2858	0	68	2629	86	2647	94.4	91.9	0.896081	1.02449
comp9882_c0_seq2	835	FBtr0072823	662	1e-101	109	702	69	662	86.9	72.2	0.89577	1.26133
comp7520_c0_seq1	846	FBtr0086673	719	6e-83	79	723	27	671	73	57.7	0.895688	1.17663
comp8801_c0_seq1	1578	FBtr0078038	1533	0	92	1465	59	1432	86.2	73.8	0.895629	1.02935
comp10657_c0_seq2	1183	FBtr0081861	1040	1e-179	131	1060	42	971	87.4	77.1	0.893269	1.1375
comp10458_c0_seq2	1651	FBtr0079780	1504	0	204	1547	113	1456	92.6	88.2	0.892952	1.09774
comp6963_c0_seq1	1200	FBtr0079650	1069	0	95	1048	47	1000	97.2	93.1	0.891487	1.12254
comp9039_c0_seq2	2407	FBtr0082279	2448	0	190	2358	183	2351	94.9	88.9	0.885621	0.983252
comp11799_c0_seq2	5638	FBtr0085476	2026	0	3670	5463	117	1910	94.6	90.8	0.884995	2.78282
comp11725_c0_seq1	3302	FBtr0085257	3122	0	291	3053	312	3074	97.2	92.7	0.884689	1.05766
comp11286_c0_seq4	3219	FBtr0079722	3284	0	148	3042	227	3121	88.8	77.6	0.881242	0.980207
comp9076_c0_seq1	2090	FBtr0300283	2022	0	194	1975	152	1933	83.5	70.7	0.880811	1.03363
comp10068_c0_seq2	1232	FBtr0299870	785	1e-152	499	1188	18	707	97	93	0.877707	1.56943
comp8041_c0_seq1	588	FBtr0091870	468	5e-85	94	504	58	468	100	100	0.876068	1.25641
comp9702_c0_seq1	1403	FBtr0082346	1381	0	68	1270	34	1236	91.8	89.3	0.870384	1.01593
comp9875_c0_seq2	1319	FBtr0080019	1134	1e-179	107	1093	76	1062	89.1	80.5	0.869489	1.16314
comp11974_c0_seq1	3262	FBtr0070038	2977	0	349	2937	243	2831	94	87.8	0.869332	1.09573
comp9029_c0_seq1	3578	FBtr0080059	2628	0	1190	3472	127	2409	93.7	86.6	0.868341	1.36149
comp11748_c0_seq2	737	FBtr0073965	580	2e-89	168	671	12	515	88.1	80.4	0.867241	1.27069
comp10698_c0_seq37	3337	FBtr0081162	1988	0	101	1825	161	1885	86.4	78.8	0.867203	1.67857
comp10647_c0_seq1	1605	FBtr0071033	1459	0	109	1371	45	1307	97.1	91.9	0.864976	1.10007
comp11032_c0_seq4	1739	FBtr0088947	1509	0	163	1467	109	1413	92.9	91.3	0.864148	1.15242
comp7951_c0_seq3	806	FBtr0089318	669	1e-123	113	691	60	638	93.8	88.6	0.863976	1.20478
comp10961_c0_seq2	2095	FBtr0088683	1917	0	333	1988	75	1730	89.7	80.4	0.863328	1.09285
comp11495_c0_seq2	1480	FBtr0071683	1199	0	289	1323	81	1115	93.9	87.8	0.862385	1.23436
comp7403_c0_seq1	1599	FBtr0079263	1438	0	135	1373	108	1346	87.9	79.2	0.860918	1.11196
comp6764_c0_seq1	1583	FBtr0091446	1066	1e-127	549	1466	65	982	78.8	60.5	0.860225	1.48499
comp5865_c0_seq1	2636	FBtr0079413	2598	0	129	2363	94	2328	91.8	85.6	0.859892	1.01463
comp2780_c0_seq1	742	FBtr0078705	742	1e-133	18	656	16	654	95.8	93	0.859838	1
comp10851_c0_seq2	1454	FBtr0084470	1338	0	123	1271	105	1253	89	79.4	0.857997	1.0867
comp10550_c0_seq1	2667	FBtr0086322	1996	0	170	1879	148	1857	91.8	83.5	0.856212	1.33617
comp9442_c0_seq1	1529	FBtr0301230	1467	0	120	1376	1	1257	86.2	79	0.856169	1.04226
comp8970_c0_seq4	3589	FBtr0086086	3585	0	338	3400	307	3369	96.3	90.7	0.854114	1.00112
comp9193_c0_seq2	1283	FBtr0076139	1105	1e-168	139	1080	70	1011	86	75.5	0.851584	1.16109
comp5080_c0_seq1	1952	FBtr0076022	1856	0	136	1716	155	1735	97.3	93	0.851293	1.05172
comp10064_c0_seq2	1570	FBtr0075547	1490	0	144	1412	115	1383	91.7	82.7	0.851007	1.05369
comp10247_c0_seq6	1117	FBtr0083358	920	1e-134	131	913	94	876	88.9	73.9	0.85	1.21413
comp11817_c0_seq35	3253	FBtr0086038	1687	0	742	2175	118	1551	88.7	80.5	0.849437	1.92828
comp166778_c0_seq1	1588	FBtr0082522	1422	0	271	1476	136	1341	90.3	81.8	0.847398	1.11674
comp11194_c0_seq2	1903	FBtr0089105	1585	0	270	1613	163	1506	96.7	92.2	0.847319	1.20063
comp10645_c0_seq1	1769	FBtr0080050	1183	1e-178	154	1155	80	1081	86.5	77.5	0.846154	1.49535
comp216754_c0_seq1	1374	FBtr0088524	1267	0	196	1266	121	1191	90.5	82.1	0.844515	1.08445
comp2826_c0_seq1	1396	FBtr0079565	1115	0	88	1029	78	1019	98.4	96.5	0.843946	1.25202
comp11083_c0_seq3	1508	FBtr0082290	1336	0	252	1379	112	1239	91.5	81.4	0.843563	1.12874
comp7029_c0_seq2	670	FBtr0077451	511	6e-86	125	556	56	487	93.8	83.3	0.843444	1.31115
comp9871_c0_seq1	1411	FBtr0073902	1398	0	124	1302	119	1297	85.2	68.2	0.842632	1.0093
comp10058_c0_seq1	1071	FBtr0080017	900	1e-156	162	920	57	815	96	89.7	0.842222	1.19
comp8399_c0_seq4	1408	FBtr0084294	1393	0	145	1317	126	1298	94.1	87.5	0.84135	1.01077
comp11063_c0_seq1	873	FBtr0080728	773	1e-121	74	724	61	711	91.2	79.7	0.84088	1.12937
comp8667_c0_seq11	2918	FBtr0079129	2147	0	965	2770	86	1891	95.5	90.9	0.840708	1.35911
comp5024_c0_seq1	1382	FBtr0073436	1488	0	82	1332	138	1388	94.7	91.8	0.840054	0.928763
comp6296_c0_seq2	426	FBtr0072791	356	4e-54	58	357	22	321	93	89	0.839888	1.19663
comp8045_c0_seq1	2027	FBtr0084291	1992	0	237	1910	101	1774	97.3	93.7	0.839859	1.01757
comp6818_c0_seq1	1516	FBtr0078439	1161	1e-156	45	1019	3	977	82.5	68	0.838932	1.30577
comp12215_c0_seq1	3212	FBtr0081766	1290	0	1941	3023	139	1221	90.3	76.7	0.83876	2.48992
comp11267_c0_seq1	1246	FBtr0087460	1206	0	108	1118	107	1117	89	80.1	0.837479	1.03317
comp2079_c0_seq1	2033	FBtr0080290	1533	0	484	1767	177	1460	94.2	86	0.836921	1.32616
comp5838_c0_seq1	2119	FBtr0080411	1919	0	203	1807	113	1717	95.5	90.8	0.835852	1.10422
comp12164_c0_seq2	2167	FBtr0074472	1187	1e-180	144	1136	121	1113	88.2	76.7	0.83572	1.82561
comp11634_c0_seq1	1759	FBtr0087059	1536	0	174	1457	80	1363	85.7	72.7	0.835286	1.14518
comp8531_c0_seq1	1128	FBtr0078768	1146	1e-118	87	1043	83	1039	72.7	53.3	0.834206	0.984293
comp10460_c0_seq4	3453	FBtr0080333	2314	0	263	2191	254	2182	96	90.8	0.833189	1.49222
comp10241_c0_seq13	2306	FBtr0075951	1843	0	329	1864	90	1625	92	86.5	0.832881	1.25122
comp10805_c0_seq1	1258	FBtr0079031	1194	0	181	1173	85	1077	90	83.1	0.830821	1.0536
comp10756_c0_seq1	835	FBtr0077883	841	1e-104	31	729	86	784	82.4	64.4	0.829964	0.992866
comp8192_c0_seq1	1679	FBtr0070954	1699	0	216	1625	138	1547	93.6	87	0.829311	0.988228
comp11977_c0_seq2	3040	FBtr0075068	3380	0	142	2943	121	2922	94.5	90.4	0.828698	0.899408
comp8380_c0_seq1	1064	FBtr0085863	1085	1e-163	46	945	49	948	89	79.3	0.828571	0.980645
comp8418_c0_seq2	1359	FBtr0079053	1180	0	220	1197	89	1066	94.8	89.6	0.827966	1.15169
comp11999_c0_seq1	3314	FBtr0080469	3071	0	586	3126	123	2663	94.6	87.6	0.827092	1.07913
comp10897_c0_seq1	1565	FBtr0084520	1592	0	120	1433	200	1513	97.3	96.8	0.824749	0.98304
comp8930_c0_seq3	1292	FBtr0080051	1083	1e-178	171	1064	87	980	91.3	85.6	0.824561	1.19298
comp10742_c0_seq8	1136	FBtr0078227	996	1e-161	149	970	82	903	91.6	80.7	0.824297	1.14056
comp2785_c0_seq1	658	FBtr0086533	694	1e-119	71	643	53	625	95.8	93.2	0.824207	0.948127
comp7240_c0_seq2	1699	FBtr0075345	1568	0	157	1449	133	1425	98.6	97.4	0.82398	1.08355
comp8985_c0_seq2	439	FBtr0082006	312	1e-54	112	369	20	277	98.8	96.5	0.823718	1.40705
comp4668_c0_seq1	1723	FBtr0084009	1718	0	153	1565	184	1596	80.3	67.9	0.821886	1.00291
comp11723_c1_seq5	2288	FBtr0089186	1730	0	529	1950	185	1606	95.1	92.4	0.821387	1.32254
comp11733_c0_seq6	3456	FBtr0080930	3242	0	225	2885	135	2795	86.8	76.9	0.820481	1.06601
comp9854_c0_seq2	2997	FBtr0082226	1670	0	1423	2793	232	1602	95.8	93	0.820359	1.79461
comp6815_c0_seq1	1057	FBtr0081482	940	1e-125	121	891	146	916	84.8	73.2	0.819149	1.12447
comp7548_c0_seq2	864	FBtr0088306	860	1e-123	118	822	70	774	88.5	77	0.818605	1.00465
comp9318_c0_seq1	2681	FBtr0075633	2509	0	399	2450	336	2387	90.6	82	0.817457	1.06855
comp5564_c0_seq1	2091	FBtr0087987	1974	0	258	1871	146	1759	97.4	92.4	0.817123	1.05927
comp10603_c0_seq1	1064	FBtr0079261	1104	1e-166	128	1030	112	1014	89.7	81.7	0.817029	0.963768
comp11579_c0_seq2	2307	FBtr0082655	1953	0	208	1803	281	1876	96.1	92.3	0.816692	1.18126
comp8227_c0_seq1	1063	FBtr0302223	885	1e-129	143	865	53	775	89.2	79.7	0.815819	1.20113
comp3539_c0_seq2	658	FBtr0085570	536	2e-83	111	548	75	512	95.9	82.2	0.815299	1.22761
comp5265_c0_seq1	965	FBtr0079946	894	1e-146	108	836	88	816	95.1	88.5	0.814318	1.07942
comp11226_c0_seq3	2464	FBtr0084108	1356	0	127	1230	82	1185	81.2	71.7	0.813422	1.81711
comp10142_c0_seq2	4027	FBtr0077562	3791	0	600	3680	599	3679	90.7	80.6	0.812451	1.06225
comp8743_c0_seq1	803	FBtr0306645	756	1e-117	138	752	53	667	90.2	85.9	0.812169	1.06217
comp12078_c0_seq4	1979	FBtr0084183	2002	0	128	1753	301	1926	92.8	85.6	0.811688	0.988511
comp11406_c0_seq1	1766	FBtr0304690	1942	0	98	1672	285	1859	96.8	93.7	0.810505	0.909372
comp6729_c0_seq1	924	FBtr0075885	969	1e-173	44	829	99	884	99.2	95.4	0.810114	0.95356
comp8787_c0_seq2	1638	FBtr0074030	1599	0	129	1424	138	1433	94.9	89.4	0.809881	1.02439
comp2773_c0_seq1	879	FBtr0084410	903	1e-148	66	797	52	783	95.5	92.2	0.809524	0.973422
comp7707_c0_seq1	919	FBtr0081301	741	2e-95	289	888	19	618	84	71	0.808367	1.24022
comp8663_c0_seq4	1781	FBtr0088564	1648	0	124	1455	53	1384	92.3	86	0.807646	1.0807
comp17202_c0_seq1	1206	FBtr0082593	1249	1e-140	84	1091	171	1178	78	62.2	0.806245	0.965572
comp9777_c0_seq4	1030	FBtr0078143	974	1e-124	127	912	50	835	84	66.8	0.805955	1.05749
comp9040_c0_seq2	1209	FBtr0071905	1112	1e-153	136	1032	162	1058	83.6	71.9	0.805755	1.08723
comp5337_c0_seq1	2130	FBtr0079216	1597	0	178	1464	209	1495	95.3	90	0.80526	1.33375
comp12016_c0_seq4	2940	FBtr0087623	2794	0	170	2419	102	2351	92.4	85.3	0.804939	1.05225
comp6646_c0_seq2	1104	FBtr0072111	1121	1e-141	127	1029	61	963	82.7	69.8	0.804639	0.984835
comp4413_c0_seq1	2965	FBtr0075845	2295	0	191	2035	108	1952	93.5	87.8	0.803486	1.29194
comp10808_c0_seq1	1581	FBtr0081834	1478	0	161	1348	125	1312	98.7	98.2	0.803112	1.06969
comp11455_c0_seq1	2074	FBtr0081918	1977	0	318	1901	120	1703	90.9	86.7	0.800708	1.04906
comp3234_c0_seq1	1069	FBtr0100483	1003	1e-139	138	941	37	840	84.7	75.4	0.800598	1.0658
comp11101_c0_seq3	1547	FBtr0078422	1563	0	260	1510	169	1419	81.8	69.1	0.799744	0.989763
comp10852_c0_seq3	1644	FBtr0071143	1486	0	256	1443	128	1315	93.7	83.8	0.798789	1.10633
comp2784_c0_seq1	576	FBtr0071897	544	2e-92	41	475	64	498	100	98.6	0.797794	1.05882
comp6906_c0_seq1	609	FBtr0100541	608	1e-100	107	592	1	486	98.1	95.1	0.797697	1.00164
comp5280_c0_seq1	637	FBtr0072176	642	3e-97	62	574	76	588	93.6	85.4	0.797508	0.992212
comp11858_c0_seq2	1208	FBtr0084969	1069	1e-162	127	978	85	936	85.2	76.1	0.796071	1.13003
comp8576_c0_seq1	638	FBtr0083970	500	4e-55	105	503	19	417	75.9	68.4	0.796	1.276
comp9151_c0_seq3	1593	FBtr0084452	1625	0	181	1473	134	1426	98.8	97.2	0.795077	0.980308
comp11012_c0_seq1	2106	FBtr0113715	1487	0	713	1894	136	1317	89.1	79.9	0.794217	1.41627
comp10845_c1_seq2	1346	FBtr0085465	1234	0	130	1110	112	1092	89.9	80.1	0.794165	1.09076
comp10204_c0_seq1	1439	FBtr0078996	1136	1e-133	219	1121	160	1062	76.4	64.1	0.794014	1.26673
comp6741_c0_seq2	673	FBtr0086947	683	1e-115	37	579	63	605	97.2	92.3	0.793558	0.985359
comp4400_c0_seq1	1078	FBtr0084186	1089	1e-129	38	901	113	976	82.3	64.2	0.79247	0.989899
comp9604_c0_seq1	1699	FBtr0086232	1589	0	223	1482	147	1406	86.7	78.1	0.792322	1.06923
comp7939_c0_seq2	2969	FBtr0301282	2904	0	254	2554	266	2566	91.8	84.2	0.792011	1.02238
comp11382_c0_seq2	2347	FBtr0089329	1980	0	406	1974	150	1718	92.9	81.5	0.791919	1.18535
comp7990_c0_seq1	2965	FBtr0080590	2499	0	256	2235	201	2180	88.5	78	0.791917	1.18647
comp10803_c0_seq1	2164	FBtr0087008	2068	0	474	2111	145	1782	86.8	74.2	0.791586	1.04642
comp10014_c0_seq1	1078	FBtr0078892	1058	1e-178	47	883	112	948	96.8	92.1	0.79017	1.0189
comp7351_c0_seq1	673	FBtr0112406	489	9e-40	217	603	25	411	69	50.4	0.789366	1.37628
comp5823_c0_seq3	1323	FBtr0085541	1139	1e-169	108	1007	90	989	95.7	84	0.789289	1.16155
comp12056_c0_seq4	1203	FBtr0082029	1044	1e-147	256	1080	66	890	88	73.1	0.789272	1.1523
comp7765_c0_seq2	1472	FBtr0083803	1342	0	198	1256	253	1311	95.5	91.8	0.788376	1.09687
comp4125_c0_seq1	668	FBtr0114530	391	9e-52	285	593	3	311	90.3	78.6	0.787724	1.70844
comp5222_c0_seq1	667	FBtr0074311	635	2e-94	17	517	20	520	90.4	85	0.787402	1.05039
comp8540_c0_seq1	1400	FBtr0080180	1180	1e-166	319	1248	124	1053	85.2	76.1	0.787288	1.18644
comp7291_c0_seq1	1201	FBtr0070748	830	1e-119	133	786	105	758	89	84.4	0.786747	1.44699
comp9053_c0_seq1	993	FBtr0071860	979	1e-115	119	889	88	858	79	66.1	0.786517	1.0143
comp5099_c0_seq1	1529	FBtr0086960	1449	0	122	1261	234	1373	95.5	90.5	0.786059	1.05521
comp10557_c0_seq1	570	FBtr0074785	476	6e-72	93	467	54	428	94.4	88.8	0.785714	1.19748
comp11563_c0_seq1	4535	FBtr0081841	2611	0	2328	4379	302	2353	90.9	81.1	0.785523	1.73688
comp11409_c0_seq2	2905	FBtr0113761	1244	0	1656	2633	228	1205	92.6	85.6	0.78537	2.33521
comp10114_c0_seq1	3040	FBtr0083035	2566	0	578	2590	68	2080	92.5	87.5	0.7841	1.18472
comp10966_c0_seq1	4151	FBtr0072218	3929	0	766	3846	735	3815	94	90.5	0.783914	1.0565
comp6500_c0_seq1	1619	FBtr0087585	1476	0	355	1512	42	1199	86.3	75.9	0.783875	1.09688
comp112780_c0_seq1	1419	FBtr0070913	1410	0	14	1114	163	1263	83.9	71.4	0.780142	1.00638
comp10912_c0_seq4	2371	FBtr0088882	1999	0	270	1829	287	1846	82.9	73.8	0.77989	1.18609
comp12903_c0_seq1	654	FBtr0071096	595	1e-68	62	526	55	519	77.4	76.1	0.779832	1.09916
comp8044_c0_seq5	3628	FBtr0071089	2750	0	161	2305	91	2235	88.1	76.1	0.779636	1.31927
comp2985_c0_seq1	2368	FBtr0079711	2739	0	137	2272	466	2601	68.3	51.3	0.779482	0.864549
comp8086_c0_seq1	2505	FBtr0081390	2771	0	100	2259	66	2225	88.1	78.2	0.779141	0.904006
comp3462_c0_seq2	1856	FBtr0080436	1562	0	146	1363	234	1451	83.3	74.6	0.779129	1.18822
comp7713_c0_seq3	1365	FBtr0087622	1316	1e-174	131	1156	200	1225	85.1	73.7	0.778875	1.03723
comp91202_c0_seq1	1178	FBtr0273253	1143	1e-152	165	1055	119	1009	82.2	70.7	0.778653	1.03062
comp6886_c0_seq1	581	FBtr0080016	604	1e-82	53	523	57	527	85.4	83.4	0.778146	0.961921
comp8183_c0_seq1	982	FBtr0088825	820	1e-128	62	700	101	739	96.2	88.7	0.778049	1.19756
comp10715_c0_seq3	1792	FBtr0080367	1811	0	264	1673	251	1660	84	70.9	0.778023	0.989509
comp12113_c0_seq3	1972	FBtr0082172	1114	1e-176	258	1124	219	1085	90.7	82.4	0.777379	1.7702
comp10612_c0_seq1	738	FBtr0088694	678	1e-89	86	613	73	600	85.8	69.3	0.777286	1.0885
comp8919_c0_seq1	1320	FBtr0073159	1084	1e-156	203	1045	100	942	86.8	74.4	0.776753	1.21771
comp10459_c0_seq1	4057	FBtr0082015	1880	0	2255	3715	253	1713	94.5	85.6	0.776596	2.15798
comp9472_c0_seq2	2049	FBtr0083554	1823	0	270	1685	53	1468	93.6	88.1	0.776193	1.12397
comp8393_c0_seq1	1705	FBtr0078090	1209	1e-162	254	1192	148	1086	85.9	73.5	0.775848	1.41026
comp2518_c0_seq2	896	FBtr0077113	811	1e-119	129	758	67	696	91.9	84.3	0.775586	1.10481
comp11556_c0_seq2	2107	FBtr0078967	1999	0	230	1780	240	1790	92.5	85.3	0.775388	1.05403
comp8763_c0_seq2	932	FBtr0307502	711	1e-118	213	764	115	666	95.7	92.4	0.774965	1.31083
comp8765_c0_seq1	778	FBtr0076892	731	1e-114	39	605	58	624	96.8	88.9	0.774282	1.0643
comp10441_c0_seq1	1325	FBtr0089595	1386	0	103	1176	273	1346	89.7	83.2	0.77417	0.955988
comp7053_c0_seq3	834	FBtr0088237	817	1e-137	121	753	95	727	99.1	97.6	0.773562	1.02081
comp9966_c0_seq3	3723	FBtr0070344	3511	0	985	3696	384	3095	98.8	97.1	0.772145	1.06038
comp184476_c0_seq1	1428	FBtr0305358	1005	1e-121	332	1108	79	855	80.3	66	0.772139	1.4209
comp11791_c0_seq4	2236	FBtr0305551	2444	0	192	2078	48	1934	97.9	96.5	0.771686	0.914894
comp10778_c0_seq5	1765	FBtr0290266	1375	0	386	1447	169	1230	93.2	85.6	0.771636	1.28364
comp5313_c0_seq2	3613	FBtr0079349	3619	0	446	3238	403	3195	92.2	82.5	0.771484	0.998342
comp9915_c0_seq1	2141	FBtr0302371	2087	0	149	1759	190	1800	96.8	92.2	0.771442	1.02587
comp8789_c0_seq1	1212	FBtr0075672	1135	1e-156	115	990	152	1027	88	75.3	0.770925	1.06784
comp10670_c0_seq1	892	FBtr0080394	781	1e-109	186	788	131	733	87.6	75.6	0.770807	1.14213
comp9233_c0_seq3	575	FBtr0114556	536	8e-88	94	507	73	486	97.8	96.4	0.770522	1.07276
comp95334_c0_seq1	1435	FBtr0078215	1097	1e-130	440	1285	224	1069	82.6	66.3	0.770283	1.30811
comp11065_c0_seq2	2914	FBtr0075278	1192	1e-164	1632	2549	200	1117	88.2	75.8	0.769295	2.44463
comp2334_c0_seq2	1061	FBtr0072323	767	9e-92	310	900	72	662	84.8	69.5	0.769231	1.38331
comp10496_c0_seq1	1530	FBtr0077098	1122	1e-170	510	1373	164	1027	92	84	0.769162	1.36364
comp9531_c0_seq4	1016	FBtr0073113	971	1e-136	148	894	150	896	86.3	80.3	0.76828	1.04634
comp2919_c0_seq1	925	FBtr0071628	561	4e-75	313	744	46	477	89.6	85.4	0.768271	1.64884
comp10625_c0_seq2	1122	FBtr0070446	1057	1e-160	218	1030	115	927	89.3	86	0.768212	1.06149
comp390641_c0_seq1	679	FBtr0079048	729	1e-100	39	599	60	620	89.3	75.9	0.768176	0.931413
comp4416_c0_seq1	579	FBtr0080746	530	4e-67	113	520	75	482	89	79.4	0.767925	1.09245
comp11724_c0_seq5	1795	FBtr0071937	1472	0	291	1421	218	1348	95	92	0.767663	1.21943
comp2804_c0_seq1	1332	FBtr0078682	1344	0	140	1171	236	1267	92.7	88.7	0.767113	0.991071
comp8818_c0_seq2	751	FBtr0083551	598	3e-98	118	576	76	534	97.4	93.5	0.765886	1.25585
comp9063_c0_seq3	783	FBtr0084704	716	1e-117	141	689	97	645	97.3	92.9	0.765363	1.09358
comp11908_c0_seq1	2197	FBtr0074305	2269	0	299	2035	57	1793	94	88.8	0.765095	0.968268
comp5737_c0_seq1	624	FBtr0085864	634	1e-101	122	607	63	548	96.3	92	0.764984	0.984227
comp10220_c0_seq3	846	FBtr0087264	646	1e-109	176	670	89	583	98.8	93.9	0.764706	1.3096
comp10027_c0_seq1	2258	FBtr0083057	2407	0	131	1969	150	1988	93.1	91.8	0.763606	0.938097
comp10221_c0_seq1	966	FBtr0074847	871	1e-115	212	877	159	824	85.6	74.8	0.76349	1.10907
comp11604_c0_seq2	1448	FBtr0076598	978	2e-87	103	849	72	818	69.9	57	0.762781	1.48057
comp8059_c0_seq2	2572	FBtr0070384	1895	0	889	2334	272	1717	89.4	83.4	0.762533	1.35726
comp7254_c0_seq1	1138	FBtr0080843	1014	1e-144	190	963	170	943	89.1	78.3	0.762327	1.12229
comp10229_c0_seq2	1570	FBtr0080065	1298	0	500	1489	95	1084	91.2	81.2	0.761941	1.20955
comp10418_c0_seq3	1909	FBtr0075896	1361	1e-157	339	1376	16	1053	80.9	63.6	0.76194	1.40265
comp5186_c0_seq1	903	FBtr0077684	861	1e-125	147	803	105	761	90.4	82.2	0.761905	1.04878
comp11296_c0_seq2	2882	FBtr0077971	1543	0	1390	2565	94	1269	92.6	83.7	0.761504	1.86779
comp2624_c0_seq1	2046	FBtr0087404	1756	0	166	1503	147	1484	89.9	78.9	0.76139	1.16515
comp6735_c0_seq1	664	FBtr0085961	649	9e-87	85	579	49	543	85.5	78.8	0.761171	1.02311
comp6793_c0_seq2	585	FBtr0079846	607	4e-58	33	494	67	528	73.4	67.5	0.759473	0.963756
comp7084_c0_seq7	1611	FBtr0089384	1524	0	256	1413	141	1298	91.5	85.5	0.759186	1.05709
comp10291_c0_seq3	972	FBtr0081179	631	3e-80	392	871	70	549	83.8	70.6	0.759113	1.54041
comp7310_c0_seq1	2652	FBtr0070762	2754	0	100	2190	159	2249	93.3	85.8	0.758896	0.962963
comp6679_c0_seq1	1566	FBtr0078670	1592	0	236	1444	243	1451	83.4	70	0.758794	0.983668
comp8037_c0_seq1	1326	FBtr0084135	909	1e-121	190	879	79	768	84.8	76.5	0.757976	1.45875
comp10927_c0_seq3	3165	FBtr0083609	1998	0	1406	2920	390	1904	78.8	59.8	0.757758	1.58408
comp2818_c0_seq2	882	FBtr0087262	846	8e-98	119	760	73	714	78.5	70.1	0.757683	1.04255
comp11412_c0_seq2	2637	FBtr0080825	1101	1e-160	1528	2361	156	989	89.6	77	0.756585	2.3951
comp10982_c0_seq5	2408	FBtr0087232	1692	0	689	1969	26	1306	79.9	67	0.756501	1.42317
comp8361_c0_seq2	1589	FBtr0083563	1340	0	148	1161	111	1124	89.3	82	0.75597	1.18582
comp9387_c0_seq1	1320	FBtr0070347	1182	0	164	1057	120	1013	96.3	90.3	0.755499	1.11675
comp7773_c0_seq1	1661	FBtr0082652	1476	0	174	1289	102	1217	98.1	95.2	0.75542	1.12534
comp8688_c0_seq2	2610	FBtr0080532	2469	0	189	2051	185	2047	92.1	86.3	0.754151	1.05711
comp6361_c0_seq1	676	FBtr0088315	846	1e-109	36	674	95	733	84	71.8	0.754137	0.799054
comp8204_c0_seq1	1723	FBtr0079975	1714	0	271	1563	211	1503	96.8	94.4	0.753792	1.00525
comp2529_c0_seq2	880	FBtr0086787	863	1e-80	52	702	22	672	75.1	55.8	0.753187	1.0197
comp5424_c0_seq2	1065	FBtr0075184	648	1e-74	455	943	79	567	79.8	69.9	0.753086	1.64352
comp2667_c0_seq1	1096	FBtr0081638	907	4e-98	318	1001	89	772	78.5	64	0.753032	1.20838
comp7336_c0_seq1	2259	FBtr0083682	1921	0	367	1812	306	1751	82.4	73.4	0.752212	1.17595
comp6199_c0_seq2	1506	FBtr0079949	1347	0	319	1332	159	1172	87	75.7	0.752042	1.11804
comp7688_c0_seq2	1921	FBtr0077439	1863	0	135	1535	80	1480	96.1	91.2	0.751476	1.03113
comp10782_c0_seq1	630	FBtr0072241	526	4e-53	128	523	27	422	75.8	59.1	0.750951	1.19772
comp10314_c0_seq3	1215	FBtr0079027	1234	0	130	1056	197	1123	99	97.7	0.750405	0.984603
comp7313_c0_seq1	2112	FBtr0087731	1767	0	233	1558	182	1507	86.7	71	0.749859	1.19525
comp9849_c0_seq1	1509	FBtr0302273	1355	1e-118	303	1319	296	1312	65.2	46.3	0.749815	1.11365
comp11170_c0_seq3	2021	FBtr0072208	1303	1e-147	268	1245	227	1204	78.2	64.1	0.749808	1.55104
comp7578_c0_seq2	581	FBtr0075491	555	5e-79	100	516	22	438	95	81.3	0.74955	1.04685
comp9647_c0_seq1	1274	FBtr0076369	1504	0	120	1244	37	1161	98.4	96.5	0.74734	0.847074
comp2880_c0_seq2	879	FBtr0076763	835	4e-98	100	723	26	649	85.6	68.8	0.746108	1.05269
comp10208_c0_seq1	2046	FBtr0075140	2034	0	133	1650	282	1799	91.1	85	0.745821	1.0059
comp6995_c0_seq2	1510	FBtr0074113	1359	0	240	1253	19	1032	92.3	87.6	0.745401	1.11111
comp9126_c0_seq2	1624	FBtr0088898	1396	0	416	1456	274	1314	89	83	0.744986	1.16332
comp9618_c0_seq3	1256	FBtr0079058	857	1e-152	386	1024	180	818	94.8	89.2	0.744457	1.46558
comp9848_c0_seq4	1524	FBtr0304624	1442	0	259	1332	197	1270	93.3	86	0.744105	1.05687
comp11968_c0_seq1	2264	FBtr0078305	1813	0	216	1565	171	1520	94	86.4	0.744071	1.24876
comp9691_c0_seq1	3581	FBtr0273009	2549	0	334	2229	250	2145	93.8	85.6	0.743429	1.40486
comp11279_c0_seq3	1011	FBtr0077408	923	1e-134	154	840	113	799	92.1	84.7	0.743229	1.09534
comp9580_c0_seq3	1934	FBtr0080834	1061	1e-90	200	988	114	902	68.4	53.2	0.742696	1.82281
comp2766_c0_seq1	874	FBtr0074406	855	1e-136	126	761	104	739	98.6	97.2	0.74269	1.02222
comp10099_c0_seq1	1859	FBtr0078276	1599	0	527	1714	300	1487	84.6	73.5	0.742339	1.1626
comp20820_c0_seq1	1402	FBtr0082594	1365	0	261	1274	221	1234	90.5	84	0.742125	1.02711
comp5175_c0_seq1	1725	FBtr0081639	1834	0	68	1429	139	1500	94.7	93.8	0.742094	0.940567
comp2968_c0_seq1	1447	FBtr0073505	1447	0	183	1256	244	1317	81.8	74.6	0.741534	1
comp7255_c0_seq1	747	FBtr0077435	602	4e-98	152	598	65	511	98	96	0.740864	1.24086
comp2129_c0_seq1	733	FBtr0077461	813	2e-96	45	647	15	617	80.6	73.6	0.740467	0.901599
comp11157_c0_seq2	1417	FBtr0071842	1441	0	88	1155	190	1257	85.1	72.5	0.740458	0.983345
comp10991_c0_seq1	2989	FBtr0076131	1729	0	610	1890	143	1423	91.6	82.7	0.740312	1.72874
comp11516_c0_seq9	3051	FBtr0087960	2139	0	806	2389	273	1856	83.3	73.3	0.740065	1.42637
comp11661_c0_seq3	756	FBtr0300602	737	3e-88	102	647	66	611	84.6	73.6	0.739484	1.02578
comp10602_c0_seq3	3784	FBtr0083690	2166	0	174	1775	92	1693	97.4	93.1	0.739151	1.747
comp8998_c0_seq1	482	FBtr0070365	437	1e-47	83	406	57	380	80.6	71.3	0.73913	1.10297
comp10060_c0_seq3	1422	FBtr0084173	1541	0	104	1243	320	1459	88.2	78.7	0.73913	0.922777
comp7124_c0_seq2	609	FBtr0079546	454	4e-60	106	441	26	361	87.5	85.7	0.737885	1.34141
comp11454_c0_seq5	1337	FBtr0074511	1045	1e-152	356	1126	135	905	94.9	88.7	0.736842	1.27943
comp10988_c0_seq2	844	FBtr0079874	756	1e-109	133	690	135	692	89.8	86	0.736772	1.1164
comp8690_c0_seq4	1174	FBtr0083137	708	1e-114	162	683	36	557	98.9	97.7	0.735876	1.65819
comp10136_c0_seq1	1182	FBtr0081953	1035	1e-135	294	1055	176	937	82.3	73.6	0.735266	1.14203
comp11820_c0_seq1	2234	FBtr0301661	2048	0	523	2028	116	1621	98.4	96.8	0.734863	1.09082
comp8024_c0_seq2	1816	FBtr0088170	1502	1e-163	367	1470	280	1383	77.2	62	0.734354	1.20905
comp6810_c0_seq1	1069	FBtr0077145	828	9e-93	134	742	115	723	84.2	68.5	0.7343	1.29106
comp12106_c0_seq2	2612	FBtr0088228	1543	0	347	1480	321	1454	85.7	73.8	0.734284	1.69281
comp7553_c0_seq1	2100	FBtr0308069	2234	0	410	2050	467	2107	89.8	80.1	0.734109	0.940018
comp10288_c0_seq4	859	FBtr0075352	694	1e-101	135	644	54	563	96.5	91.8	0.733429	1.23775
comp5570_c0_seq2	2766	FBtr0089551	2565	0	758	2638	594	2474	95.4	88.7	0.732943	1.07836
comp11880_c0_seq1	2132	FBtr0072226	1653	0	668	1879	200	1411	91.8	82.9	0.732607	1.28978
comp11028_c0_seq2	3546	FBtr0082114	1750	0	271	1551	275	1555	95.8	94.4	0.731429	2.02629
comp10766_c0_seq1	1242	FBtr0073264	1135	1e-177	99	929	222	1052	88.8	82.3	0.731278	1.09427
comp10057_c0_seq3	2435	FBtr0083479	1025	1e-109	152	901	119	868	77.2	60	0.730732	2.37561
comp11937_c0_seq10	3919	FBtr0072529	1933	0	2185	3597	256	1668	84.1	70.9	0.730471	2.02742
comp5333_c0_seq2	716	FBtr0076633	623	5e-90	95	550	34	489	94.7	87.5	0.730337	1.14928
comp11512_c0_seq1	3257	FBtr0089992	3121	0	141	2420	119	2398	98.2	97	0.730215	1.04358
comp6728_c0_seq2	414	FBtr0088252	274	9e-35	101	301	9	209	97	85.1	0.729927	1.51095
comp9813_c0_seq4	997	FBtr0072776	907	1e-104	193	855	106	768	80.5	64.7	0.729879	1.09923
comp11546_c0_seq2	2796	FBtr0073658	2520	0	398	2233	429	2264	88.6	78.8	0.728175	1.10952
comp8665_c0_seq1	1463	FBtr0088631	1429	0	388	1428	18	1058	94.8	87.3	0.727782	1.02379
comp7821_c0_seq1	733	FBtr0110817	424	3e-48	211	519	52	360	88.3	75.7	0.726415	1.72877
comp10196_c0_seq1	1997	FBtr0071366	1969	0	411	1841	411	1841	89.9	80.5	0.726257	1.01422
comp6984_c0_seq1	1909	FBtr0070709	1657	0	121	1323	115	1317	90	82.8	0.725407	1.15208
comp11034_c0_seq1	2680	FBtr0084280	1132	1e-161	311	1132	97	918	92.3	83.9	0.725265	2.36749
comp7832_c0_seq1	755	FBtr0089013	736	1e-102	172	705	77	610	91	80.9	0.724185	1.02582
comp10325_c0_seq6	2640	FBtr0086057	2220	0	127	1734	149	1756	85.8	70.1	0.723874	1.18919
comp8961_c0_seq2	1118	FBtr0078758	948	1e-112	167	853	183	869	82.5	71.6	0.723629	1.17932
comp10636_c0_seq1	2672	FBtr0079685	2483	0	240	2036	476	2272	79.1	66.3	0.723319	1.07612
comp11611_c0_seq2	2166	FBtr0075058	1997	0	299	1738	274	1713	89.6	81.5	0.720581	1.08463
comp162607_c0_seq1	1574	FBtr0080641	1461	1e-153	318	1370	254	1306	79.5	63	0.720055	1.07734
comp2799_c0_seq1	1778	FBtr0077667	1911	0	26	1402	251	1627	93.9	86.3	0.720042	0.930403
comp9571_c0_seq2	1227	FBtr0071933	882	1e-109	191	826	76	711	85.4	76.9	0.719955	1.39116
comp11950_c0_seq1	2317	FBtr0087759	2158	0	199	1752	196	1749	83	65.3	0.719648	1.07368
comp9499_c0_seq1	937	FBtr0079191	595	2e-69	407	835	101	529	86.7	79	0.719328	1.57479
comp8942_c0_seq4	2332	FBtr0305495	1463	0	277	1329	262	1314	99.4	97.4	0.71907	1.59398
comp11909_c1_seq3	2674	FBtr0078992	2401	0	469	2193	422	2146	81.4	65.2	0.718034	1.1137
comp5117_c0_seq1	1901	FBtr0083130	1988	0	166	1593	128	1555	95.2	93.1	0.717807	0.956237
comp10802_c0_seq1	827	FBtr0082372	659	2e-58	170	643	96	569	72.8	63.3	0.717754	1.25493
comp8458_c0_seq4	2961	FBtr0081163	2788	0	162	2162	735	2735	94.2	89.4	0.71736	1.06205
comp5129_c0_seq1	1898	FBtr0111132	1061	0	101	862	91	852	97.6	94.1	0.717248	1.78888
comp8199_c0_seq2	1720	FBtr0081468	1672	0	274	1473	248	1447	97.2	92.2	0.717105	1.02871
comp11055_c0_seq1	1091	FBtr0075629	1049	1e-140	153	905	133	885	89.6	80.9	0.716873	1.04004
comp10683_c0_seq2	834	FBtr0079200	706	1e-106	209	715	112	618	100	96.4	0.716714	1.1813
comp5608_c0_seq2	1349	FBtr0071225	1163	1e-127	297	1130	180	1013	80.9	62.9	0.716251	1.15993
comp9012_c0_seq5	788	FBtr0087891	732	1e-97	141	665	145	669	89.7	77.1	0.715847	1.0765
comp7784_c0_seq2	1734	FBtr0074643	1688	0	176	1384	146	1354	93.8	85.4	0.71564	1.02725
comp5237_c0_seq1	2337	FBtr0070823	1605	0	1012	2160	114	1262	99.2	99.2	0.715265	1.45607
comp11314_c0_seq1	5170	FBtr0073754	3111	0	863	3088	247	2472	93.4	86.7	0.715204	1.66185
comp7248_c0_seq2	1217	FBtr0088919	1358	1e-166	140	1111	293	1264	82.1	72.5	0.715022	0.896171
comp7045_c0_seq1	1132	FBtr0089192	779	1e-116	192	749	92	649	97.3	94.1	0.715019	1.45315
comp8148_c0_seq1	1282	FBtr0087880	1119	1e-131	223	1023	177	977	85	75.7	0.714924	1.14567
comp11660_c0_seq1	1739	FBtr0301389	1757	0	197	1453	334	1590	93.8	87.8	0.714855	0.989755
comp9831_c0_seq1	2944	FBtr0078178	1784	0	622	1896	228	1502	99.8	99.8	0.714126	1.65022
comp12153_c0_seq1	4261	FBtr0070952	2784	0	123	2111	118	2106	94.9	88.7	0.71408	1.53053
comp7350_c0_seq2	1164	FBtr0082330	987	2e-89	249	953	186	890	74.9	56.6	0.713273	1.17933
comp7788_c0_seq3	2318	FBtr0084465	2228	0	373	1962	323	1912	96.6	92.5	0.713196	1.04039
comp6159_c0_seq1	2647	FBtr0089497	2157	0	857	2395	206	1744	97.5	93.6	0.713027	1.22717
comp8152_c0_seq1	1710	FBtr0078201	1615	0	322	1473	355	1506	84.6	76.3	0.712693	1.05882
comp7772_c0_seq1	1947	FBtr0087424	1822	0	325	1623	257	1555	85.5	72.7	0.712404	1.06861
comp5535_c0_seq1	1429	FBtr0080313	1043	1e-127	617	1360	111	854	84.7	73.8	0.712368	1.37009
comp9874_c1_seq1	1897	FBtr0079266	2042	0	321	1775	142	1596	98.8	98.4	0.712047	0.928991
comp11040_c0_seq1	3211	FBtr0306557	3665	0	532	3141	583	3192	85.7	76.6	0.711869	0.876126
comp9742_c0_seq2	883	FBtr0080007	787	6e-85	214	774	177	737	80.7	66.8	0.711563	1.12198
comp9746_c0_seq8	1555	FBtr0085865	1386	0	399	1385	351	1337	94.2	90	0.7114	1.12193
comp11500_c0_seq2	2083	FBtr0083010	1130	1e-173	234	1037	137	940	97	92.9	0.710619	1.84336
comp5279_c0_seq1	1439	FBtr0071616	1130	1e-135	55	858	294	1097	80.6	64.2	0.710619	1.27345
comp11312_c0_seq2	1865	FBtr0075161	1291	1e-157	559	1476	169	1086	85.6	71.6	0.710302	1.44462
comp4227_c0_seq1	1070	FBtr0084362	1076	3e-82	168	932	198	962	68.6	49.8	0.710037	0.994424
comp11966_c1_seq1	3286	FBtr0073149	2238	0	1414	3003	219	1808	81.7	68.7	0.710009	1.46828
comp9593_c0_seq1	657	FBtr0079264	472	2e-77	128	463	72	407	98.2	98.2	0.709746	1.39195
comp6708_c0_seq1	932	FBtr0079905	937	1e-132	179	844	180	845	92.8	88.3	0.709712	0.994664
comp5482_c0_seq1	1452	FBtr0074300	1181	1e-155	167	1003	96	932	89.2	82.1	0.707875	1.22947
comp10444_c0_seq5	6663	FBtr0075527	6719	0	611	5365	1320	6074	95.9	91.1	0.707546	0.991665
comp8189_c0_seq2	680	FBtr0078423	674	2e-89	139	615	75	551	91.2	81.8	0.706231	1.0089
comp112374_c0_seq1	986	FBtr0300616	887	1e-105	178	804	221	847	84.7	70.8	0.70575	1.11161
comp935097_c0_seq1	597	FBtr0307505	615	6e-48	68	502	94	528	69.7	52.4	0.705691	0.970732
comp9677_c0_seq2	1804	FBtr0299879	1381	0	256	1230	318	1292	89.2	76.3	0.705286	1.3063
comp5946_c0_seq2	746	FBtr0079696	624	2e-76	170	610	170	610	90.5	74.1	0.705128	1.19551
comp5404_c0_seq2	1639	FBtr0082304	1526	0	294	1370	165	1241	90.5	83.8	0.705111	1.07405
comp8014_c0_seq1	688	FBtr0080164	774	1e-111	51	596	125	670	96.7	93.4	0.704134	0.888889
comp11220_c0_seq4	930	FBtr0070849	830	2e-93	163	747	149	733	86.2	72.3	0.703614	1.12048
comp7193_c0_seq1	3829	FBtr0301845	1834	0	374	1663	327	1616	99.3	99.1	0.702835	2.08779
comp4682_c0_seq2	833	FBtr0080695	733	9e-72	142	657	113	628	76.7	69.2	0.702592	1.13643
comp10153_c0_seq2	1019	FBtr0081011	511	1e-73	575	934	95	454	99.2	95.8	0.702544	1.99413
comp7856_c0_seq2	1771	FBtr0080628	934	1e-130	579	1235	64	720	92.2	89	0.702355	1.89615
comp10213_c0_seq4	2914	FBtr0081788	3232	0	302	2572	775	3045	89.3	79.3	0.702351	0.901609
comp5778_c0_seq1	1301	FBtr0072235	1054	1e-146	320	1060	225	965	96	89.9	0.702087	1.23435
comp9440_c0_seq2	2301	FBtr0073434	2366	0	191	1852	156	1817	96.2	90.4	0.702029	0.972527
comp5681_c0_seq1	1451	FBtr0079599	1396	0	274	1254	270	1250	97.6	94.2	0.702006	1.0394
comp5716_c0_seq1	2034	FBtr0085350	1606	0	803	1930	73	1200	89.9	78.5	0.701743	1.2665
comp9011_c0_seq1	978	FBtr0076405	940	1e-134	159	818	155	814	92.3	84.5	0.701064	1.04043
comp9873_c0_seq3	1902	FBtr0081960	1356	0	598	1548	194	1144	92.1	85.2	0.70059	1.40265
comp10477_c0_seq3	1187	FBtr0073234	1049	1e-149	296	1030	113	847	89.8	82	0.699714	1.13155
comp6170_c0_seq1	2862	FBtr0304747	1772	0	1529	2767	219	1457	93	85.7	0.698646	1.61512
comp8410_c0_seq4	1016	FBtr0077764	953	2e-94	192	857	164	829	77.9	61.3	0.697796	1.06611
comp8724_c0_seq1	1691	FBtr0073705	1827	0	206	1480	267	1541	92	81.6	0.697318	0.925561
comp11731_c0_seq1	2190	FBtr0073721	1014	2e-99	1220	1927	72	779	79.2	61.9	0.697239	2.15976
comp9320_c0_seq2	2769	FBtr0073263	2417	0	764	2449	496	2181	97	93.4	0.697145	1.14564
comp12061_c0_seq5	3283	FBtr0070062	3138	0	329	2515	703	2889	86.4	74.2	0.696622	1.04621
comp9305_c0_seq1	940	FBtr0084758	813	1e-108	142	708	130	696	94.2	85.2	0.696187	1.15621
comp2796_c0_seq2	1540	FBtr0080364	1335	1e-180	96	1025	340	1269	91.9	83.9	0.69588	1.15356
comp3180_c0_seq1	808	FBtr0081879	694	2e-94	138	620	106	588	92.5	82.6	0.694524	1.16427
comp9252_c0_seq7	2223	FBtr0085546	1511	1e-114	376	1425	347	1396	70.3	51.4	0.694242	1.47121
comp8655_c0_seq1	1172	FBtr0080027	1278	1e-143	151	1038	295	1182	83.4	71.6	0.694053	0.917058
comp11861_c0_seq1	2360	FBtr0082832	2048	0	751	2172	392	1813	83.3	71.9	0.693848	1.15234
comp6799_c0_seq1	604	FBtr0072339	548	2e-67	38	418	12	392	85.8	74.8	0.693431	1.10219
comp9044_c0_seq4	562	FBtr0075217	406	4e-41	138	419	47	328	85.1	71.3	0.692118	1.38424
comp10489_c0_seq1	2293	FBtr0301342	2929	0	177	2204	411	2438	90.8	79.4	0.692045	0.782861
comp10331_c0_seq3	2517	FBtr0084012	1495	1e-167	162	1196	78	1112	82	69	0.691639	1.68361
comp9912_c0_seq2	1075	FBtr0081815	862	1e-130	86	682	19	615	95.5	88.9	0.691415	1.2471
comp5310_c0_seq1	660	FBtr0072084	780	1e-101	6	545	102	641	92.2	77.8	0.691026	0.846154
comp11172_c0_seq2	1872	FBtr0088429	1250	1e-169	415	1278	275	1138	86.8	74	0.6904	1.4976
comp9478_c0_seq4	796	FBtr0083728	742	8e-84	122	634	96	608	86	71.3	0.690027	1.07278
comp8825_c0_seq1	1123	FBtr0089420	790	4e-78	224	769	113	658	82.4	64.8	0.689873	1.42152
comp8580_c0_seq2	1167	FBtr0083513	825	4e-81	102	671	14	583	74.2	66.3	0.689697	1.41455
comp9293_c0_seq5	638	FBtr0077719	556	3e-69	189	572	94	477	90.6	82.8	0.688849	1.14748
comp8481_c0_seq3	548	FBtr0301089	421	6e-42	183	473	9	299	85.6	63.9	0.688836	1.30166
comp10281_c0_seq1	3056	FBtr0082763	2944	0	152	2179	177	2204	85.7	71	0.688519	1.03804
comp2054_c0_seq2	2679	FBtr0080311	2121	0	569	2029	360	1820	78	61.4	0.688355	1.26308
comp11940_c0_seq2	2127	FBtr0087784	1943	0	419	1756	344	1681	95.7	88.1	0.688111	1.0947
comp7380_c0_seq1	1363	FBtr0077631	1421	0	249	1226	207	1184	92	85	0.687544	0.959184
comp9256_c0_seq2	1571	FBtr0087335	1082	1e-143	128	871	118	861	93.5	91.5	0.686691	1.45194
comp8815_c0_seq2	2001	FBtr0071077	2189	0	174	1676	73	1575	91.4	87.8	0.686158	0.914116
comp9763_c0_seq4	943	FBtr0074452	1061	1e-135	109	837	257	985	89.7	79.4	0.686145	0.888784
comp11387_c0_seq1	2281	FBtr0070418	2331	0	166	1764	183	1781	94.9	90.4	0.685543	0.97855
comp11577_c0_seq2	1008	FBtr0077915	883	1e-122	256	861	194	799	90.6	81.7	0.685164	1.14156
comp9519_c0_seq1	1660	FBtr0079049	1556	0	203	1267	213	1277	94.1	87.6	0.683805	1.06684
comp6977_c0_seq4	2588	FBtr0084866	2469	0	86	1774	710	2398	92.2	82.2	0.683678	1.0482
comp7849_c0_seq2	2205	FBtr0087475	1772	0	295	1506	343	1554	93.3	88.6	0.683409	1.24436
comp10170_c1_seq2	778	FBtr0081794	903	1e-124	117	734	89	706	93.2	89.8	0.683278	0.861573
comp11459_c0_seq2	1996	FBtr0077387	1884	0	209	1495	413	1699	88.6	77.9	0.68259	1.05945
comp11973_c0_seq1	4201	FBtr0078068	4158	0	1238	4075	1255	4092	97.1	95.9	0.682299	1.01034
comp8070_c0_seq1	1106	FBtr0303459	1002	1e-108	113	796	87	770	81.6	69.3	0.681637	1.10379
comp12005_c1_seq40	3248	FBtr0075419	1673	1e-172	802	1941	212	1351	78.2	64.5	0.680813	1.94142
comp10922_c0_seq1	1846	FBtr0078242	1863	0	281	1549	44	1312	97.4	94.6	0.680623	0.990875
comp217075_c0_seq1	477	FBtr0077440	422	4e-36	95	382	63	350	78.1	64.6	0.680095	1.13033
comp11515_c0_seq1	2446	FBtr0084816	1751	0	1131	2321	61	1251	89.9	79.3	0.679612	1.39692
comp3759_c0_seq2	1207	FBtr0071189	1548	0	48	1100	166	1218	97.4	92.6	0.679587	0.779716
comp2007_c0_seq2	976	FBtr0083815	984	1e-116	145	813	96	764	87.4	77.6	0.678862	0.99187
comp7930_c0_seq1	2268	FBtr0086906	2222	0	146	1654	118	1626	89.1	81.9	0.678668	1.0207
comp7028_c0_seq2	1009	FBtr0081098	852	5e-90	282	860	87	665	80.8	66.3	0.678404	1.18427
comp9534_c0_seq1	705	FBtr0088567	693	7e-96	139	609	87	557	96.2	89.8	0.678211	1.01732
comp9018_c0_seq2	1264	FBtr0087860	870	1e-77	362	952	114	704	74.1	67.5	0.678161	1.45287
comp11747_c0_seq5	1677	FBtr0078406	1425	1e-178	470	1435	296	1261	87	75.8	0.677193	1.17684
comp10555_c0_seq3	1013	FBtr0088953	704	3e-81	167	643	113	589	85.5	74.8	0.676136	1.43892
comp10531_c0_seq1	1122	FBtr0070832	957	4e-59	150	797	70	717	64.8	40.3	0.676071	1.17241
comp8905_c0_seq1	1813	FBtr0112962	2040	0	255	1634	482	1861	90.2	80.4	0.67598	0.888725
comp8005_c0_seq3	1031	FBtr0088425	944	1e-126	206	844	122	760	93.4	84	0.675847	1.09216
comp357418_c0_seq1	759	FBtr0075384	918	5e-74	131	751	195	815	68.6	55.1	0.675381	0.826797
comp9108_c0_seq2	1008	FBtr0084769	1007	3e-74	63	743	77	757	69.6	51.5	0.675273	1.00099
comp11931_c0_seq6	2462	FBtr0082074	2220	0	311	1810	425	1924	84	69.8	0.675225	1.10901
comp11204_c1_seq1	885	FBtr0082010	914	1e-122	206	823	156	773	93.7	83.5	0.675055	0.968271
comp5710_c0_seq2	414	FBtr0077617	461	1e-43	100	411	33	344	78.8	65.4	0.67462	0.898048
comp11851_c0_seq1	2527	FBtr0087234	2454	0	675	2330	87	1742	85.9	75	0.674409	1.02975
comp10007_c0_seq1	1950	FBtr0083991	1997	0	209	1555	167	1513	91.5	85.7	0.674011	0.976465
comp5154_c0_seq1	1370	FBtr0086916	1463	1e-179	127	1113	324	1310	86	77.8	0.673958	0.936432
comp6118_c0_seq1	959	FBtr0085574	1113	3e-98	30	779	68	817	74.4	60	0.672956	0.861635
comp10425_c0_seq1	2002	FBtr0273414	1764	0	131	1318	5	1192	72	50.8	0.672902	1.13492
comp9772_c0_seq2	1520	FBtr0084576	1363	1e-180	169	1086	181	1098	89.9	79.4	0.672781	1.11519
comp11830_c0_seq1	2172	FBtr0306260	1511	0	1059	2075	251	1267	96.5	92.6	0.672402	1.43746
comp9003_c0_seq1	522	FBtr0070155	579	5e-72	88	477	45	434	94.6	88.5	0.671848	0.901554
comp8113_c0_seq2	1641	FBtr0307068	1910	0	24	1307	16	1299	94.4	91.4	0.671728	0.859162
comp7977_c0_seq1	760	FBtr0100020	423	4e-32	116	400	56	340	71.6	58.9	0.671395	1.79669
comp10753_c0_seq5	1439	FBtr0100532	1060	1e-125	453	1163	228	938	88.6	75.9	0.669811	1.35755
comp9795_c0_seq1	991	FBtr0083909	1065	1e-129	154	867	204	917	86.6	76.9	0.669484	0.930516
comp11370_c0_seq1	1524	FBtr0080984	1034	1e-142	208	900	214	906	93.1	83.5	0.669246	1.47389
comp10177_c0_seq2	1059	FBtr0087078	949	1e-108	328	963	153	788	80.7	75	0.669125	1.11591
comp11708_c0_seq1	2448	FBtr0073737	1169	1e-139	1018	1800	149	931	89.3	75.1	0.668948	2.0941
comp9358_c0_seq4	1011	FBtr0077453	999	1e-100	240	908	189	857	80.7	66.4	0.668669	1.01201
comp9880_c0_seq7	1631	FBtr0080397	1462	1e-174	339	1316	273	1250	87.7	76.4	0.668263	1.1156
comp13474_c0_seq1	1272	FBtr0082719	1296	1e-172	148	1014	91	957	89.6	82	0.66821	0.981481
comp287769_c0_seq1	1002	FBtr0076943	1045	1e-138	134	832	183	881	94.8	88.4	0.667943	0.958852
comp2139_c0_seq1	1944	FBtr0070624	1869	0	517	1764	106	1353	81	66.6	0.667202	1.04013
comp7218_c0_seq1	1072	FBtr0079052	1042	1e-136	239	934	172	867	90.5	81.9	0.666987	1.02879
comp2815_c0_seq2	1279	FBtr0070756	1402	1e-168	126	1061	62	997	87.8	76.9	0.666904	0.912268
comp8296_c0_seq5	478	FBtr0088702	381	6e-39	145	399	61	315	87.1	72.9	0.666667	1.25459
comp9900_c0_seq3	461	FBtr0072194	363	1e-42	119	361	63	305	92.6	88.9	0.666667	1.26997
comp10819_c1_seq4	1547	FBtr0087595	1124	1e-162	544	1293	117	866	93.6	84	0.66637	1.37633
comp9754_c1_seq1	1542	FBtr0076737	1900	0	205	1470	167	1432	94.8	91.9	0.665789	0.811579
comp8628_c0_seq2	2369	FBtr0306102	2617	0	407	2149	300	2042	96.9	95.4	0.665648	0.905235
comp10366_c0_seq2	1240	FBtr0083292	1194	0	322	1116	79	873	95.8	87.9	0.664992	1.03853
comp7264_c0_seq2	1619	FBtr0070690	1185	1e-90	830	1618	227	1015	69.2	51.7	0.664979	1.36624
comp10958_c0_seq3	2345	FBtr0301679	2322	0	526	2070	226	1770	96.7	93.6	0.664944	1.00991
comp5692_c0_seq1	1823	FBtr0088981	1808	0	287	1489	512	1714	89	80	0.664823	1.0083
comp12018_c0_seq1	2485	FBtr0301875	2792	0	84	1940	511	2367	96.9	92.6	0.664756	0.890043
comp10976_c1_seq5	1946	FBtr0081598	1412	1e-177	295	1233	367	1305	90.7	78.3	0.664306	1.37819
comp8068_c0_seq1	607	FBtr0075066	685	9e-93	77	532	81	536	98	94.1	0.664234	0.886131
comp7316_c0_seq1	1423	FBtr0084755	1083	1e-160	385	1104	314	1033	91.2	80	0.663897	1.31394
comp9407_c0_seq4	585	FBtr0072277	708	3e-94	81	551	66	536	96.2	85.4	0.663842	0.826271
comp7973_c0_seq2	836	FBtr0083279	663	2e-88	253	693	117	557	94.6	86.4	0.66365	1.26094
comp9168_c0_seq1	583	FBtr0075954	437	7e-58	92	382	40	330	100	96.9	0.663616	1.3341
comp8850_c0_seq3	3598	FBtr0076728	1794	0	374	1564	312	1502	89.4	81.6	0.663322	2.00557
comp6623_c0_seq2	940	FBtr0070314	831	9e-98	199	750	112	663	76.6	65.2	0.663057	1.13117
comp11205_c0_seq3	1430	FBtr0072145	1356	1e-164	199	1098	313	1212	89	84.7	0.662979	1.05457
comp8203_c0_seq2	3964	FBtr0076685	3982	0	190	2829	260	2899	94.3	85.9	0.662732	0.99548
comp285966_c0_seq1	1209	FBtr0078279	981	1e-107	555	1205	265	915	84.3	68.7	0.662589	1.23242
comp7752_c0_seq1	2242	FBtr0077169	2124	0	191	1597	278	1684	97.7	92.3	0.661959	1.05556
comp9444_c1_seq2	3592	FBtr0111114	2678	0	1228	3000	691	2463	85.4	77.2	0.661688	1.3413
comp2761_c0_seq1	2035	FBtr0301189	2261	0	257	1753	225	1721	97.4	91	0.661654	0.900044
comp8582_c0_seq1	1826	FBtr0302117	1917	0	357	1625	341	1609	94.6	90.1	0.66145	0.95253
comp10582_c0_seq1	1512	FBtr0070008	1101	1e-121	337	1065	138	866	82.3	69.1	0.661217	1.3733
comp7891_c0_seq1	382	FBtr0301812	321	2e-19	110	322	47	259	73.2	47.9	0.660436	1.19003
comp10272_c0_seq2	1727	FBtr0071313	1799	0	106	1293	455	1642	90.4	85.6	0.659811	0.959978
comp11532_c0_seq1	1235	FBtr0071038	1087	1e-123	360	1076	236	952	88.3	76.6	0.658694	1.13615
comp11694_c0_seq1	2070	FBtr0084272	1297	1e-159	958	1812	249	1103	89.1	75.8	0.658443	1.59599
comp7847_c0_seq1	2312	FBtr0078010	1010	1e-144	1570	2235	61	726	85.1	72.5	0.658416	2.28911
comp8161_c0_seq1	1625	FBtr0301866	2000	0	170	1486	170	1486	99.8	99.3	0.658	0.8125
comp9579_c0_seq3	754	FBtr0100409	806	4e-74	83	613	171	701	71.2	60.5	0.657568	0.935484
comp8987_c0_seq4	1447	FBtr0080569	1673	0	201	1301	253	1353	93.5	83.4	0.657501	0.864913
comp10892_c0_seq2	3127	FBtr0070930	2967	0	1020	2969	264	2213	90.6	83.5	0.656892	1.05393
comp8742_c0_seq1	4080	FBtr0112860	4009	0	1052	3685	435	3068	92.9	85.6	0.656772	1.01771
comp10186_c0_seq1	2544	FBtr0113703	1602	0	1139	2191	199	1251	95.7	91.7	0.656679	1.58801
comp2047_c0_seq1	1340	FBtr0085094	1164	1e-142	367	1131	275	1039	83.5	74.9	0.656357	1.1512
comp5131_c0_seq1	1086	FBtr0070916	1091	1e-147	221	937	265	981	97.1	91.2	0.656279	0.995417
comp10089_c0_seq2	1478	FBtr0075033	1233	1e-104	290	1099	162	971	74.8	57.4	0.656123	1.1987
comp7876_c0_seq3	1339	FBtr0081165	1311	1e-164	133	993	99	959	92.3	87.5	0.655988	1.02136
comp6696_c0_seq1	1327	FBtr0078481	1261	0	107	934	133	960	96.4	93.8	0.655829	1.05234
comp8503_c0_seq1	2657	FBtr0083424	2713	0	187	1965	125	1903	89.9	84.1	0.655363	0.979359
comp8545_c0_seq1	1096	FBtr0076879	644	6e-47	521	943	105	527	68.8	56	0.65528	1.70186
comp11364_c0_seq5	2114	FBtr0113289	1822	0	763	1956	150	1343	91.2	85.2	0.654775	1.16026
comp9699_c0_seq1	1610	FBtr0085003	1561	1e-158	426	1448	94	1116	77.4	67.4	0.654709	1.03139
comp11456_c0_seq8	1188	FBtr0079719	521	6e-62	114	455	121	462	91.2	82.5	0.654511	2.28023
comp10664_c0_seq1	2996	FBtr0071130	2538	0	352	2013	638	2299	84.8	71.1	0.654452	1.18046
comp7178_c0_seq2	1296	FBtr0300447	1351	1e-150	185	1069	96	980	85.1	71.2	0.65433	0.959289
comp5182_c0_seq1	2037	FBtr0088036	2048	0	108	1448	103	1443	99.3	97.8	0.654297	0.994629
comp7161_c0_seq1	1732	FBtr0077959	1622	0	607	1668	501	1562	80.2	67.2	0.654131	1.06782
comp5817_c0_seq1	1711	FBtr0081205	1728	0	89	1219	112	1242	95.5	91.8	0.653935	0.990162
comp10380_c0_seq1	663	FBtr0300828	678	2e-84	21	464	11	454	91.9	89.2	0.653392	0.977876
comp10864_c0_seq2	1063	FBtr0084453	903	1e-114	276	866	177	767	91.9	83.8	0.653378	1.17719
comp8268_c0_seq1	1440	FBtr0083945	1569	0	99	1124	120	1145	97.1	93.6	0.653282	0.917782
comp8911_c1_seq1	2098	FBtr0077121	1638	0	275	1345	100	1170	95.2	85.4	0.653236	1.28083
comp6961_c0_seq3	814	FBtr0083064	862	4e-97	137	700	197	760	91	82.4	0.653132	0.944316
comp3843_c0_seq1	1088	FBtr0070173	1369	1e-149	135	1028	60	953	80.5	65.4	0.652301	0.794741
comp7501_c0_seq1	1215	FBtr0078736	946	1e-125	345	962	206	823	89.8	81.6	0.65222	1.28436
comp7601_c0_seq1	562	FBtr0074216	523	2e-63	148	489	123	464	88.6	83.3	0.652008	1.07457
comp2057_c0_seq1	1003	FBtr0076444	882	1e-102	316	891	248	823	91.1	79.2	0.651927	1.13719
comp8215_c0_seq3	1572	FBtr0081687	855	1e-117	173	730	148	705	97.3	95.2	0.651462	1.8386
comp8897_c0_seq2	1771	FBtr0080519	1339	1e-168	431	1303	288	1160	85.6	67.4	0.651232	1.32263
comp9540_c0_seq1	1147	FBtr0303825	957	1e-107	304	927	52	675	87.5	72.1	0.650993	1.19854
comp11078_c0_seq1	1935	FBtr0083562	1088	1e-154	1168	1875	93	800	92.8	82.6	0.649816	1.77849
comp10804_c0_seq1	656	FBtr0082764	405	6e-50	322	585	84	347	95.5	86.4	0.649383	1.61975
comp8618_c0_seq1	1185	FBtr0082098	1001	1e-134	381	1031	153	803	94.5	89.9	0.649351	1.18382
comp11682_c0_seq1	3360	FBtr0081362	2217	0	330	1769	216	1655	89.6	74.6	0.649075	1.51556
comp6171_c0_seq1	1356	FBtr0086156	1233	1e-177	275	1075	237	1037	95.5	90.3	0.648824	1.09976
comp7757_c0_seq1	1710	FBtr0070827	1998	0	203	1498	440	1735	84.5	74.3	0.648148	0.855856
comp11885_c1_seq1	1931	FBtr0083048	2086	0	1	1353	440	1792	95.1	91.4	0.64813	0.925695
comp8456_c0_seq3	587	FBtr0086540	582	3e-73	153	530	52	429	94.4	89.7	0.647766	1.00859
comp6830_c0_seq2	585	FBtr0087575	726	4e-99	21	491	59	529	98.1	96.2	0.647383	0.805785
comp10554_c0_seq1	1951	FBtr0076939	930	1e-105	1041	1643	271	873	87.6	75.6	0.647312	2.09785
comp10134_c0_seq5	2078	FBtr0088789	1911	1e-173	355	1590	235	1470	75	58.7	0.646259	1.08739
comp5167_c0_seq1	1362	FBtr0082173	1510	1e-150	18	992	334	1308	80.6	64.3	0.645033	0.901987
comp8098_c0_seq2	592	FBtr0083754	451	4e-48	120	410	85	375	90.7	81.4	0.643016	1.31264
comp7888_c0_seq5	1168	FBtr0083836	1156	1e-132	226	969	311	1054	76.6	66.5	0.642734	1.01038
comp11118_c0_seq2	1018	FBtr0075509	937	1e-113	133	735	46	648	90	79.1	0.642476	1.08645
comp11117_c0_seq3	1433	FBtr0081832	1218	1e-139	234	1016	227	1009	88.9	75.5	0.642036	1.17652
comp9652_c0_seq1	1879	FBtr0080325	1676	0	456	1532	323	1399	88.3	78	0.642005	1.12112
comp10909_c0_seq2	833	FBtr0079560	494	6e-56	129	446	53	370	94.3	86.8	0.6417	1.68623
comp9627_c0_seq1	2097	FBtr0073237	2210	0	493	1911	644	2062	80.1	68.1	0.641629	0.948869
comp10599_c0_seq3	1746	FBtr0073820	1303	0	468	1304	77	913	93.2	83.5	0.641596	1.33998
comp6668_c0_seq1	1809	FBtr0086554	2624	0	31	1713	409	2091	94.8	87.7	0.641006	0.689405
comp3358_c0_seq1	973	FBtr0070677	888	6e-58	229	798	104	673	62.1	42.1	0.640766	1.09572
comp10999_c0_seq6	2034	FBtr0078647	1330	1e-135	933	1784	147	998	78.2	67.3	0.63985	1.52932
comp9455_c0_seq1	535	FBtr0083964	566	2e-75	97	459	93	455	95.9	95.9	0.639576	0.94523
comp9027_c0_seq2	750	FBtr0100556	674	5e-51	173	604	105	536	70.1	61.1	0.639466	1.11276
comp10760_c1_seq6	1583	FBtr0085320	1130	1e-173	744	1466	56	778	98.8	93.8	0.638938	1.40088
comp9591_c0_seq1	2082	FBtr0078871	1696	0	533	1615	276	1358	92.5	88.4	0.637972	1.22759
comp11981_c1_seq1	1524	FBtr0075359	1410	1e-159	447	1346	402	1301	85	69.3	0.637589	1.08085
comp7727_c0_seq2	1349	FBtr0073428	1316	1e-146	332	1171	370	1209	87.9	73.9	0.637538	1.02508
comp11646_c0_seq2	2164	FBtr0077127	2649	0	370	2058	268	1956	89.7	83.5	0.637222	0.816912
comp8329_c0_seq1	1909	FBtr0083286	1586	1e-163	110	1120	97	1107	79.8	68.2	0.636822	1.20366
comp7358_c0_seq1	1962	FBtr0079631	1799	0	403	1548	314	1459	89.5	83.8	0.636465	1.09061
comp11049_c0_seq2	1807	FBtr0111147	1422	1e-136	178	1083	270	1175	77.8	61.9	0.636428	1.27075
comp8211_c0_seq2	521	FBtr0070390	319	9e-23	91	294	17	220	75	60.3	0.636364	1.63323
comp11048_c0_seq1	1109	FBtr0083375	1253	1e-133	120	917	130	927	86.1	72.6	0.636073	0.885076
comp4346_c0_seq1	3108	FBtr0083085	4631	0	165	3107	993	3935	95.9	93.3	0.635284	0.671129
comp11224_c0_seq2	2557	FBtr0075326	2007	0	467	1741	325	1599	85.6	75.8	0.634778	1.27404
comp9996_c0_seq2	2616	FBtr0306545	2618	0	267	1928	338	1999	95.5	88.8	0.634454	0.999236
comp8323_c0_seq1	2688	FBtr0114599	2511	0	900	2492	823	2415	91.9	89.6	0.63401	1.07049
comp12037_c1_seq4	4366	FBtr0100431	3383	0	299	2440	71	2212	92.3	81.2	0.63287	1.29057
comp11214_c0_seq3	1440	FBtr0075818	1341	0	435	1283	432	1280	82	72.1	0.632364	1.07383
comp7167_c0_seq1	957	FBtr0072128	767	2e-85	156	641	211	696	92	80.9	0.632334	1.24772
comp6759_c0_seq3	911	FBtr0071135	962	1e-115	43	651	28	636	89.2	81.3	0.632017	0.946985
comp10906_c0_seq2	2994	FBtr0082537	1451	1e-168	356	1273	412	1329	89.2	81	0.631978	2.0634
comp10642_c0_seq2	1365	FBtr0076472	1176	1e-167	272	1015	343	1086	89.5	73.8	0.631803	1.16071
comp12088_c2_seq1	5526	FBtr0072789	7586	0	17	4807	2725	7515	97.2	94.9	0.631426	0.728447
comp7044_c0_seq1	2135	FBtr0079866	1772	0	579	1697	519	1637	98.9	94.1	0.630926	1.20485
comp5271_c0_seq1	686	FBtr0086274	631	2e-84	51	449	81	479	99.2	97	0.630745	1.08716
comp11109_c0_seq11	3019	FBtr0075252	2781	0	289	2043	458	2212	86.3	80.7	0.630708	1.08558
comp6913_c0_seq1	1859	FBtr0071090	1516	0	469	1425	459	1415	89	79	0.630607	1.22625
comp8753_c0_seq2	874	FBtr0074654	898	1e-103	86	652	238	804	86.2	76.7	0.63029	0.973274
comp8269_c0_seq3	3084	FBtr0078747	1955	0	467	1699	453	1685	94.2	88.1	0.630179	1.57749
comp8104_c0_seq1	1835	FBtr0079369	1811	0	306	1445	377	1516	91.1	85.5	0.628934	1.01325
comp7414_c0_seq1	1398	FBtr0073193	1239	1e-160	105	884	97	876	87.3	72.7	0.628733	1.12833
comp11422_c0_seq3	2659	FBtr0302272	1578	1e-176	1128	2120	489	1481	80.7	68.3	0.628644	1.68504
comp11047_c0_seq1	2320	FBtr0081898	1455	1e-138	532	1446	388	1302	83.3	67.9	0.628179	1.5945
comp10104_c0_seq3	1668	FBtr0074915	1231	1e-137	215	988	83	856	86.8	75.2	0.627945	1.355
comp11578_c0_seq1	1380	FBtr0081787	1122	1e-150	288	992	287	991	88.5	80.4	0.627451	1.22995
comp10608_c0_seq1	2045	FBtr0072237	1687	1e-114	274	1332	215	1273	63.7	46.5	0.627149	1.21221
comp11958_c0_seq1	2554	FBtr0303028	1650	0	870	1904	561	1595	79.4	62.9	0.626667	1.54788
comp10130_c0_seq3	3130	FBtr0078080	1720	0	232	1308	119	1195	90.8	82.7	0.625581	1.81977
comp7835_c0_seq1	1191	FBtr0083314	948	2e-88	439	1032	295	888	82.3	65.2	0.625527	1.25633
comp11064_c0_seq1	970	FBtr0077181	478	9e-58	212	511	54	353	96	89	0.625523	2.02929
comp9692_c0_seq1	1188	FBtr0079130	881	5e-87	295	846	219	770	84.2	71.7	0.625426	1.34847
comp8293_c0_seq1	1039	FBtr0112440	934	7e-74	88	672	227	811	75.9	58.5	0.625268	1.11242
comp6395_c0_seq1	942	FBtr0301014	699	3e-73	393	830	81	518	80.1	63	0.625179	1.34764
comp10600_c0_seq1	2929	FBtr0087826	2600	0	340	1965	843	2468	86.3	74.7	0.625	1.12654
comp1878_c0_seq1	1335	FBtr0086300	1717	0	10	1083	571	1644	85.5	72.6	0.624927	0.777519
comp8600_c0_seq1	1789	FBtr0077683	2082	0	426	1727	243	1544	86.4	76.5	0.62488	0.85927
comp2050_c0_seq2	993	FBtr0076822	791	5e-85	322	816	274	768	86.1	78.8	0.624526	1.25537
comp8165_c0_seq2	399	FBtr0071593	378	3e-41	95	331	97	333	93.7	83.5	0.624339	1.05556
comp12034_c0_seq1	3916	FBtr0078500	3848	0	1402	3804	94	2496	89.3	77	0.62422	1.01767
comp8064_c0_seq1	1026	FBtr0072173	777	7e-90	412	897	98	583	90.1	82.1	0.624196	1.32046
comp10858_c0_seq1	444	FBtr0273271	455	8e-49	139	423	43	327	94.7	81.1	0.624176	0.975824
comp6075_c0_seq1	2204	FBtr0075636	2397	0	1	1497	430	1926	89.4	82.4	0.624113	0.919483
comp6973_c0_seq2	1175	FBtr0079870	984	1e-120	149	763	56	670	76.1	62.9	0.623984	1.19411
comp5136_c0_seq1	655	FBtr0075878	609	5e-73	122	502	119	499	93.7	90.6	0.623974	1.07553
comp7499_c0_seq2	1753	FBtr0085589	1287	1e-132	743	1546	140	943	72.8	60.8	0.623932	1.36208
comp5645_c0_seq1	1407	FBtr0308575	2023	0	21	1283	375	1637	80.3	65.3	0.623826	0.695502
comp559384_c0_seq1	754	FBtr0072762	889	5e-87	121	675	64	618	83.2	68.6	0.623172	0.848144
comp10071_c0_seq2	2845	FBtr0073016	2136	0	715	2046	769	2100	99.3	97.7	0.623127	1.33193
comp3725_c0_seq1	721	FBtr0088012	1101	1e-137	33	719	307	993	93.4	81.7	0.62307	0.654859
comp8369_c0_seq1	1785	FBtr0086094	1241	1e-148	477	1250	328	1101	89.5	86	0.622885	1.43836
comp8878_c0_seq2	1447	FBtr0082013	1400	0	233	1105	129	1001	96.9	90.4	0.622857	1.03357
comp9335_c0_seq3	1659	FBtr0301626	1122	1e-134	324	1022	234	932	86.3	73	0.622103	1.47861
comp10903_c0_seq15	2048	FBtr0086882	1614	0	199	1203	121	1125	89.6	75.5	0.622057	1.2689
comp8739_c0_seq1	1287	FBtr0080025	1481	0	140	1060	87	1007	93.8	91.2	0.621202	0.869007
comp10400_c0_seq1	1326	FBtr0082068	878	2e-90	208	753	215	760	81.3	69.2	0.620729	1.51025
comp11106_c0_seq1	961	FBtr0078668	907	7e-62	310	873	254	817	67	44.7	0.620728	1.05954
comp9866_c0_seq1	3805	FBtr0082709	3877	0	1181	3583	1174	3576	89.9	80	0.619551	0.981429
comp2418_c0_seq1	1084	FBtr0085473	1079	1e-141	324	992	339	1007	90.1	80.3	0.619092	1.00463
comp10304_c0_seq2	1253	FBtr0085584	1239	1e-136	122	889	206	973	86.3	77.7	0.619048	1.0113
comp9668_c0_seq3	1479	FBtr0077083	1365	1e-146	186	1031	245	1090	84.8	70.9	0.619048	1.08352
comp9821_c0_seq2	2191	FBtr0080940	2247	0	138	1529	145	1536	92.9	86.2	0.619048	0.975078
comp11193_c0_seq1	1402	FBtr0082760	1118	1e-105	327	1019	151	843	79.7	63.6	0.618962	1.25403
comp11786_c1_seq6	3430	FBtr0301595	3275	0	546	2573	566	2593	95.6	93.8	0.618931	1.04733
comp2105_c0_seq2	3939	FBtr0088565	3760	0	168	2495	1384	3711	70.4	54.4	0.618883	1.04761
comp5253_c0_seq1	1727	FBtr0073741	2006	0	148	1389	512	1753	94.2	90.8	0.618644	0.860917
comp334788_c0_seq1	1489	FBtr0090034	1337	1e-155	595	1422	223	1050	90.2	81.9	0.618549	1.11369
comp10856_c0_seq1	1629	FBtr0088046	1643	0	286	1302	343	1359	86.1	80.5	0.618381	0.991479
comp8730_c0_seq1	1058	FBtr0075453	930	1e-102	318	893	72	647	89.1	79.2	0.61828	1.13763
comp6518_c0_seq1	1953	FBtr0077065	1634	1e-170	726	1736	559	1569	77.2	58.5	0.618115	1.19523
comp10591_c1_seq1	1185	FBtr0075517	877	1e-119	378	920	157	699	100	99.4	0.618016	1.3512
comp8493_c0_seq2	916	FBtr0072152	819	1e-115	274	780	146	652	98.2	94.7	0.617827	1.11844
comp10118_c0_seq2	2178	FBtr0071834	2082	0	844	2130	18	1304	82.1	69.2	0.617675	1.04611
comp10235_c1_seq5	2677	FBtr0075021	2232	0	925	2301	169	1545	69.5	53.2	0.616487	1.19937
comp8150_c0_seq2	1060	FBtr0078807	904	1e-101	227	784	187	744	84.4	75.8	0.61615	1.17257
comp8255_c0_seq2	608	FBtr0083116	607	1e-80	160	534	157	531	92.8	88	0.616145	1.00165
comp7436_c0_seq1	1053	FBtr0088116	685	2e-68	225	647	110	532	86.5	71.6	0.616058	1.53723
comp8532_c0_seq8	2569	FBtr0085444	1694	0	437	1480	407	1450	91.4	85.9	0.615702	1.51653
comp8122_c0_seq1	1898	FBtr0082508	1549	1e-120	311	1264	403	1356	67.3	49.7	0.615236	1.22531
comp9514_c0_seq1	2444	FBtr0076938	2326	0	402	1832	257	1687	96.2	92.7	0.614789	1.05073
comp9838_c0_seq2	2268	FBtr0088807	1571	0	333	1298	274	1239	95.3	91.3	0.614258	1.44367
comp9511_c0_seq1	623	FBtr0073535	541	7e-30	117	449	93	425	65.8	45.9	0.613678	1.15157
comp7245_c0_seq1	965	FBtr0072163	1074	1e-130	156	815	164	823	92.7	88.6	0.613594	0.89851
comp6393_c0_seq2	992	FBtr0301007	595	2e-72	492	857	201	566	79.5	73	0.613445	1.66723
comp9112_c0_seq1	569	FBtr0085435	463	4e-39	200	484	80	364	83.2	65.3	0.613391	1.22894
comp11084_c0_seq6	2178	FBtr0113112	1594	0	1161	2138	372	1349	95.4	89.9	0.612923	1.36637
comp8955_c1_seq1	2057	FBtr0071883	2295	0	1	1407	401	1807	98.7	97.4	0.612636	0.896296
comp9396_c0_seq2	818	FBtr0076229	733	5e-76	113	562	79	528	85.3	75.3	0.612551	1.11596
comp11841_c0_seq3	1438	FBtr0088082	1233	1e-175	440	1195	326	1081	91.3	87.7	0.612328	1.16626
comp8863_c0_seq2	1225	FBtr0077112	1106	1e-132	236	913	221	898	92.5	87.2	0.612116	1.10759
comp10860_c0_seq1	2180	FBtr0078868	1774	0	248	1333	139	1224	94.2	86.5	0.611612	1.22886
comp333213_c0_seq1	471	FBtr0086231	744	6e-73	3	458	139	594	80.9	71.1	0.611559	0.633065
comp2834_c0_seq2	1029	FBtr0072925	1264	1e-162	165	938	213	986	95	93	0.611551	0.814082
comp6667_c0_seq2	831	FBtr0070405	641	2e-73	334	726	172	564	93.1	87	0.611544	1.29641
comp12168_c0_seq2	1945	FBtr0084745	1301	0	515	1309	418	1212	92.8	85.7	0.6103	1.495
comp2005_c0_seq1	1072	FBtr0075201	1021	1e-116	153	776	169	792	87.5	79.3	0.610186	1.04995
comp3434_c0_seq1	1279	FBtr0085434	1257	1e-118	426	1193	266	1033	80.1	62.9	0.610183	1.0175
comp8819_c0_seq2	2276	FBtr0084174	2324	0	574	1992	698	2116	89	83.1	0.610155	0.979346
comp263319_c0_seq1	1489	FBtr0075457	1857	0	2	1135	335	1468	86.2	70.4	0.610124	0.801831
comp9753_c0_seq4	2102	FBtr0072191	2148	0	640	1950	573	1883	92.4	86.3	0.60987	0.978585
comp289690_c0_seq1	983	FBtr0075876	1243	1e-131	15	773	272	1030	84.6	70	0.609815	0.790829
comp8419_c0_seq1	968	FBtr0079304	899	3e-50	265	813	182	730	63.9	43.2	0.609566	1.07675
comp6330_c0_seq1	1032	FBtr0070375	1224	1e-130	106	852	102	848	85.5	69.9	0.609477	0.843137
comp2501_c0_seq1	2057	FBtr0085910	1781	0	351	1436	370	1455	98.6	97.8	0.609208	1.15497
comp9537_c0_seq7	2211	FBtr0088595	2019	0	145	1374	10	1239	89.8	78.8	0.608717	1.0951
comp9124_c0_seq3	1294	FBtr0077813	1074	1e-102	148	801	114	767	78	63.3	0.608007	1.20484
comp230293_c0_seq1	1313	FBtr0114518	2150	0	2	1309	602	1909	86.9	77.3	0.607907	0.610698
comp7751_c0_seq1	1612	FBtr0083817	1410	0	90	947	59	916	80.1	67.8	0.607801	1.14326
comp7303_c0_seq2	2127	FBtr0074941	2057	0	706	1956	107	1357	89.7	79.9	0.607681	1.03403
comp9228_c0_seq1	1915	FBtr0086297	966	1e-114	186	773	82	669	92.9	81.6	0.60766	1.9824
comp11508_c0_seq11	4084	FBtr0307273	2063	0	2269	3522	572	1825	82.3	67.7	0.607368	1.97964
comp6621_c0_seq3	1022	FBtr0080212	1184	1e-116	183	902	206	925	83.8	65.4	0.607264	0.863176
comp5159_c0_seq2	837	FBtr0100868	789	1e-138	331	810	310	789	96.2	92.5	0.607098	1.06084
comp8669_c0_seq1	1355	FBtr0074793	1824	0	75	1181	130	1236	87.8	76.4	0.60636	0.742873
comp6629_c0_seq1	976	FBtr0083066	939	1e-109	198	767	259	828	86.3	74.2	0.605964	1.0394
comp7812_c0_seq2	906	FBtr0072503	756	2e-92	197	655	134	592	94.1	83	0.60582	1.19841
comp11271_c1_seq1	2977	FBtr0301290	3054	0	157	2007	97	1947	92.4	87	0.605763	0.974787
comp7825_c0_seq2	3095	FBtr0070652	3783	0	468	2759	359	2650	89.7	81.4	0.605604	0.818134
comp8229_c0_seq5	2463	FBtr0089513	3902	0	88	2451	1127	3490	95.9	94.5	0.605587	0.631215
comp11525_c0_seq4	1090	FBtr0080044	1005	1e-119	132	740	255	863	91.1	87.7	0.604975	1.08458
comp6868_c0_seq1	762	FBtr0081291	599	3e-79	125	487	98	460	94.2	87.6	0.604341	1.27212
comp6221_c0_seq1	2427	FBtr0302378	1797	0	469	1554	551	1636	97.5	93.4	0.603784	1.35058
comp10984_c0_seq3	2438	FBtr0074922	2273	0	286	1656	218	1588	98.5	96.7	0.602728	1.07259
comp6826_c0_seq1	1677	FBtr0100879	1339	1e-168	616	1422	307	1113	90.7	81	0.601942	1.25243
comp9781_c0_seq4	724	FBtr0072188	771	2e-98	55	519	166	630	96.8	96.8	0.601816	0.93904
comp9181_c0_seq2	2179	FBtr0070368	1928	0	726	1886	589	1749	84.8	69.3	0.60166	1.13019
comp11703_c0_seq8	8114	FBtr0113748	8019	0	76	4899	3130	7953	83.6	72.6	0.601447	1.01185
comp11903_c0_seq2	6043	FBtr0112798	5560	0	1789	5133	1843	5187	96.2	93.4	0.601439	1.08687
comp2463_c0_seq1	1243	FBtr0085361	1076	1e-100	109	756	43	690	64.4	49.5	0.601301	1.1552
comp9242_c0_seq4	815	FBtr0074894	632	1e-64	254	634	127	507	92.1	81.1	0.601266	1.28956
comp8776_c0_seq1	1592	FBtr0073622	1626	0	558	1535	568	1545	97.5	93.9	0.600861	0.97909
comp11277_c0_seq3	2675	FBtr0087853	2007	0	799	2004	608	1813	89.6	79.1	0.600399	1.33284
comp11099_c0_seq1	2016	FBtr0081132	1908	0	775	1920	723	1868	81.7	68.8	0.600105	1.0566
comp10505_c0_seq3	1700	FBtr0077734	1449	1e-159	485	1354	511	1380	89	79	0.599724	1.17322
comp10438_c0_seq1	1616	FBtr0075968	1134	1e-141	504	1184	393	1073	94.3	87.7	0.599647	1.42504
comp260781_c0_seq1	1612	FBtr0071037	1820	0	88	1179	315	1406	92.6	88.2	0.599451	0.885714
comp7673_c0_seq1	550	FBtr0091869	569	7e-67	88	429	81	422	99.1	97.4	0.599297	0.966608
comp8431_c0_seq2	1624	FBtr0084347	1200	1e-125	412	1131	457	1176	81.7	70.4	0.599167	1.35333
comp12070_c1_seq6	4352	FBtr0076361	3970	0	609	2987	575	2953	95.2	88.5	0.598992	1.09622
comp10156_c0_seq1	3201	FBtr0076560	3147	0	522	2405	845	2728	76.3	58.9	0.598348	1.01716
comp11788_c0_seq1	3040	FBtr0078985	1603	0	1938	2897	114	1073	96.6	94.1	0.598253	1.89644
comp204833_c0_seq1	1329	FBtr0084867	1413	1e-138	165	1010	89	934	81.2	67	0.598018	0.940552
comp8750_c0_seq3	1063	FBtr0088007	756	1e-89	57	509	19	471	94.7	88.1	0.597884	1.40608
comp9988_c0_seq1	938	FBtr0088153	812	2e-71	202	687	174	659	81.5	67.9	0.597291	1.15517
comp11043_c0_seq3	5642	FBtr0300395	4857	0	982	3882	419	3319	85.4	75.4	0.597076	1.16162
comp6838_c0_seq1	2217	FBtr0073317	2141	0	130	1407	200	1477	95.5	93	0.59645	1.0355
comp7881_c0_seq4	611	FBtr0076276	602	2e-59	136	495	105	464	88.3	74.2	0.596346	1.01495
comp8085_c0_seq1	762	FBtr0089423	990	1e-120	137	727	280	870	97.5	93.4	0.59596	0.769697
comp6812_c0_seq3	1089	FBtr0082830	975	1e-115	402	983	378	959	80.4	60.8	0.595897	1.11692
comp5427_c0_seq2	1723	FBtr0302289	1791	0	450	1517	549	1616	94.1	86.8	0.595757	0.962032
comp12228_c1_seq2	3587	FBtr0085342	3213	0	184	2097	97	2010	91.5	85.3	0.595394	1.1164
comp10187_c0_seq3	1071	FBtr0088224	1092	1e-119	280	930	203	853	85.7	74.2	0.595238	0.980769
comp8292_c0_seq3	929	FBtr0087852	775	1e-70	438	899	237	698	79.2	68.2	0.594839	1.19871
comp10635_c0_seq1	1346	FBtr0073763	992	1e-111	190	780	112	702	89.8	80.2	0.594758	1.35685
comp11251_c0_seq1	1380	FBtr0083223	972	1e-105	385	963	250	828	89.6	77.7	0.59465	1.41975
comp11273_c0_seq5	1310	FBtr0085767	1083	4e-98	378	1022	230	874	75.8	60	0.594645	1.2096
comp12039_c0_seq1	3368	FBtr0113885	3113	0	1269	3119	1202	3052	78.8	63.7	0.594282	1.08191
comp2239_c0_seq1	1056	FBtr0077374	1084	1e-109	267	911	271	915	86	74.4	0.594096	0.97417
comp9979_c0_seq3	3036	FBtr0080069	2019	0	1745	2944	759	1958	89.8	79	0.593858	1.50371
comp12658_c0_seq1	802	FBtr0070983	837	1e-104	247	744	37	534	96.4	91	0.593787	0.958184
comp8778_c0_seq5	2609	FBtr0086723	1762	0	927	1973	604	1650	98.3	93.1	0.593644	1.4807
comp12080_c0_seq2	3195	FBtr0087170	1661	1e-144	1514	2500	638	1624	72.6	51.4	0.593618	1.92354
comp11797_c0_seq1	2195	FBtr0088090	2020	0	111	1307	763	1959	78.9	58.6	0.592079	1.08663
comp10003_c0_seq1	2491	FBtr0089872	1975	0	424	1593	283	1452	73.6	58.2	0.591899	1.26127
comp9553_c0_seq2	615	FBtr0088942	561	5e-41	67	399	101	433	77.5	61.3	0.5918	1.09626
comp9545_c0_seq5	1459	FBtr0083949	1145	5e-93	403	1080	291	968	77.4	58.8	0.591266	1.27424
comp12017_c2_seq1	1996	FBtr0077245	1994	0	103	1281	291	1469	86.8	77.1	0.590772	1.001
comp8859_c0_seq1	2562	FBtr0083623	2162	0	1000	2277	311	1588	88.7	79.6	0.590657	1.18501
comp230185_c0_seq1	1315	FBtr0074259	1324	1e-159	66	848	184	966	91.6	84.7	0.590634	0.993202
comp9663_c0_seq1	579	FBtr0088238	618	7e-75	124	489	91	456	97.5	93.4	0.590615	0.936893
comp7259_c0_seq2	3136	FBtr0088227	3215	0	956	2854	917	2815	85.3	69	0.590358	0.975428
comp6928_c0_seq3	818	FBtr0086706	761	1e-87	223	672	74	523	94	85.3	0.590013	1.0749
comp9521_c0_seq2	882	FBtr0083663	756	1e-74	182	628	170	616	84.6	73.8	0.589947	1.16667
comp12221_c0_seq3	2505	FBtr0071497	2984	0	521	2281	254	2014	82.8	68.7	0.589812	0.839477
comp11982_c0_seq2	2709	FBtr0075510	1611	0	1379	2329	198	1148	90.2	84.5	0.589696	1.68156
comp12255_c0_seq1	1007	FBtr0070290	1083	1e-152	61	699	160	798	95.3	92.5	0.589104	0.929825
comp6619_c0_seq3	2758	FBtr0072028	2812	0	325	1980	228	1883	95.8	89.3	0.588549	0.980797
comp8836_c0_seq6	710	FBtr0110879	294	8e-33	338	511	82	255	86.2	74.1	0.588435	2.41497
comp9698_c0_seq2	3228	FBtr0071280	3211	0	152	2041	94	1983	88.9	81.7	0.58829	1.00529
comp9384_c0_seq4	2129	FBtr0071961	1457	1e-158	656	1513	280	1137	89.9	76.6	0.588195	1.46122
comp11348_c0_seq4	1135	FBtr0080122	947	1e-132	147	704	73	630	98.9	93	0.588173	1.19852
comp232_c0_seq1	1040	FBtr0077134	1595	1e-172	2	940	199	1137	91.1	80.5	0.588088	0.652038
comp9298_c0_seq1	838	FBtr0100152	580	6e-67	182	523	100	441	96.5	87.7	0.587931	1.44483
comp6517_c0_seq1	1401	FBtr0081323	1254	1e-156	522	1259	455	1192	83.3	65.9	0.587719	1.11722
comp6240_c0_seq1	1005	FBtr0082703	519	2e-39	138	443	50	355	73.5	62.7	0.587669	1.93642
comp507208_c0_seq1	641	FBtr0083503	989	1e-108	20	601	185	766	90.7	80.4	0.587462	0.648129
comp9162_c0_seq2	1058	FBtr0080000	1025	1e-110	129	731	245	847	90.5	80.6	0.587317	1.0322
comp9651_c0_seq1	1548	FBtr0083490	1133	1e-108	418	1083	194	859	79.3	67.1	0.586937	1.36628
comp8809_c0_seq1	806	FBtr0084463	934	2e-68	216	764	139	687	68.9	56.3	0.586724	0.862955
comp10282_c0_seq2	1878	FBtr0305560	1589	0	379	1311	192	1124	95.2	88.1	0.586532	1.18188
comp459_c0_seq1	1101	FBtr0080222	1279	1e-157	5	754	317	1066	84.8	78.4	0.585614	0.860829
comp11728_c0_seq1	2420	FBtr0084738	2043	0	1139	2335	56	1252	86	72.2	0.585414	1.18453
comp10119_c0_seq1	1180	FBtr0302048	993	1e-130	166	747	209	790	99.5	99	0.585096	1.18832
comp11093_c0_seq2	691	FBtr0073960	588	1e-51	227	571	74	418	80	69.6	0.585034	1.17517
comp11932_c0_seq1	1433	FBtr0077589	1383	1e-121	587	1396	257	1066	78.9	63.3	0.58496	1.03615
comp9141_c0_seq1	1495	FBtr0087520	1332	0	289	1068	428	1207	84.2	70	0.584835	1.12237
comp11228_c0_seq4	1301	FBtr0301448	1097	1e-125	255	896	219	860	93.5	84.6	0.584321	1.18596
comp2412_c0_seq2	737	FBtr0100070	594	7e-42	195	542	98	445	74.1	58.6	0.584175	1.24074
comp11847_c0_seq6	1655	FBtr0075092	846	1e-109	832	1326	282	776	97	94.5	0.583924	1.95626
comp10242_c0_seq3	2417	FBtr0075410	1766	0	174	1205	50	1081	92.4	87.2	0.583805	1.36863
comp6367_c0_seq1	854	FBtr0079634	843	9e-88	202	693	272	763	84.8	73.8	0.582444	1.01305
comp9325_c0_seq1	816	FBtr0300776	843	4e-79	61	552	58	549	84.8	73.8	0.582444	0.967972
comp6795_c0_seq1	608	FBtr0305040	792	1e-101	146	607	143	604	100	100	0.582071	0.767677
comp10449_c0_seq3	438	FBtr0086211	380	1e-43	117	338	78	299	97.3	95.9	0.581579	1.15263
comp11059_c0_seq1	2399	FBtr0075512	1278	1e-132	607	1350	358	1101	79.4	67.3	0.581377	1.87715
comp5604_c0_seq1	2265	FBtr0087763	1279	1e-157	472	1215	196	939	94.8	88.3	0.580923	1.77091
comp4885_c0_seq1	2023	FBtr0081645	1792	0	149	1189	86	1126	87.6	77.5	0.580357	1.12891
comp8264_c0_seq2	486	FBtr0071520	474	3e-49	95	370	64	339	91.3	89.1	0.580169	1.02532
comp9941_c0_seq3	2139	FBtr0083558	2067	0	830	2029	774	1973	96	92.5	0.580068	1.03483
comp11424_c1_seq1	833	FBtr0070963	888	1e-102	119	634	255	770	93.6	87.2	0.579955	0.938063
comp5676_c0_seq1	2052	FBtr0070611	1804	0	230	1276	256	1302	97.1	94	0.579823	1.13747
comp10348_c0_seq1	3733	FBtr0088781	2870	0	686	2350	519	2183	81.8	70.5	0.579791	1.3007
comp6303_c0_seq3	744	FBtr0303475	723	1e-73	141	560	148	567	88.6	76.4	0.57953	1.02905
comp11781_c0_seq3	2396	FBtr0072179	1800	0	837	1880	615	1658	94.3	86.5	0.579444	1.33111
comp3608_c0_seq1	781	FBtr0077816	677	6e-64	240	632	180	572	85.5	74.8	0.579025	1.15362
comp8129_c0_seq1	783	FBtr0076423	745	1e-115	49	480	16	447	95.1	94.4	0.578523	1.05101
comp8811_c0_seq2	613	FBtr0300680	408	2e-28	174	410	61	297	70.9	63.3	0.578431	1.50245
comp10593_c0_seq1	2240	FBtr0089622	2006	0	571	1731	588	1748	93.8	88.6	0.578265	1.11665
comp8092_c0_seq2	3091	FBtr0088391	3018	0	168	1913	124	1869	96.9	95	0.578197	1.02419
comp6209_c0_seq2	1533	FBtr0085215	1442	0	179	1012	110	943	89.6	82.7	0.57767	1.06311
comp11619_c0_seq3	659	FBtr0085625	528	7e-56	235	540	156	461	92.2	79.4	0.577652	1.24811
comp6827_c0_seq1	684	FBtr0071530	710	4e-73	61	471	85	495	89.1	77.4	0.577465	0.96338
comp8830_c0_seq1	3545	FBtr0072973	2769	0	1190	2788	786	2384	84.6	72.8	0.577104	1.28025
comp10971_c0_seq1	2441	FBtr0077477	2369	0	320	1687	765	2132	91.7	82.7	0.577037	1.03039
comp6430_c0_seq3	774	FBtr0070308	842	6e-65	54	539	106	591	75.9	59.3	0.57601	0.91924
comp2699_c0_seq1	1903	FBtr0071547	1853	0	559	1626	493	1560	82.9	68.5	0.575823	1.02698
comp7982_c0_seq3	871	FBtr0088126	806	2e-94	182	646	118	582	96.1	90.3	0.575682	1.08065
comp11617_c0_seq9	2152	FBtr0083370	1974	0	549	1685	429	1565	78.1	63.9	0.575481	1.09017
comp11436_c0_seq2	1729	FBtr0072290	1490	1e-179	144	1001	220	1077	94.1	91.3	0.575168	1.1604
comp9962_c0_seq2	1072	FBtr0089998	974	1e-119	147	707	100	660	90.4	77.5	0.574949	1.10062
comp8790_c0_seq2	812	FBtr0301486	734	2e-54	139	561	111	533	77.3	61.7	0.574932	1.10627
comp11870_c0_seq1	1682	FBtr0077063	1533	1e-116	517	1398	378	1259	67	48.3	0.57469	1.0972
comp11953_c0_seq2	1818	FBtr0081364	1826	0	241	1290	645	1694	82	70.6	0.57448	0.995619
comp2077_c0_seq1	955	FBtr0113333	704	2e-89	391	795	133	537	85.2	80	0.573864	1.35653
comp7433_c0_seq1	822	FBtr0073988	814	7e-69	270	737	88	555	76.9	67.3	0.57371	1.00983
comp7247_c0_seq1	1919	FBtr0074418	1818	0	243	1286	450	1493	83.3	73	0.573707	1.05556
comp11393_c0_seq4	2107	FBtr0074881	2307	0	375	1697	377	1699	90.2	80.3	0.573039	0.913307
comp309660_c0_seq1	868	FBtr0114531	1203	1e-122	151	840	56	745	87	75.7	0.572735	0.72153
comp268479_c0_seq1	656	FBtr0088806	606	4e-52	160	507	173	520	87.9	69	0.572607	1.08251
comp434541_c0_seq1	574	FBtr0084205	973	4e-92	2	559	241	798	86.6	75.3	0.572456	0.589928
comp2535_c0_seq1	987	FBtr0073108	570	1e-47	387	713	200	526	85.3	74.3	0.57193	1.73158
comp219798_c0_seq1	1535	FBtr0290234	1200	1e-107	575	1261	248	934	81.2	65.5	0.571667	1.27917
comp12103_c1_seq1	1291	FBtr0076650	1222	1e-118	246	944	276	974	84.1	77.3	0.571195	1.05646
comp8128_c0_seq2	825	FBtr0080091	739	9e-69	175	597	147	569	87.2	72.3	0.571042	1.11637
comp5969_c0_seq1	1112	FBtr0086236	955	6e-92	199	744	293	838	84.6	76.9	0.570681	1.1644
comp10801_c0_seq3	2785	FBtr0070687	2522	0	921	2360	372	1811	96.5	92.1	0.570579	1.10428
comp6718_c0_seq2	724	FBtr0076202	645	4e-64	247	615	156	524	92.7	83.7	0.570543	1.12248
comp8756_c0_seq2	895	FBtr0079542	982	1e-103	143	703	189	749	90.9	79.1	0.570265	0.911405
comp10597_c0_seq15	1400	FBtr0307063	1388	1e-163	352	1143	218	1009	95.1	87.9	0.569885	1.00865
comp10363_c0_seq2	1105	FBtr0086945	988	1e-131	536	1099	418	981	86.7	81.4	0.569838	1.11842
comp5815_c0_seq1	1254	FBtr0073572	1111	1e-105	372	1004	401	1033	77.7	59.2	0.568857	1.12871
comp2290_c0_seq1	1390	FBtr0085419	1349	1e-133	193	960	303	1070	79.7	68	0.568569	1.03039
comp11216_c0_seq7	1318	FBtr0085977	1075	1e-131	588	1199	397	1008	84.8	61.3	0.568372	1.22605
comp8568_c0_seq1	1641	FBtr0076602	1049	1e-126	874	1470	106	702	89.9	76.4	0.56816	1.56435
comp8501_c0_seq1	3828	FBtr0301355	3405	0	1013	2947	923	2857	87.3	80.3	0.567988	1.12423
comp4553_c0_seq2	1789	FBtr0082483	1573	1e-153	823	1716	505	1398	83.9	72.8	0.567705	1.13732
comp7663_c1_seq1	1942	FBtr0070921	1607	0	874	1785	26	937	94.1	88.5	0.566895	1.20846
comp8577_c0_seq2	630	FBtr0084432	549	9e-52	112	423	80	391	92.3	78.8	0.566485	1.14754
comp10661_c0_seq2	2455	FBtr0079146	1934	0	697	1791	417	1511	89.6	84.7	0.565667	1.26939
comp9981_c0_seq3	1574	FBtr0079892	1632	1e-179	142	1065	130	1053	76.6	59.1	0.565564	0.964461
comp7275_c0_seq1	1996	FBtr0076610	1924	0	814	1902	787	1875	72.7	57.9	0.565489	1.03742
comp10480_c0_seq8	1512	FBtr0086277	1341	0	185	943	426	1184	82.6	70.4	0.56525	1.12752
comp2775_c0_seq1	635	FBtr0087124	784	1e-71	146	589	195	638	82.4	80.4	0.565051	0.809949
comp78149_c0_seq1	861	FBtr0075381	1210	1e-132	51	734	90	773	93	83.8	0.564463	0.71157
comp10899_c0_seq1	5740	FBtr0073596	4715	0	2363	5023	498	3158	93.9	87.8	0.564157	1.21739
comp10825_c0_seq1	1312	FBtr0082085	1264	1e-124	462	1175	91	804	84.9	73.9	0.564082	1.03797
comp10144_c0_seq2	6221	FBtr0073542	6759	0	1140	4952	1128	4940	97.8	94.4	0.563989	0.920402
comp10075_c0_seq2	1925	FBtr0084230	1746	0	468	1451	386	1369	98.5	93.3	0.563001	1.10252
comp8489_c0_seq2	614	FBtr0112456	787	1e-59	126	569	54	497	77.7	61.5	0.562897	0.780178
comp9829_c1_seq1	2789	FBtr0081979	2740	0	599	2140	586	2127	89.5	74.1	0.562409	1.01788
comp10321_c0_seq1	815	FBtr0073775	516	1e-49	156	446	125	415	92.8	82.5	0.562016	1.57946
comp11736_c0_seq1	4042	FBtr0073900	3866	0	123	2294	1589	3760	94.6	90.2	0.561562	1.04553
comp6295_c0_seq1	917	FBtr0088274	992	1e-107	175	732	162	719	93.5	84.9	0.561492	0.924395
comp8916_c0_seq2	1030	FBtr0070678	976	2e-95	223	771	167	715	84.2	79.2	0.561475	1.05533
comp5999_c0_seq1	1169	FBtr0076019	1532	1e-143	280	1140	220	1080	78.7	61.7	0.561358	0.763055
comp7596_c0_seq1	1497	FBtr0077736	1404	1e-134	346	1134	380	1168	86.3	73	0.561254	1.06624
comp8131_c0_seq1	1817	FBtr0086961	1757	0	203	1189	611	1597	87.2	82.4	0.561184	1.03415
comp5087_c0_seq1	2149	FBtr0087886	2753	0	460	2004	188	1732	89.1	75.9	0.560843	0.780603
comp10650_c0_seq1	560	FBtr0075887	437	4e-39	154	399	103	348	84.1	68.3	0.560641	1.28146
comp2749_c0_seq1	656	FBtr0088011	405	2e-28	81	308	74	301	76.3	75	0.560494	1.61975
comp9793_c0_seq1	1270	FBtr0078997	1240	3e-99	253	948	330	1025	81	64.2	0.560484	1.02419
comp7742_c0_seq1	2295	FBtr0075801	2434	0	340	1704	189	1553	89.7	80.4	0.560394	0.942892
comp11124_c0_seq3	3420	FBtr0305587	4695	0	257	2887	297	2927	91	82.1	0.56017	0.728435
comp8631_c0_seq2	557	FBtr0084815	491	4e-56	229	504	176	451	97.8	95.7	0.560081	1.13442
comp10447_c0_seq3	1001	FBtr0074210	1174	1e-107	101	757	144	800	86.8	74.4	0.558773	0.852641
comp11072_c0_seq2	639	FBtr0086920	525	1e-57	124	417	98	391	100	98	0.558095	1.21714
comp10036_c0_seq2	2583	FBtr0072242	2498	0	169	1563	121	1515	93.5	83.7	0.558046	1.03403
comp8800_c0_seq4	994	FBtr0077960	982	1e-116	143	691	81	629	97.8	92.9	0.558045	1.01222
comp11499_c0_seq3	990	FBtr0100886	939	1e-136	436	960	1	525	84.6	77.7	0.55804	1.05431
comp10092_c0_seq1	2312	FBtr0072866	2429	0	107	1462	931	2286	88.3	79.4	0.557843	0.951832
comp5786_c0_seq1	1110	FBtr0088137	1252	1e-126	261	959	219	917	85.8	73.8	0.557508	0.886581
comp4972_c0_seq1	444	FBtr0111120	402	1e-39	94	318	68	292	96	92	0.557214	1.10448
comp10734_c0_seq2	2174	FBtr0081290	1921	0	907	1977	781	1851	89.9	79.3	0.557002	1.1317
comp260780_c0_seq1	928	FBtr0300669	887	2e-77	306	800	327	821	74.5	55.8	0.556933	1.04622
comp10878_c0_seq15	1878	FBtr0073835	1385	1e-158	268	1038	329	1099	92.2	89.9	0.555957	1.35596
comp10960_c0_seq1	2205	FBtr0082390	1752	0	731	1705	527	1501	86.5	74.5	0.555936	1.25856
comp6762_c0_seq1	1619	FBtr0077416	2352	0	1	1308	765	2072	80.3	62.8	0.555697	0.68835
comp8324_c0_seq3	1317	FBtr0300365	970	2e-87	260	799	357	896	85.6	74.4	0.55567	1.35773
comp3495_c0_seq1	1726	FBtr0079018	1419	1e-148	513	1301	335	1123	84	71.5	0.555321	1.21635
comp11202_c1_seq4	1735	FBtr0070493	1906	0	476	1534	334	1392	83.9	79	0.555089	0.910283
comp11316_c0_seq3	710	FBtr0071343	420	3e-32	370	603	77	310	80.8	74.4	0.554762	1.69048
comp8430_c0_seq1	1026	FBtr0075565	1145	1e-115	283	918	462	1097	80.2	68.9	0.554585	0.89607
comp435088_c0_seq1	811	FBtr0082591	1351	1e-126	2	751	219	968	88	73.2	0.554404	0.600296
comp9016_c0_seq1	702	FBtr0075698	740	8e-77	168	578	172	582	95.6	81	0.554054	0.948649
comp7250_c0_seq1	1700	FBtr0072177	1000	1e-107	771	1325	387	941	91.4	88.6	0.554	1.7
comp3981_c0_seq1	832	FBtr0076897	1055	1e-117	113	697	256	840	84.1	70.3	0.553555	0.788626
comp11096_c2_seq1	1808	FBtr0074159	2314	0	194	1474	534	1814	96.7	92.7	0.553155	0.781331
comp11746_c0_seq3	2694	FBtr0079257	1919	0	981	2042	511	1572	89	78.5	0.552892	1.40386
comp8406_c0_seq1	1359	FBtr0087517	1192	1e-119	244	903	207	866	81.8	68.2	0.552852	1.1401
comp9911_c0_seq1	1664	FBtr0302133	1393	9e-86	253	1023	520	1290	63	42.4	0.552764	1.19454
comp10762_c0_seq4	2778	FBtr0078925	1659	0	1346	2263	384	1301	85.3	72.2	0.552743	1.6745
comp11005_c0_seq2	1113	FBtr0085269	1003	1e-102	277	831	155	709	85.4	73.5	0.552343	1.10967
comp11742_c1_seq1	3213	FBtr0075699	2448	0	451	1803	346	1698	86.5	79.4	0.552288	1.3125
comp7023_c0_seq1	1426	FBtr0086963	1541	4e-58	524	1375	168	1019	55.6	39.1	0.552239	0.925373
comp11829_c0_seq1	3627	FBtr0087977	3493	0	181	2109	87	2015	92.2	84.4	0.551961	1.03836
comp9294_c0_seq1	657	FBtr0089738	624	3e-46	172	516	87	431	80	67.8	0.551282	1.05288
comp10098_c1_seq1	3982	FBtr0082150	2696	0	1609	3093	446	1930	92.1	82.2	0.550445	1.477
comp12082_c0_seq6	1925	FBtr0078141	1771	0	259	1233	219	1193	87.4	75.1	0.549972	1.08696
comp8567_c0_seq3	979	FBtr0083710	762	4e-44	160	579	110	529	72.9	53.6	0.549869	1.28478
comp7600_c0_seq1	1103	FBtr0306106	877	1e-105	178	660	186	668	97.5	96.9	0.549601	1.2577
comp9614_c0_seq2	1794	FBtr0087350	1598	0	148	1026	109	987	98.3	94.9	0.549437	1.12265
comp10455_c0_seq8	4420	FBtr0303647	3761	0	329	2395	72	2138	94.2	87.4	0.549322	1.17522
comp8793_c0_seq4	557	FBtr0079025	556	1e-55	144	449	149	454	88.2	80.4	0.548561	1.0018
comp6421_c0_seq2	1951	FBtr0070175	1349	1e-154	722	1462	137	877	74.9	55.1	0.548554	1.44626
comp8222_c0_seq1	1436	FBtr0078694	1021	1e-108	197	757	87	647	93	87.2	0.548482	1.40646
comp4699_c0_seq2	1397	FBtr0082680	2244	0	18	1247	67	1296	91.2	82	0.547683	0.622549
comp12060_c0_seq5	2504	FBtr0072652	2366	0	823	2118	671	1966	80.8	72.5	0.547337	1.05833
comp9370_c0_seq4	1201	FBtr0305320	1102	1e-132	483	1085	371	973	82.6	75.6	0.546279	1.08984
comp3016_c0_seq1	1627	FBtr0079123	1756	0	194	1153	501	1460	89.7	86.2	0.546128	0.926538
comp7677_c0_seq1	3184	FBtr0070420	3938	0	18	2168	339	2489	95	89.4	0.545962	0.808532
comp278744_c0_seq1	1660	FBtr0300425	2889	0	17	1594	943	2520	93.9	89.5	0.545864	0.574593
comp10266_c0_seq1	739	FBtr0075379	680	4e-52	291	662	227	598	72.6	61.3	0.545588	1.08676
comp6100_c0_seq1	2002	FBtr0074610	2753	0	376	1878	591	2093	91.8	84.8	0.545587	0.727207
comp8529_c0_seq1	1097	FBtr0071522	999	2e-91	146	691	125	670	87.4	74.2	0.545546	1.0981
comp6771_c0_seq3	1008	FBtr0072374	840	5e-88	452	910	299	757	80.4	70.6	0.545238	1.2
comp10758_c0_seq4	2957	FBtr0070907	2381	0	328	1626	253	1551	96.5	92.8	0.545149	1.24192
comp9527_c0_seq1	2258	FBtr0084214	2172	0	910	2094	353	1537	88.9	82	0.54512	1.03959
comp11795_c1_seq6	1670	FBtr0110863	1154	1e-146	236	865	302	931	96.2	95.2	0.545061	1.44714
comp11693_c0_seq4	2426	FBtr0080639	2316	0	131	1393	69	1331	93.6	82.7	0.544905	1.0475
comp9406_c0_seq1	940	FBtr0086515	637	2e-67	113	460	67	414	95.7	87.9	0.544741	1.47567
comp9260_c0_seq1	2425	FBtr0082070	1998	0	718	1806	661	1749	91.7	83.2	0.544545	1.21371
comp7822_c0_seq1	438	FBtr0112993	428	4e-43	121	354	75	308	98.7	91	0.544393	1.02336
comp8403_c1_seq2	1156	FBtr0085610	1894	1e-146	4	1035	370	1401	77.6	57.3	0.544351	0.610348
comp7107_c1_seq1	2236	FBtr0080833	2023	0	590	1690	584	1684	94.8	85.8	0.543747	1.10529
comp8755_c0_seq3	1791	FBtr0076519	1588	0	298	1161	174	1037	79.2	65.6	0.543451	1.12783
comp12230_c0_seq2	4088	FBtr0084691	3357	0	1861	3684	1177	3000	85	68.3	0.543044	1.21775
comp7119_c0_seq1	1208	FBtr0078030	1237	1e-165	126	797	154	825	96.9	88.8	0.542441	0.976556
comp116943_c0_seq1	965	FBtr0081997	1160	1e-98	19	648	348	977	81	68.6	0.542241	0.831897
comp9822_c0_seq2	2013	FBtr0299957	1476	1e-153	698	1498	404	1204	74.9	59.2	0.542005	1.36382
comp11161_c0_seq1	1769	FBtr0078751	1858	0	204	1211	184	1191	93.5	83	0.541981	0.952099
comp10301_c0_seq1	1981	FBtr0082627	2019	0	684	1778	253	1347	91.2	83	0.541852	0.981179
comp7897_c0_seq1	914	FBtr0077166	801	1e-92	251	685	226	660	88.3	80.7	0.541823	1.14107
comp7696_c0_seq1	2910	FBtr0074057	3033	0	445	2088	251	1894	97.6	95.4	0.541708	0.959446
comp7083_c0_seq1	648	FBtr0082925	696	2e-86	160	537	51	428	99.2	96.8	0.541667	0.931034
comp7217_c0_seq2	874	FBtr0071438	663	9e-60	292	651	107	466	89.2	80.8	0.541478	1.31825
comp11639_c1_seq1	2879	FBtr0087947	2747	0	100	1587	607	2094	85.9	70.6	0.541318	1.04805
comp10377_c0_seq1	2873	FBtr0071362	2517	0	286	1647	593	1954	92.1	83.3	0.540723	1.14144
comp8672_c0_seq1	619	FBtr0077452	642	2e-77	87	434	185	532	95.7	91.4	0.540498	0.964174
comp9107_c0_seq1	1588	FBtr0075067	1136	1e-130	842	1456	33	647	95.6	90.2	0.540493	1.39789
comp5725_c0_seq1	1346	FBtr0088583	2158	0	180	1346	708	1874	81	68.1	0.540315	0.623726
comp6850_c0_seq1	1608	FBtr0087701	1659	0	155	1051	125	1021	89.3	77.9	0.540084	0.969259
comp11695_c0_seq3	3934	FBtr0078284	3237	0	590	2338	303	2051	73.8	54.2	0.540006	1.21532
comp4079_c1_seq1	1263	FBtr0085695	2340	0	1	1263	194	1456	93.3	83.4	0.539316	0.539744
comp9342_c0_seq2	4928	FBtr0081142	4088	0	890	3094	520	2724	91.8	85.4	0.539139	1.20548
comp9947_c0_seq1	1710	FBtr0306169	2480	0	239	1576	235	1572	97.5	93.3	0.539113	0.689516
comp11997_c0_seq1	3553	FBtr0302283	3045	0	683	2323	488	2128	85.7	77	0.538588	1.16683
comp2767_c0_seq1	440	FBtr0081090	661	2e-68	28	384	79	435	93.3	86.6	0.538578	0.665658
comp2782_c0_seq1	2037	FBtr0074086	1948	0	703	1752	701	1750	94	85.1	0.538501	1.04569
comp7805_c0_seq1	2310	FBtr0076886	1934	1e-166	330	1370	77	1117	81.6	66	0.537746	1.19442
comp9595_c0_seq1	2482	FBtr0070669	2444	0	154	1467	155	1468	88.4	79.9	0.537234	1.01555
comp11852_c0_seq2	4640	FBtr0072597	4249	0	608	2890	1580	3862	94.2	89	0.537068	1.09202
comp5336_c0_seq1	683	FBtr0086951	864	1e-80	128	592	123	587	87.1	73.5	0.537037	0.790509
comp10515_c0_seq2	4814	FBtr0087518	3895	0	2165	4255	1699	3789	93.8	91.8	0.536585	1.23594
comp5007_c0_seq1	522	FBtr0072185	289	1e-28	45	200	40	195	100	98.1	0.536332	1.80623
comp10098_c0_seq1	1655	FBtr0302212	1324	1e-107	651	1361	328	1038	80.6	65.4	0.536254	1.25
comp11432_c0_seq2	3901	FBtr0301198	3009	0	615	2228	894	2507	91.4	79.6	0.536058	1.29644
comp504056_c0_seq1	443	FBtr0082384	737	3e-58	47	442	248	643	84.8	72	0.535957	0.601085
comp8234_c0_seq2	808	FBtr0082403	866	1e-93	71	535	145	609	91	80.6	0.535797	0.933025
comp6753_c0_seq2	2552	FBtr0070182	2239	0	543	1742	753	1952	87	73	0.535507	1.13979
comp8487_c0_seq2	1097	FBtr0078707	1130	3e-97	288	893	373	978	85.6	70.3	0.535398	0.970796
comp4970_c0_seq1	1224	FBtr0082311	901	1e-87	498	980	226	708	87	78.9	0.534961	1.35849
comp487178_c0_seq1	845	FBtr0074946	1030	4e-95	289	840	233	784	87	75	0.534951	0.820388
comp11221_c0_seq3	2144	FBtr0079179	1810	0	169	1137	171	1139	95.7	90.1	0.534807	1.18453
comp4597_c0_seq1	703	FBtr0085867	980	1e-92	10	534	456	980	90.3	76	0.534694	0.717347
comp12030_c0_seq3	1371	FBtr0075506	1351	1e-119	268	990	288	1010	77.6	59.3	0.534419	1.0148
comp3304_c0_seq1	792	FBtr0072889	616	1e-55	246	575	156	485	90.9	78.2	0.534091	1.28571
comp8517_c0_seq1	2341	FBtr0088553	1588	1e-134	619	1467	195	1043	79.9	66.1	0.534005	1.47418
comp9484_c0_seq3	1592	FBtr0084735	1645	0	462	1340	376	1254	83.3	71	0.533739	0.967781
comp2776_c0_seq1	1403	FBtr0073421	1679	0	153	1049	142	1038	92.3	89.6	0.533651	0.835616
comp8160_c0_seq1	1238	FBtr0073675	1202	6e-85	277	918	227	868	74.3	59.3	0.533278	1.02995
comp9844_c0_seq1	1271	FBtr0086892	1157	2e-98	370	987	275	892	84	71.8	0.533276	1.09853
comp8174_c0_seq2	2238	FBtr0088834	1952	0	508	1548	476	1516	87.3	78.1	0.532787	1.14652
comp5385_c0_seq1	1864	FBtr0070425	1778	0	487	1434	430	1377	91.8	81.3	0.532621	1.04837
comp2758_c0_seq1	614	FBtr0078769	680	4e-76	155	517	180	542	98.3	91.7	0.532353	0.902941
comp11410_c0_seq1	958	FBtr0080157	804	2e-76	355	783	164	592	90.9	81.8	0.532338	1.19154
comp7706_c0_seq1	1266	FBtr0080182	1605	1e-166	304	1158	110	964	90.5	82.8	0.532087	0.788785
comp11030_c0_seq5	1520	FBtr0086505	1284	7e-96	198	881	470	1153	78.1	63.6	0.531931	1.1838
comp5327_c0_seq2	1429	FBtr0075823	1076	1e-107	580	1152	79	651	90.6	83.2	0.531599	1.32807
comp184587_c0_seq1	1996	FBtr0301862	1765	0	672	1610	351	1289	95.5	87.9	0.531445	1.13088
comp9290_c0_seq1	2272	FBtr0084892	2206	0	515	1687	310	1482	87.2	78.5	0.531278	1.02992
comp11278_c0_seq1	1823	FBtr0301860	2077	0	526	1629	440	1543	89.9	85.3	0.531054	0.877708
comp7998_c0_seq1	1620	FBtr0079984	1744	0	481	1407	457	1383	82.2	70.6	0.530963	0.928899
comp10486_c0_seq2	2016	FBtr0075169	1326	2e-95	704	1408	466	1170	76.6	55.3	0.53092	1.52036
comp8941_c0_seq4	3912	FBtr0302158	3272	0	551	2287	573	2309	96.4	91.9	0.530562	1.1956
comp12027_c0_seq1	2497	FBtr0086709	2413	0	158	1438	77	1357	93.9	84.3	0.53046	1.03481
comp11863_c0_seq13	3330	FBtr0078492	2470	0	957	2267	982	2292	93.1	83.3	0.530364	1.34818
comp7159_c0_seq2	618	FBtr0087341	655	5e-73	168	515	120	467	99.1	95.7	0.529771	0.943511
comp10493_c0_seq1	1756	FBtr0082953	706	2e-78	1163	1537	189	563	89.6	77.6	0.529745	2.48725
comp303276_c0_seq1	696	FBtr0083054	746	1e-71	81	476	202	597	90.9	80.3	0.529491	0.932976
comp9339_c0_seq1	1272	FBtr0086464	1211	1e-141	310	951	263	904	93.5	83.6	0.529315	1.05037
comp2374_c0_seq1	785	FBtr0079723	1211	5e-97	143	784	110	751	80.4	63.1	0.529315	0.648225
comp6245_c0_seq1	2505	FBtr0087845	2532	0	86	1426	955	2295	85	72.5	0.529226	0.989336
comp298_c0_seq1	695	FBtr0273243	1285	1e-101	15	695	402	1082	79.7	65.2	0.529183	0.540856
comp9272_c0_seq2	1368	FBtr0072483	1558	1e-158	13	837	472	1296	80.4	65.5	0.528883	0.878049
comp10095_c0_seq1	3644	FBtr0087605	2602	0	1883	3259	284	1660	86.7	74.9	0.528824	1.40046
comp11698_c0_seq2	4659	FBtr0073848	4479	0	1013	3379	990	3356	81	65	0.528243	1.04019
comp11994_c0_seq9	5308	FBtr0081072	2663	0	1137	2543	1154	2560	97.9	94.9	0.527976	1.99324
comp9896_c0_seq2	2719	FBtr0072576	2692	0	242	1663	183	1604	90.9	83.3	0.52786	1.01003
comp9964_c0_seq4	1547	FBtr0082019	1482	1e-134	150	932	315	1097	83.1	75.1	0.527665	1.04386
comp7249_c0_seq2	834	FBtr0100218	874	3e-81	275	736	200	661	81.8	74	0.52746	0.954233
comp9217_c0_seq2	2404	FBtr0072292	3202	0	150	1838	79	1767	79.4	62.9	0.527171	0.750781
comp11385_c0_seq4	2033	FBtr0084637	1939	0	84	1106	106	1128	90.9	81.8	0.527076	1.04848
comp10916_c0_seq2	1656	FBtr0073034	1535	1e-171	470	1279	392	1201	84.4	72.6	0.527036	1.07883
comp8953_c0_seq1	843	FBtr0083616	858	4e-93	95	547	79	531	76.2	57.6	0.526807	0.982517
comp7585_c0_seq3	1109	FBtr0071982	1331	1e-155	126	827	454	1155	99.1	96.6	0.526672	0.833208
comp10955_c0_seq5	2446	FBtr0111125	2949	0	594	2147	539	2092	84.4	71.4	0.526619	0.829434
comp9426_c0_seq3	1580	FBtr0078678	1360	1e-126	555	1271	390	1106	82.8	68.2	0.526471	1.16176
comp7415_c0_seq2	1145	FBtr0080849	836	9e-84	172	612	87	527	89.1	84.4	0.526316	1.36962
comp10039_c0_seq2	913	FBtr0075360	950	1e-106	147	647	122	622	89.8	79	0.526316	0.961053
comp10388_c0_seq2	2947	FBtr0072756	3027	0	746	2338	957	2549	92.1	84.4	0.525933	0.973571
comp9176_c0_seq1	952	FBtr0076107	968	1e-119	277	786	58	567	97.6	88.2	0.525826	0.983471
comp8319_c0_seq4	1467	FBtr0085474	1339	1e-128	141	845	133	837	89.4	80	0.525765	1.09559
comp8440_c0_seq3	2124	FBtr0072124	2140	0	560	1684	610	1734	93.1	82.4	0.525234	0.992523
comp10548_c0_seq1	1672	FBtr0087564	1883	0	424	1413	700	1689	99.1	96.7	0.525226	0.887945
comp8157_c0_seq2	1108	FBtr0076722	912	7e-93	475	954	217	696	90.6	85	0.525219	1.21491
comp11866_c1_seq4	1763	FBtr0074988	1769	0	614	1543	597	1526	99	95.5	0.525155	0.996608
comp8741_c0_seq3	985	FBtr0076238	821	5e-63	114	545	145	576	81.2	70.8	0.52497	1.19976
comp4374_c0_seq1	2167	FBtr0086245	2616	0	149	1522	221	1594	81	68.1	0.524847	0.828364
comp4704_c0_seq1	2357	FBtr0305687	2416	0	69	1337	1031	2299	85.3	71.9	0.524834	0.975579
comp8096_c0_seq1	1200	FBtr0074465	1285	2e-86	204	878	181	855	76.4	55.1	0.524514	0.933852
comp213996_c0_seq1	705	FBtr0077884	1125	5e-84	111	701	414	1004	78.7	64.5	0.524444	0.626667
comp850552_c0_seq1	253	FBtr0299872	410	5e-26	27	242	181	396	81.9	66.7	0.52439	0.617073
comp11687_c0_seq1	2007	FBtr0307904	2035	0	139	1206	112	1179	95.5	91	0.524324	0.986241
comp7585_c1_seq2	1365	FBtr0088045	1297	1e-132	465	1145	454	1134	82.4	65.6	0.524287	1.05243
comp9147_c0_seq1	1205	FBtr0080296	960	1e-115	403	906	369	872	83.9	73.8	0.523958	1.25521
comp10646_c0_seq2	1814	FBtr0075074	1993	0	591	1634	695	1738	89.1	80.2	0.523332	0.910186
comp11540_c0_seq1	2181	FBtr0075209	2057	0	716	1792	716	1792	91.9	82.2	0.523092	1.06028
comp11243_c0_seq2	5224	FBtr0081827	3032	0	2989	4575	712	2298	95.7	92.6	0.523087	1.72296
comp8681_c0_seq2	703	FBtr0070992	836	3e-66	156	593	216	653	80.8	71.2	0.522727	0.840909
comp2795_c0_seq1	2302	FBtr0088554	2197	0	124	1272	114	1262	97.7	94.3	0.522531	1.04779
comp10894_c0_seq1	2425	FBtr0304054	2624	0	978	2348	613	1983	82.7	67.4	0.522104	0.924162
comp7902_c0_seq1	1322	FBtr0082060	1860	1e-146	3	974	716	1687	76.2	64.5	0.522043	0.710753
comp8940_c0_seq2	1468	FBtr0086619	1103	1e-161	144	719	73	648	96.9	91.1	0.521306	1.33092
comp5770_c0_seq1	1227	FBtr0078753	1109	1e-131	480	1058	411	989	89.1	85.5	0.52119	1.1064
comp11838_c0_seq2	1638	FBtr0087201	1472	1e-149	116	883	668	1435	80.1	66.4	0.52106	1.11277
comp9196_c0_seq4	830	FBtr0076023	891	3e-78	213	677	280	744	86.5	72.3	0.520763	0.931538
comp11492_c0_seq1	2483	FBtr0085293	2240	0	594	1760	567	1733	86.9	76.1	0.520536	1.10848
comp7402_c0_seq1	2018	FBtr0078318	1630	0	419	1267	374	1222	86.9	77.7	0.520245	1.23804
comp6402_c0_seq1	450	FBtr0070160	494	6e-46	8	265	61	318	84.9	74.4	0.520243	0.910931
comp4691_c0_seq1	1473	FBtr0077340	1556	0	542	1351	527	1336	83.7	68.5	0.519923	0.946658
comp8907_c0_seq2	770	FBtr0080398	1020	2e-95	82	612	348	878	84.7	76.8	0.519608	0.754902
comp194105_c0_seq1	1807	FBtr0075915	1811	0	32	973	60	1001	88.5	76.8	0.519602	0.997791
comp7026_c0_seq4	1463	FBtr0072556	1795	0	137	1069	657	1589	93.6	85.9	0.51922	0.815042
comp11713_c0_seq3	1443	FBtr0079614	1333	1e-135	517	1209	440	1132	84	68.8	0.51913	1.08252
comp8979_c1_seq1	951	FBtr0082474	663	3e-62	406	750	175	519	91.3	81.7	0.518854	1.43439
comp7828_c0_seq1	1159	FBtr0071617	1062	1e-131	520	1071	397	948	94.6	88.6	0.518832	1.09134
comp5030_c0_seq1	2123	FBtr0085560	1614	1e-140	696	1532	295	1131	84.6	69.5	0.517968	1.31537
comp10361_c0_seq1	461	FBtr0300214	421	3e-36	155	373	77	295	93.2	80.8	0.517815	1.09501
comp7074_c0_seq1	3522	FBtr0086836	3290	0	982	2685	1039	2742	94.7	88.7	0.517629	1.07052
comp11614_c0_seq3	2033	FBtr0087538	2033	0	236	1288	751	1803	82.6	66.1	0.517462	1
comp5412_c0_seq1	970	FBtr0071293	1175	1e-128	157	765	141	749	97.5	91.1	0.517447	0.825532
comp5340_c0_seq1	718	FBtr0072091	607	2e-38	356	670	87	401	76.2	63.8	0.517298	1.18287
comp9901_c0_seq3	659	FBtr0084526	613	4e-62	125	442	102	419	94.3	93.4	0.517129	1.07504
comp11091_c0_seq1	1094	FBtr0077351	1177	4e-97	71	679	362	970	73.9	63.1	0.516568	0.929482
comp9273_c0_seq2	870	FBtr0071040	730	3e-53	282	659	198	575	78.6	63.5	0.516438	1.19178
comp9921_c0_seq1	3288	FBtr0074789	3235	0	243	1913	233	1903	97.5	96.8	0.516229	1.01638
comp9906_c0_seq2	2155	FBtr0084660	1986	0	813	1838	775	1800	89.5	81.6	0.516113	1.0851
comp8788_c1_seq5	4437	FBtr0301211	3429	0	837	2606	761	2530	89.8	81.9	0.515894	1.29396
comp9774_c0_seq2	3734	FBtr0300792	3110	0	382	1986	181	1785	81.7	71.2	0.515756	1.20064
comp7148_c0_seq1	1976	FBtr0112512	1524	8e-90	784	1569	665	1450	72.1	49.2	0.515092	1.29659
comp5108_c0_seq1	1582	FBtr0100861	1536	0	28	819	6	797	87.5	83.7	0.514974	1.02995
comp2748_c0_seq1	481	FBtr0302491	569	2e-59	76	369	122	415	99	98	0.514938	0.845343
comp7382_c0_seq1	868	FBtr0113015	680	2e-62	366	716	81	431	95.7	87.2	0.514706	1.27647
comp8710_c0_seq2	905	FBtr0304740	868	1e-103	262	708	352	798	99.3	98.7	0.513825	1.04263
comp8446_c0_seq1	1805	FBtr0077525	1814	1e-177	373	1305	569	1501	89.1	78.1	0.513782	0.995039
comp11780_c0_seq2	4318	FBtr0082128	2515	0	2417	3709	443	1735	92.3	84.9	0.513718	1.7169
comp10769_c0_seq1	1680	FBtr0078147	1715	1e-175	680	1561	672	1553	75.9	57.8	0.513703	0.979592
comp10427_c0_seq1	692	FBtr0083712	664	1e-51	174	515	175	516	78.9	68.4	0.513554	1.04217
comp11138_c0_seq1	2271	FBtr0300979	2002	0	943	1971	799	1827	91.3	80.2	0.513487	1.13437
comp9905_c0_seq1	3961	FBtr0078510	3781	0	230	2170	201	2141	97.7	94.1	0.513092	1.04761
comp12015_c0_seq1	1784	FBtr0091445	1677	1e-171	733	1593	701	1561	84	71.4	0.512821	1.0638
comp3386_c0_seq1	1023	FBtr0113285	1496	1e-128	128	895	568	1335	81.6	61.7	0.512701	0.683824
comp11269_c0_seq10	1503	FBtr0079992	1486	1e-137	409	1170	328	1089	84.3	75.6	0.512113	1.01144
comp10512_c0_seq1	923	FBtr0100452	830	1e-92	407	832	102	527	81	68.3	0.512048	1.11205
comp352_c0_seq1	929	FBtr0084878	1774	1e-139	18	926	90	998	81.5	67	0.511838	0.523675
comp568532_c0_seq1	228	FBtr0071554	438	5e-29	1	225	133	357	77.3	64	0.511416	0.520548
comp7320_c0_seq5	1999	FBtr0079469	1893	1e-133	389	1357	368	1336	69	48	0.511358	1.056
comp10885_c0_seq7	1810	FBtr0089394	1101	1e-113	871	1434	331	894	95.2	85.1	0.511353	1.64396
comp5558_c0_seq1	2472	FBtr0084938	1530	1e-106	1366	2148	281	1063	68.6	50.2	0.511111	1.61569
comp2756_c0_seq1	888	FBtr0070800	545	2e-45	475	753	172	450	84.9	79.6	0.510092	1.62936
comp12147_c0_seq2	2055	FBtr0076058	1686	0	433	1293	365	1225	97.9	93.7	0.510083	1.21886
comp8151_c0_seq1	1810	FBtr0084239	1752	0	323	1216	377	1270	89.9	80.9	0.509703	1.03311
comp11581_c0_seq1	2151	FBtr0076934	2082	0	653	1714	422	1483	94.6	87	0.509606	1.03314
comp11801_c0_seq4	1450	FBtr0083719	1305	1e-116	113	778	79	744	86	73.4	0.509579	1.11111
comp10893_c0_seq1	4584	FBtr0074454	7488	0	17	3832	2761	6576	95.7	92	0.509482	0.612179
comp7796_c0_seq2	2372	FBtr0301976	1731	1e-169	316	1197	365	1246	89.5	82.7	0.508954	1.37031
comp8073_c0_seq1	1174	FBtr0082344	1030	4e-96	135	659	123	647	90.9	81.1	0.508738	1.13981
comp5075_c0_seq1	1259	FBtr0070670	1119	1e-114	392	961	412	981	81.1	69.5	0.50849	1.12511
comp9577_c0_seq3	1399	FBtr0070188	1511	1e-132	232	999	132	899	85.2	72.3	0.507611	0.925877
comp12932_c0_seq1	499	FBtr0077470	660	8e-67	2	337	206	541	94.6	94.6	0.507576	0.756061
comp2770_c0_seq1	1613	FBtr0086536	1613	0	594	1412	588	1406	100	100	0.50713	1
comp3880_c0_seq1	1289	FBtr0088522	1927	0	115	1092	793	1770	86.8	73.6	0.507006	0.668915
comp8719_c0_seq2	3046	FBtr0082174	2093	1e-159	1073	2134	703	1764	74.6	58.8	0.506928	1.45533
comp10543_c0_seq1	3558	FBtr0086531	3457	0	583	2334	513	2264	95.4	91.6	0.506509	1.02922
comp197060_c0_seq1	1772	FBtr0302115	2589	0	427	1737	998	2308	90.6	84.9	0.505987	0.684434
comp4301_c0_seq1	533	FBtr0290229	443	3e-42	139	363	127	351	97.3	97.3	0.505643	1.20316
comp11362_c0_seq1	1971	FBtr0079223	2087	0	663	1718	676	1731	92.6	85.5	0.50551	0.944418
comp4774_c0_seq1	2035	FBtr0301141	2445	0	724	1959	992	2227	90.8	82.3	0.505112	0.832311
comp143402_c0_seq1	1598	FBtr0081288	1666	1e-179	296	1135	335	1174	94.3	87.5	0.503601	0.959184
comp6376_c0_seq1	1004	FBtr0073068	982	6e-92	132	626	304	798	90.9	83.6	0.503055	1.0224
comp10422_c0_seq1	3188	FBtr0302850	2628	0	315	1637	1118	2440	91.2	85	0.503044	1.21309
comp11513_c0_seq1	2390	FBtr0076517	2139	0	168	1244	146	1222	90	84.1	0.503039	1.11734
comp2457_c0_seq1	1827	FBtr0082259	2951	0	10	1494	1317	2801	93.1	84.6	0.50288	0.619112
comp5679_c0_seq1	2059	FBtr0079186	2004	0	506	1513	757	1764	93.8	87.8	0.502495	1.02745
comp15756_c0_seq1	496	FBtr0076479	637	7e-65	89	409	108	428	99.1	96.3	0.502355	0.77865
comp4764_c0_seq1	540	FBtr0073989	667	7e-56	186	521	183	518	88.4	75	0.502249	0.809595
comp11460_c0_seq5	3148	FBtr0084786	2716	0	144	1508	97	1461	91.2	83.3	0.502209	1.15906
comp2765_c0_seq1	635	FBtr0082049	710	1e-62	31	387	54	410	89.9	84.9	0.501408	0.894366
comp11565_c1_seq1	1539	FBtr0111291	1622	1e-163	353	1165	438	1250	88.6	77.1	0.500617	0.948829
comp10061_c0_seq4	1303	FBtr0073560	1329	1e-144	259	924	383	1048	92.8	92.8	0.500376	0.980436
comp9467_c0_seq2	1841	FBtr0075766	1875	0	795	1733	829	1767	94.6	85	0.500267	0.981867
comp8468_c0_seq6	3124	FBtr0077189	1396	0	168	866	161	859	90.1	89.7	0.5	2.23782
comp9840_c0_seq3	836	FBtr0289972	634	1e-17	448	765	43	360	61.3	32.1	0.5	1.31861
comp3004_c0_seq1	1513	FBtr0091786	1240	1e-154	563	1183	491	1111	83.6	66.7	0.5	1.22016
comp12086_c0_seq1	1889	FBtr0083083	1434	1e-152	759	1475	528	1244	80.3	67.8	0.499303	1.31729
comp10694_c0_seq1	436	FBtr0112740	437	1e-31	88	306	130	348	89	68.5	0.498856	0.997712
comp6268_c0_seq1	1181	FBtr0113405	2031	0	57	1070	535	1548	80.5	68	0.498769	0.581487
comp7176_c0_seq3	1482	FBtr0083882	1394	1e-121	329	1024	294	989	84.9	70.7	0.498565	1.06313
comp7220_c0_seq3	871	FBtr0087233	648	1e-58	233	556	108	431	90.7	80.6	0.498457	1.34414
comp315102_c0_seq1	1669	FBtr0089548	2532	0	3	1265	328	1590	89.5	79.8	0.49842	0.659163
comp9502_c0_seq2	1680	FBtr0076544	2196	0	436	1530	694	1788	93.4	87.4	0.498179	0.765027
comp565646_c0_seq1	732	FBtr0070366	1070	4e-80	185	718	8	541	80.3	64.6	0.498131	0.684112
comp64196_c0_seq1	499	FBtr0307183	950	2e-78	22	495	262	735	84.2	71.5	0.497895	0.525263
comp11231_c0_seq1	2104	FBtr0077177	2011	0	352	1353	477	1478	84.7	72.2	0.497762	1.04625
comp7480_c0_seq6	1029	FBtr0083992	667	1e-78	411	743	162	494	91.9	83.8	0.497751	1.54273
comp9703_c0_seq1	1811	FBtr0082431	2091	0	166	1206	695	1735	90.5	79.8	0.49737	0.866093
comp11709_c0_seq8	3600	FBtr0079638	3545	0	569	2332	1126	2889	96.8	91.7	0.49732	1.01551
comp10292_c0_seq1	3324	FBtr0081765	3072	0	372	1898	1366	2892	89.6	75.4	0.496745	1.08203
comp9942_c0_seq1	1754	FBtr0074270	1677	1e-175	259	1092	104	937	96	92.1	0.49672	1.04592
comp9217_c1_seq2	893	FBtr0079288	729	9e-75	192	554	104	466	94.2	90.1	0.496571	1.22497
comp9077_c0_seq1	1079	FBtr0077985	995	1e-105	250	744	138	632	79.4	66.7	0.496482	1.08442
comp7549_c0_seq1	2611	FBtr0304710	2568	0	238	1512	236	1510	82.6	66.4	0.496106	1.01674
comp12079_c0_seq3	3607	FBtr0075522	3442	0	1595	3301	232	1938	90.2	80.7	0.495642	1.04794
comp279108_c0_seq1	296	FBtr0070655	319	3e-24	97	255	68	226	94.3	84.9	0.495298	0.9279
comp5185_c0_seq1	672	FBtr0077594	744	1e-85	176	544	149	517	96.7	92.7	0.494624	0.903226
comp2883_c0_seq1	2137	FBtr0078131	2000	0	665	1654	647	1636	91.2	78.5	0.4945	1.0685
comp9331_c2_seq1	1612	FBtr0300388	2213	0	64	1158	6	1100	93.4	85.5	0.494352	0.728423
comp8860_c0_seq2	2068	FBtr0073480	2074	0	878	1903	949	1974	88.6	81.3	0.494214	0.997107
comp7698_c0_seq2	2897	FBtr0088982	2815	0	112	1503	1343	2734	95.9	90.3	0.494139	1.02913
comp8507_c0_seq2	1249	FBtr0072187	1103	1e-109	460	1005	366	911	74.7	60.4	0.494107	1.13237
comp2369_c0_seq2	682	FBtr0086135	715	6e-65	176	529	303	656	89	78.8	0.493706	0.953846
comp6081_c0_seq1	1678	FBtr0078200	1967	1e-152	442	1413	505	1476	80.6	64.8	0.493645	0.853076
comp7103_c0_seq1	2706	FBtr0080866	2232	0	477	1577	422	1522	87.2	74.9	0.492832	1.21237
comp10546_c0_seq7	2138	FBtr0087952	2044	0	714	1721	763	1770	86.6	73.2	0.492661	1.04599
comp11683_c0_seq8	2190	FBtr0304931	2081	0	1054	2079	969	1994	84.2	75.1	0.492552	1.05238
comp354_c1_seq1	699	FBtr0084376	985	1e-100	72	557	116	601	90.1	81.5	0.492386	0.709645
comp9965_c1_seq3	2426	FBtr0080738	3008	0	70	1551	433	1914	86.6	79.4	0.492354	0.806516
comp154855_c0_seq1	1352	FBtr0308238	979	6e-62	279	761	115	597	72	54.7	0.492339	1.381
comp10275_c0_seq3	1286	FBtr0089897	967	5e-77	293	769	239	715	82.4	65.4	0.492244	1.32989
comp8496_c0_seq2	695	FBtr0073819	705	5e-67	131	478	149	496	98.3	93.1	0.492199	0.985816
comp7903_c0_seq2	1919	FBtr0075389	1717	0	403	1248	355	1200	79.1	70.6	0.492137	1.11765
comp9801_c0_seq1	2560	FBtr0077429	2370	0	607	1773	578	1744	95.9	91.3	0.491983	1.08017
comp8608_c0_seq1	1895	FBtr0070434	1919	0	263	1207	299	1243	92.4	84.4	0.491923	0.987493
comp12129_c0_seq1	2877	FBtr0085385	3390	0	1133	2800	1115	2782	95.9	92.6	0.49174	0.848673
comp216938_c0_seq1	720	FBtr0070459	663	1e-68	169	495	279	605	93.6	91.7	0.491704	1.08597
comp10946_c0_seq3	1008	FBtr0078732	1158	1e-114	136	705	170	739	94.7	90	0.491364	0.870466
comp5050_c0_seq1	2540	FBtr0075518	3085	0	50	1564	386	1900	94.9	88.5	0.490762	0.823339
comp9916_c0_seq3	2766	FBtr0076604	2029	0	1286	2281	300	1295	93.7	86.7	0.490389	1.36323
comp10382_c0_seq1	813	FBtr0079900	879	3e-93	166	597	82	513	94.4	88.9	0.49033	0.924915
comp280508_c0_seq1	672	FBtr0074036	696	4e-59	13	354	293	634	84.2	66.7	0.489943	0.965517
comp7712_c0_seq1	819	FBtr0076234	543	4e-18	230	496	146	412	69.7	38.2	0.489871	1.50829
comp8583_c0_seq2	1612	FBtr0082041	1358	1e-151	427	1092	353	1018	99.5	96.8	0.489691	1.18704
comp11354_c0_seq3	4631	FBtr0088850	4308	0	1750	3858	1690	3798	90.9	84.2	0.489322	1.07498
comp2278_c0_seq1	2582	FBtr0305316	2500	0	1238	2461	48	1271	87.3	72.3	0.4892	1.0328
comp11359_c0_seq2	2075	FBtr0305616	2023	0	898	1887	142	1131	94.5	87.6	0.488878	1.0257
comp7449_c0_seq1	3758	FBtr0087843	3535	0	429	2156	422	2149	94.4	89.6	0.488543	1.06308
comp5566_c0_seq1	1297	FBtr0084522	1091	5e-96	109	642	67	600	83.1	74.7	0.488543	1.18882
comp5161_c0_seq2	1017	FBtr0071286	852	6e-77	400	816	268	684	87.8	85.6	0.488263	1.19366
comp11353_c0_seq2	1578	FBtr0088641	1350	1e-175	667	1326	598	1257	86.8	78.2	0.488148	1.16889
comp11862_c0_seq9	2305	FBtr0080289	1086	1e-123	593	1123	490	1020	83.6	71.2	0.488029	2.12247
comp10133_c0_seq1	2249	FBtr0085095	2027	1e-177	185	1174	230	1219	81.2	68.5	0.487913	1.10952
comp10392_c0_seq3	1015	FBtr0076514	1266	1e-113	155	772	127	744	84.5	77.7	0.487362	0.801738
comp12204_c0_seq6	2872	FBtr0082258	1827	0	166	1056	76	966	73.7	63.6	0.487137	1.57198
comp11574_c0_seq4	1032	FBtr0071907	885	2e-85	158	589	77	508	81.2	66.7	0.487006	1.1661
comp10239_c0_seq2	2204	FBtr0077517	2025	0	832	1818	296	1282	93.9	82.4	0.486914	1.0884
comp11369_c0_seq4	2101	FBtr0070568	1473	1e-175	1209	1925	185	901	86.6	78.7	0.486083	1.42634
comp9734_c0_seq3	879	FBtr0087764	677	3e-85	330	659	192	521	87.3	76.4	0.485968	1.29838
comp10844_c0_seq1	1245	FBtr0078119	1381	0	69	740	198	869	87.9	74.6	0.48588	0.901521
comp12046_c0_seq13	3230	FBtr0074504	2036	0	521	1510	509	1498	96.7	94.8	0.485756	1.58644
comp9990_c0_seq1	1571	FBtr0076415	2006	0	119	1093	242	1216	99.7	99.4	0.485543	0.783151
comp10066_c0_seq2	402	FBtr0078382	406	1e-27	78	275	94	291	86.4	68.2	0.485222	0.990148
comp9748_c0_seq2	2626	FBtr0082556	2088	0	541	1554	316	1329	92.6	86.7	0.485153	1.25766
comp8574_c0_seq1	2586	FBtr0076274	2721	0	804	2123	748	2067	97	91.1	0.484748	0.950386
comp8178_c0_seq2	1182	FBtr0301037	809	1e-32	441	833	331	723	63.4	42.7	0.484549	1.46106
comp4473_c0_seq1	3224	FBtr0076614	2699	0	1663	2970	401	1708	95.2	93.1	0.484253	1.19452
comp9712_c0_seq1	1544	FBtr0086141	1392	1e-150	271	945	238	912	97.3	95.6	0.484195	1.1092
comp7758_c0_seq1	2648	FBtr0081472	2421	0	745	1917	717	1889	92.1	80.1	0.484097	1.09376
comp12097_c4_seq5	3491	FBtr0080760	3600	0	1550	3292	1530	3272	86.9	74.9	0.483889	0.969722
comp7421_c0_seq1	2984	FBtr0302188	3997	0	2	1936	702	2636	94.3	87.4	0.483863	0.74656
comp7716_c0_seq1	2118	FBtr0071350	1953	0	257	1201	246	1190	79.7	74.9	0.483359	1.08449
comp10972_c0_seq4	1688	FBtr0088532	1780	1e-116	167	1027	160	1020	75.6	60.3	0.483146	0.948315
comp9504_c0_seq2	2693	FBtr0073442	2302	0	669	1781	430	1542	91.6	84.6	0.483058	1.16985
comp8090_c0_seq5	2056	FBtr0089753	1819	0	608	1486	488	1366	96.6	89.4	0.482683	1.13029
comp7426_c0_seq1	2149	FBtr0078214	2069	0	835	1833	795	1793	89.2	79	0.482359	1.03867
comp11567_c0_seq5	496	FBtr0088397	421	1e-22	120	323	79	282	79.4	58.8	0.482185	1.17815
comp2794_c0_seq1	740	FBtr0071935	645	2e-60	80	391	61	372	96.2	91.3	0.482171	1.14729
comp8245_c0_seq1	1353	FBtr0083835	1417	1e-150	401	1084	381	1064	91.2	82.9	0.482004	0.954834
comp9560_c0_seq4	1555	FBtr0073043	1716	1e-164	141	968	229	1056	78.3	64.9	0.481935	0.906177
comp2751_c0_seq1	996	FBtr0308296	1548	1e-151	115	861	119	865	94.8	88.8	0.481912	0.643411
comp8110_c0_seq2	1290	FBtr0085001	1530	0	486	1223	181	918	95.5	90.2	0.481699	0.843137
comp10487_c1_seq3	1888	FBtr0085544	1325	1e-143	480	1118	485	1123	85.4	69.5	0.481509	1.42491
comp10383_c0_seq2	1834	FBtr0076010	1998	0	557	1519	243	1205	87.9	80.1	0.481481	0.917918
comp10063_c0_seq9	1637	FBtr0073720	1980	0	71	1024	394	1347	91.2	81.4	0.481313	0.826768
comp3377_c0_seq1	1446	FBtr0080092	1594	1e-130	1	768	123	890	78.9	59.4	0.481179	0.907152
comp9136_c0_seq1	1838	FBtr0082103	1464	0	239	943	163	867	92.3	81.7	0.480874	1.25546
comp291341_c0_seq1	1061	FBtr0083086	1533	1e-131	77	814	455	1192	82.5	64.6	0.480757	0.692107
comp11745_c0_seq1	2668	FBtr0076585	2457	0	1296	2477	1252	2433	87.8	83.8	0.480667	1.08588
comp6136_c0_seq2	1462	FBtr0299903	1059	6e-82	695	1204	193	702	85.9	71.8	0.480642	1.38055
comp6738_c0_seq1	2024	FBtr0308595	1771	0	243	1094	305	1156	93.7	87.7	0.480519	1.14286
comp233966_c0_seq1	443	FBtr0070386	510	2e-36	87	332	122	367	82.9	68.3	0.480392	0.868627
comp11620_c0_seq1	1631	FBtr0306154	1497	1e-144	741	1460	502	1221	87.9	81.7	0.480294	1.08951
comp4288_c0_seq1	1150	FBtr0082891	1373	1e-106	112	771	430	1089	83.2	69.1	0.479971	0.837582
comp3181_c0_seq2	1111	FBtr0072743	1480	1e-137	139	849	497	1207	82.3	65.4	0.47973	0.750676
comp8933_c0_seq2	2720	FBtr0088833	2719	0	441	1745	767	2071	90.1	81.1	0.479588	1.00037
comp7207_c0_seq1	790	FBtr0083408	649	2e-44	138	449	175	486	75	58.7	0.479199	1.21726
comp5958_c1_seq1	898	FBtr0075076	1582	1e-136	2	760	119	877	88.9	79.1	0.47914	0.567636
comp6128_c0_seq2	1167	FBtr0072207	1069	5e-89	433	945	459	971	85.4	74.3	0.478952	1.09167
comp5569_c0_seq1	1083	FBtr0073668	1590	1e-149	156	917	253	1014	92.9	85.4	0.478616	0.681132
comp7658_c0_seq2	1670	FBtr0089942	1654	1e-135	250	1041	184	975	80.7	64	0.478235	1.00967
comp10431_c1_seq1	1568	FBtr0073777	2521	0	99	1304	508	1713	92	80.8	0.477985	0.621975
comp11062_c6_seq1	2227	FBtr0084571	2692	0	66	1352	547	1833	97.9	92.8	0.477712	0.827266
comp496834_c0_seq1	470	FBtr0100321	714	4e-50	1	342	114	455	81.6	73.7	0.477591	0.658263
comp12218_c0_seq2	4303	FBtr0307384	3272	0	1898	3460	368	1930	77.5	62.4	0.477384	1.3151
comp9684_c2_seq2	3715	FBtr0077501	3424	0	1551	3185	1405	3039	94.3	87.9	0.47722	1.08499
comp422_c0_seq1	795	FBtr0301804	1476	1e-115	87	791	677	1381	80	69.4	0.476965	0.538618
comp7030_c0_seq1	2385	FBtr0088680	2376	0	243	1376	413	1546	90.7	81	0.476852	1.00379
comp11857_c0_seq1	3231	FBtr0071495	3226	0	545	2083	1112	2650	94	88.7	0.476751	1.00155
comp11358_c0_seq1	1668	FBtr0087336	1547	0	785	1522	91	828	85.4	68.3	0.476406	1.07822
comp4986_c0_seq1	3947	FBtr0076520	3943	0	1379	3256	1629	3506	90.9	85.3	0.476033	1.00101
comp233685_c0_seq1	1678	FBtr0088728	1404	1e-129	334	1002	394	1062	75.3	56.5	0.475783	1.19516
comp10439_c0_seq5	1555	FBtr0086710	1386	0	777	1436	615	1274	83.6	72.3	0.475469	1.12193
comp2143_c0_seq1	1428	FBtr0074168	1241	1e-98	321	911	392	982	79.2	61.9	0.475423	1.15068
comp9758_c0_seq2	715	FBtr0307035	446	8e-21	219	431	72	284	67.6	62	0.475336	1.60314
comp7235_c0_seq3	697	FBtr0081737	787	6e-65	206	580	149	523	88	85.6	0.475222	0.885642
comp10419_c0_seq2	3589	FBtr0088240	2359	0	1081	2202	1044	2165	85.6	67.9	0.475201	1.52141
comp11268_c0_seq3	1750	FBtr0076219	2494	0	564	1748	509	1693	89.6	80	0.474739	0.701684
comp9991_c0_seq2	1210	FBtr0073338	965	2e-78	522	980	279	737	75.8	55.6	0.474611	1.25389
comp6067_c0_seq1	773	FBtr0078432	687	5e-92	211	537	179	505	99.1	95.4	0.474527	1.12518
comp3912_c0_seq1	1676	FBtr0078680	1580	0	668	1417	668	1417	94	88.4	0.474051	1.06076
comp9102_c0_seq1	616	FBtr0081192	479	2e-44	224	451	131	358	100	100	0.473904	1.28601
comp7531_c0_seq2	2790	FBtr0074625	3442	0	192	1823	578	2209	94.3	87.7	0.473852	0.810575
comp11519_c0_seq2	1760	FBtr0074301	1246	1e-173	652	1242	562	1152	86.3	74.6	0.473515	1.41252
comp7558_c0_seq1	1026	FBtr0074191	1431	1e-119	213	890	448	1125	86.3	74.3	0.473096	0.716981
comp11621_c0_seq1	2264	FBtr0075648	2541	0	380	1582	424	1626	91.3	78.6	0.473042	0.890988
comp10948_c0_seq1	703	FBtr0086551	499	2e-33	270	506	110	346	81	69.6	0.472946	1.40882
comp6770_c0_seq1	822	FBtr0073899	704	4e-50	347	679	304	636	86.5	69.4	0.471591	1.16761
comp8233_c0_seq1	619	FBtr0082964	526	2e-48	168	416	99	347	100	100	0.471483	1.17681
comp8668_c0_seq2	1629	FBtr0070043	1621	0	643	1407	659	1423	98.8	97.3	0.471314	1.00494
comp10553_c0_seq1	1813	FBtr0079366	1481	1e-99	366	1064	222	920	82	66.5	0.471303	1.22417
comp11324_c1_seq1	3499	FBtr0075505	3658	0	1108	2832	386	2110	97.2	95.8	0.471296	0.956534
comp9559_c0_seq1	809	FBtr0073460	921	1e-100	131	565	115	549	98.6	97.9	0.471227	0.878393
comp5328_c0_seq1	587	FBtr0086902	520	5e-31	240	485	114	359	79.3	59.8	0.471154	1.12885
comp6875_c0_seq1	659	FBtr0084932	846	2e-66	54	452	78	476	86.5	81.2	0.470449	0.77896
comp11699_c0_seq1	3830	FBtr0088016	7435	0	3	3500	3819	7316	98.8	98.1	0.470343	0.515131
comp8109_c0_seq2	443	FBtr0071360	521	1e-35	19	264	2	247	82.9	78	0.47025	0.850288
comp8752_c2_seq3	1210	FBtr0072814	1236	1e-157	58	639	553	1134	87.6	76.8	0.470065	0.978964
comp8823_c0_seq2	1981	FBtr0074895	1383	1e-149	189	839	1	651	94	89.9	0.469993	1.43239
comp8141_c0_seq1	2330	FBtr0081358	1977	0	523	1452	534	1463	94.5	90.6	0.469904	1.17855
comp8353_c0_seq5	1735	FBtr0086661	1633	1e-153	402	1169	378	1145	79.7	64.5	0.469688	1.06246
comp8318_c0_seq1	1795	FBtr0078991	1762	1e-167	673	1500	318	1145	82.6	69.6	0.469353	1.01873
comp5649_c0_seq1	639	FBtr0303027	1092	1e-68	125	637	21	533	78.4	60.8	0.468864	0.585165
comp4531_c0_seq1	1168	FBtr0078253	1092	1e-143	103	615	84	596	78.9	64.9	0.468864	1.0696
comp9971_c0_seq2	1978	FBtr0086771	1630	0	944	1708	751	1515	87.1	72.2	0.468712	1.2135
comp4757_c0_seq1	1867	FBtr0300909	2271	0	418	1482	333	1397	95.8	86.8	0.468516	0.822105
comp11136_c0_seq2	1159	FBtr0084790	952	1e-79	509	955	372	818	83.2	66.4	0.468487	1.21744
comp6276_c0_seq1	1979	FBtr0074593	2009	0	363	1304	333	1274	90.4	82.5	0.468392	0.985067
comp8330_c0_seq2	2699	FBtr0086304	2792	0	1164	2471	1192	2499	92.9	82.1	0.468123	0.966691
comp9955_c0_seq1	2278	FBtr0071074	1882	1e-162	322	1203	452	1333	89.5	76.2	0.468119	1.21041
comp5225_c0_seq1	1485	FBtr0078060	1485	0	537	1232	521	1216	92.2	82.8	0.468013	1
comp3138_c0_seq1	624	FBtr0085450	607	8e-38	133	417	102	386	67.4	48.4	0.467875	1.02801
comp5298_c0_seq1	721	FBtr0089023	1345	4e-88	47	676	407	1036	76.7	60.5	0.467658	0.536059
comp9031_c0_seq2	787	FBtr0074740	556	2e-29	246	506	153	413	71.3	62.1	0.467626	1.41547
comp10303_c0_seq1	1648	FBtr0087594	1487	0	813	1508	711	1406	91.4	81.5	0.467384	1.10827
comp5809_c0_seq2	1666	FBtr0307272	1404	1e-140	481	1137	304	960	97.7	92.7	0.467236	1.18661
comp7906_c0_seq1	1797	FBtr0300480	2329	0	609	1697	824	1912	91.2	82.1	0.467153	0.771576
comp5880_c0_seq2	1131	FBtr0088582	1193	1e-116	66	623	155	712	98.4	90.3	0.46689	0.94803
comp8123_c0_seq1	2342	FBtr0075638	3425	0	706	2304	1704	3302	70.9	50.8	0.466569	0.683796
comp9857_c1_seq1	2432	FBtr0100381	1954	0	1049	1960	165	1076	94.7	89.1	0.466223	1.24463
comp26551_c0_seq1	1663	FBtr0112868	2546	0	227	1414	319	1506	93.7	92.2	0.466222	0.653181
comp7054_c0_seq1	4353	FBtr0073403	4054	0	1430	3319	1360	3249	85.6	70.5	0.46596	1.07375
comp10790_c0_seq6	3958	FBtr0074711	3844	0	1920	3710	461	2251	93	84.1	0.465661	1.02966
comp9634_c0_seq1	1845	FBtr0075965	1706	0	193	987	137	931	86	74	0.465416	1.08148
comp8080_c0_seq1	6039	FBtr0071352	4688	0	41	2221	305	2485	94.5	91.7	0.465017	1.28818
comp10862_c0_seq21	1658	FBtr0302136	1437	1e-165	450	1118	335	1003	85.7	79.4	0.464857	1.15379
comp9105_c0_seq1	1103	FBtr0088676	1031	1e-110	516	995	467	946	95	89.4	0.464597	1.06984
comp6820_c0_seq2	2628	FBtr0290208	2201	0	566	1588	1023	2045	88.6	80.4	0.464334	1.194
comp6313_c0_seq1	705	FBtr0076735	476	7e-35	284	505	187	408	87.8	81.1	0.464286	1.48109
comp10119_c1_seq1	565	FBtr0074900	980	1e-102	5	460	421	876	100	99.3	0.464286	0.576531
comp9164_c0_seq3	913	FBtr0306542	657	2e-49	130	435	272	577	88.2	71.6	0.464231	1.38965
comp8042_c0_seq1	554	FBtr0306567	851	2e-61	64	459	352	747	81.8	76.5	0.46416	0.650999
comp9415_c0_seq1	1626	FBtr0308566	1976	0	508	1425	474	1391	99	98.7	0.464069	0.822874
comp1609_c0_seq1	1188	FBtr0084976	1252	1e-105	22	603	333	914	90.7	78.9	0.464058	0.948882
comp9183_c0_seq6	2406	FBtr0079251	2132	0	1121	2110	217	1206	96.1	89.7	0.463884	1.12852
comp10329_c0_seq3	3237	FBtr0306810	2871	0	599	1930	422	1753	84.9	71.2	0.463602	1.12748
comp12077_c6_seq1	2142	FBtr0087933	2174	0	82	1089	405	1412	94	89	0.463201	0.985281
comp11668_c0_seq2	1395	FBtr0076648	1533	0	54	764	612	1322	93.7	84.8	0.463144	0.90998
comp9599_c0_seq1	2742	FBtr0075966	2881	0	1352	2686	1211	2545	93.5	84.7	0.463034	0.951753
comp4287_c0_seq1	2155	FBtr0088899	1961	0	953	1861	854	1762	83.2	68.6	0.463029	1.09893
comp10397_c0_seq8	1672	FBtr0086696	1469	1e-149	365	1045	574	1254	89.4	75.8	0.4629	1.13819
comp9930_c0_seq1	909	FBtr0089553	1003	2e-81	199	663	308	772	87.7	79.4	0.462612	0.906281
comp416767_c0_seq1	885	FBtr0299926	1432	1e-115	217	879	533	1195	69.7	57	0.462291	0.618017
comp8437_c0_seq5	903	FBtr0084309	978	8e-82	289	741	102	554	84.8	71.5	0.462168	0.923313
comp10167_c0_seq4	2062	FBtr0076108	1634	0	797	1552	257	1012	94	89.3	0.462056	1.26193
comp7327_c0_seq3	2558	FBtr0071108	3147	0	620	2074	42	1496	95.1	89.9	0.462027	0.812838
comp11230_c0_seq3	2612	FBtr0112908	2921	0	595	1944	358	1707	97.6	94.2	0.461828	0.894214
comp8536_c0_seq1	2987	FBtr0074893	3041	0	1284	2687	301	1704	87.6	82.1	0.461361	0.982243
comp8767_c0_seq3	2207	FBtr0082595	2203	0	210	1226	227	1243	91.4	88.8	0.461189	1.00182
comp11782_c0_seq21	2886	FBtr0302315	2126	1e-172	1471	2451	1051	2031	85.6	74.9	0.46096	1.35748
comp279259_c0_seq1	526	FBtr0072141	1113	4e-87	12	524	477	989	87.7	77.2	0.460018	0.472597
comp7978_c0_seq1	2269	FBtr0303246	2326	0	574	1644	588	1658	83.5	73.1	0.460017	0.975494
comp11413_c0_seq1	1960	FBtr0082584	1563	1e-177	1091	1810	91	810	74.6	65.8	0.460013	1.254
comp4566_c0_seq1	1502	FBtr0301252	1250	1e-116	89	664	84	659	72.4	49	0.46	1.2016
comp10524_c0_seq1	760	FBtr0079535	605	2e-53	162	440	139	417	95.7	88.2	0.459504	1.2562
comp12022_c0_seq1	3639	FBtr0078054	3544	0	168	1796	98	1726	85.6	67.8	0.459368	1.02681
comp5733_c0_seq1	760	FBtr0087644	1095	1e-100	2	505	471	974	94.6	90.5	0.459361	0.694064
comp6986_c0_seq1	969	FBtr0074913	932	5e-88	177	605	138	566	83.2	78.3	0.459227	1.0397
comp10074_c0_seq4	925	FBtr0071465	1390	1e-106	141	779	70	708	81.7	70.9	0.458993	0.665468
comp10998_c0_seq5	1106	FBtr0072527	926	1e-62	406	831	163	588	78.9	56.3	0.458963	1.19438
comp5894_c0_seq2	2020	FBtr0086317	1613	1e-151	361	1101	697	1437	74.1	61.5	0.458772	1.25232
comp9582_c0_seq1	1774	FBtr0086750	1674	1e-127	201	968	224	991	78.9	61.7	0.458184	1.05974
comp7040_c0_seq1	1517	FBtr0084320	1498	1e-160	261	947	530	1216	83	71.6	0.457944	1.01268
comp674857_c0_seq1	366	FBtr0114521	699	5e-47	3	323	86	406	80.4	69.2	0.457797	0.523605
comp9333_c0_seq2	966	FBtr0303288	817	3e-58	187	561	131	505	76	63.2	0.457772	1.18237
comp10162_c0_seq3	2285	FBtr0079872	1558	0	372	1085	281	994	78.6	61.8	0.457638	1.46662
comp8392_c0_seq1	1894	FBtr0071168	2273	0	702	1742	888	1928	87.6	76.1	0.457545	0.83326
comp7422_c0_seq1	650	FBtr0070840	647	4e-27	182	478	148	444	70.7	49.5	0.457496	1.00464
comp11398_c0_seq7	1276	FBtr0084458	1008	1e-102	209	670	136	597	89.6	80.5	0.457341	1.26587
comp8834_c0_seq5	901	FBtr0070122	713	1e-73	369	695	162	488	99.1	94.5	0.457223	1.26367
comp7208_c0_seq1	563	FBtr0076837	943	3e-64	130	561	64	495	81.2	63.2	0.457052	0.597031
comp11150_c0_seq4	1876	FBtr0083373	2309	0	586	1641	485	1540	91.5	84.1	0.456908	0.812473
comp5982_c0_seq1	1636	FBtr0085369	1489	1e-174	217	897	190	870	90.3	80.2	0.456682	1.09872
comp12207_c0_seq3	5496	FBtr0073144	4117	0	1500	3380	1918	3798	95.2	89.5	0.456643	1.33495
comp8926_c0_seq3	1633	FBtr0076260	1371	1e-170	263	889	214	840	78	67.5	0.456601	1.1911
comp8656_c0_seq5	674	FBtr0300011	662	7e-57	192	494	279	581	92.1	85.1	0.456193	1.01813
comp2089_c0_seq1	3154	FBtr0077443	2703	0	105	1337	36	1268	91.5	82.5	0.45579	1.16685
comp9843_c0_seq5	2832	FBtr0076945	1920	0	871	1746	959	1834	92.5	81.8	0.455729	1.475
comp5801_c0_seq1	1295	FBtr0071255	1262	1e-119	610	1185	101	676	92.7	86.5	0.455626	1.02615
comp10146_c0_seq2	2823	FBtr0079134	2639	0	409	1611	1115	2317	80.5	65.6	0.455476	1.06972
comp5495_c0_seq1	4271	FBtr0079663	4490	0	1710	3755	1516	3561	93.7	90.3	0.455457	0.951225
comp12050_c1_seq1	4389	FBtr0301246	2916	0	1722	3050	1215	2543	85.1	71.3	0.455418	1.50514
comp6166_c0_seq1	791	FBtr0075220	762	1e-46	162	509	167	514	74.1	61.2	0.455381	1.03806
comp3683_c0_seq2	1200	FBtr0076352	1166	1e-101	470	1000	410	940	91.5	85.3	0.454545	1.02916
comp10494_c0_seq2	1516	FBtr0077641	1853	0	200	1042	168	1010	97.5	92.5	0.454398	0.818133
comp10843_c0_seq3	1198	FBtr0080891	1061	1e-148	605	1087	516	998	87	75.2	0.454288	1.12912
comp2755_c0_seq1	1024	FBtr0072758	1266	1e-122	153	728	303	878	93.2	83.9	0.454186	0.808847
comp9388_c0_seq2	1902	FBtr0071532	1934	1e-173	346	1224	237	1115	92.8	84	0.453981	0.983454
comp10433_c0_seq3	716	FBtr0070924	956	5e-80	143	577	149	583	91.7	79.3	0.453975	0.748954
comp8144_c0_seq3	1641	FBtr0304117	1584	1e-152	748	1467	655	1374	88.8	80.4	0.453914	1.03598
comp9049_c0_seq1	2263	FBtr0088793	2472	0	613	1734	532	1653	94.1	90.6	0.453479	0.915453
comp2721_c0_seq1	1315	FBtr0089908	1308	1e-107	613	1206	234	827	76.3	57.6	0.453364	1.00535
comp10263_c0_seq1	1110	FBtr0071245	1037	1e-65	349	819	370	840	78.3	65	0.45323	1.0704
comp8356_c0_seq1	868	FBtr0087521	1456	1e-108	208	867	224	883	83.2	73.2	0.45261	0.596154
comp11909_c0_seq8	5980	FBtr0082155	4347	0	1523	3490	2262	4229	81.4	74.7	0.452496	1.37566
comp4606_c0_seq1	583	FBtr0299854	747	9e-26	143	481	194	532	69	40.7	0.452477	0.780455
comp4159_c0_seq1	763	FBtr0085483	1125	1e-88	16	525	223	732	84.1	65.3	0.452444	0.678222
comp10720_c0_seq1	677	FBtr0072763	1132	3e-65	163	675	109	621	76.6	63.2	0.452297	0.598057
comp5836_c0_seq2	954	FBtr0300728	1844	1e-147	14	847	878	1711	89.9	74.5	0.451735	0.517354
comp5172_c0_seq1	673	FBtr0085407	642	1e-45	64	354	115	405	71.1	56.7	0.451713	1.04829
comp9567_c0_seq1	1128	FBtr0072429	1540	1e-177	113	808	127	822	84.5	74.1	0.451299	0.732468
comp6841_c0_seq1	2467	FBtr0089987	3803	0	522	2237	1549	3264	89.2	84.1	0.45096	0.648698
comp404080_c0_seq1	602	FBtr0081191	1296	7e-82	1	585	228	812	77.9	61	0.450617	0.464506
comp9641_c0_seq4	711	FBtr0079646	664	6e-36	276	575	260	559	61	39	0.450301	1.07078
comp11447_c0_seq5	1390	FBtr0085624	1078	2e-50	625	1110	91	576	67.9	52.5	0.449907	1.28942
comp552135_c0_seq1	242	FBtr0082735	418	2e-13	54	242	148	336	61.9	49.2	0.449761	0.578947
comp2811_c0_seq1	563	FBtr0302570	705	3e-48	44	361	115	432	78.3	75.5	0.449645	0.798582
comp10391_c0_seq2	2336	FBtr0070079	2293	0	1112	2143	1084	2115	83.7	68.6	0.449629	1.01875
comp5006_c0_seq1	367	FBtr0075897	572	3e-36	14	271	264	521	84.9	68.6	0.449301	0.641608
comp6035_c0_seq1	1528	FBtr0306317	1855	0	76	909	131	964	81.7	68.3	0.449057	0.82372
comp11534_c0_seq2	3608	FBtr0071772	3138	0	191	1600	115	1524	91.5	84.5	0.449012	1.14978
comp177334_c0_seq1	1778	FBtr0078016	1321	1e-151	924	1517	275	868	85.9	77.3	0.448902	1.34595
comp8312_c0_seq1	443	FBtr0112379	332	6e-29	180	329	86	235	100	96	0.448795	1.33434
comp11805_c0_seq2	1821	FBtr0087592	1502	0	461	1135	558	1232	91.1	84	0.448735	1.21238
comp2394_c0_seq1	1012	FBtr0077653	1383	1e-111	20	640	505	1125	77.8	61.4	0.448301	0.731743
comp11131_c0_seq3	1774	FBtr0087268	1276	1e-160	155	727	185	757	93.7	85.3	0.448276	1.39028
comp11988_c0_seq2	2578	FBtr0079947	2233	0	768	1769	545	1546	82.3	68.3	0.448276	1.1545
comp10949_c0_seq1	4542	FBtr0073842	3853	0	2349	4076	269	1996	96.7	93.1	0.448222	1.17882
comp9735_c0_seq1	1781	FBtr0078767	1658	0	330	1073	699	1442	97.2	93.1	0.44813	1.07419
comp11038_c0_seq2	1125	FBtr0085757	1217	1e-103	167	712	163	708	90.7	81.9	0.447823	0.924404
comp11575_c0_seq24	1494	FBtr0082045	1727	0	186	959	280	1053	95.3	92.2	0.447597	0.865084
comp8146_c0_seq1	1201	FBtr0305675	1259	2e-95	451	1014	340	903	81.4	69.1	0.44718	0.953932
comp8841_c0_seq1	960	FBtr0082590	917	7e-97	281	691	240	650	92	75.9	0.44711	1.04689
comp10076_c0_seq1	1821	FBtr0302964	2106	0	725	1666	646	1587	85.7	74.2	0.446819	0.864672
comp252963_c0_seq1	829	FBtr0079891	872	3e-93	374	763	300	689	88.5	73.8	0.446101	0.950688
comp8786_c0_seq8	3175	FBtr0290239	2192	0	1074	2051	1006	1983	74.8	63.2	0.445712	1.44845
comp8870_c0_seq2	2322	FBtr0086913	3236	0	615	2057	1690	3132	93.3	89	0.445612	0.717553
comp10836_c0_seq3	1069	FBtr0075121	826	2e-68	251	619	79	447	82.9	68.3	0.445521	1.29419
comp7090_c0_seq1	2078	FBtr0081234	2324	0	863	1897	492	1526	74.8	60	0.444923	0.894148
comp9721_c0_seq6	1306	FBtr0080430	1212	1e-118	577	1116	346	885	88.3	81.7	0.444719	1.07756
comp6694_c0_seq1	963	FBtr0088905	828	4e-56	146	514	122	490	83.7	67.5	0.444444	1.16304
comp11592_c0_seq2	1409	FBtr0075328	1247	1e-123	497	1051	583	1137	88.6	74.1	0.444266	1.12991
comp10106_c0_seq1	1415	FBtr0079847	2059	0	286	1200	462	1376	93.8	85.2	0.443905	0.687227
comp10472_c0_seq11	2719	FBtr0307551	3305	0	230	1696	385	1851	92.2	84.5	0.44357	0.822693
comp2741_c0_seq1	470	FBtr0302510	627	2e-35	105	383	289	567	74.2	68.8	0.443381	0.749601
comp6967_c0_seq1	390	FBtr0113060	512	6e-41	25	252	110	337	81.6	67.1	0.443359	0.761719
comp7024_c0_seq1	2904	FBtr0086942	2685	0	150	1340	262	1452	87.9	84.9	0.443203	1.08156
comp11949_c0_seq1	2470	FBtr0114564	2232	0	114	1103	13	1002	77.3	62.4	0.4431	1.10663
comp8766_c0_seq2	2836	FBtr0300998	2721	0	1078	2283	982	2187	89.1	78.9	0.442852	1.04226
comp8032_c0_seq1	524	FBtr0085927	621	2e-54	74	349	280	555	100	100	0.442834	0.8438
comp10861_c0_seq5	918	FBtr0074872	777	2e-53	350	694	285	629	73.9	59.1	0.442728	1.18147
comp9784_c0_seq2	520	FBtr0088657	384	3e-21	170	340	100	270	78.9	68.4	0.442708	1.35417
comp6474_c0_seq2	2564	FBtr0087179	1692	1e-164	1159	1908	654	1403	86.4	76.8	0.442671	1.51537
comp147737_c0_seq1	1206	FBtr0087941	1550	1e-133	4	690	382	1068	81.7	62.9	0.442581	0.778065
comp9949_c0_seq1	1525	FBtr0077933	1523	1e-173	282	956	276	950	82.7	68.9	0.442548	1.00131
comp5717_c0_seq1	1435	FBtr0084743	2045	0	528	1433	481	1386	95.4	88.1	0.442543	0.701711
comp9656_c0_seq1	1462	FBtr0300380	2249	0	234	1229	454	1449	95.2	90.4	0.442419	0.650067
comp9362_c0_seq4	684	FBtr0308192	764	2e-70	95	433	120	458	92.9	88.5	0.442408	0.895288
comp4951_c0_seq1	2069	FBtr0080700	2943	0	125	1426	724	2025	99.1	98.4	0.442066	0.703024
comp11925_c0_seq3	2390	FBtr0076278	2217	0	974	1954	429	1409	93	87.2	0.442039	1.07803
comp5323_c0_seq1	788	FBtr0082608	758	1e-77	88	423	44	379	85.7	68.8	0.441953	1.03958
comp12109_c1_seq30	4835	FBtr0087461	3719	0	1030	2673	94	1737	79.7	63	0.441785	1.30008
comp5194_c0_seq1	444	FBtr0085926	576	6e-49	29	283	282	536	98.8	97.6	0.440972	0.770833
comp8250_c0_seq1	1307	FBtr0084554	1243	3e-99	215	763	506	1054	83.1	67.2	0.440869	1.05149
comp8894_c0_seq1	975	FBtr0072805	1039	2e-92	114	572	436	894	87.6	85	0.440808	0.938402
comp11079_c0_seq2	2749	FBtr0072132	2360	0	167	1207	1229	2269	86.5	73.8	0.440678	1.16483
comp7909_c0_seq2	4048	FBtr0080438	4080	0	539	2335	740	2536	89.3	81.6	0.440196	0.992157
comp11542_c0_seq1	1944	FBtr0071194	1981	0	787	1659	324	1196	80.8	69.4	0.440182	0.981323
comp8441_c0_seq1	3273	FBtr0080330	2581	0	907	2043	1147	2283	92.3	87.1	0.440139	1.26811
comp8280_c0_seq1	2226	FBtr0085254	2903	0	546	1823	1165	2442	92.5	86.6	0.43989	0.766793
comp8137_c0_seq1	4089	FBtr0086683	5783	0	421	2964	440	2983	90.8	83.1	0.439737	0.707072
comp10148_c1_seq1	1228	FBtr0073693	1301	1e-94	296	868	282	854	85.3	67.5	0.439662	0.943889
comp11612_c0_seq1	2450	FBtr0084532	1936	0	409	1260	939	1790	97.2	94.4	0.439566	1.2655
comp8929_c0_seq3	641	FBtr0072061	592	5e-53	198	458	120	380	94.3	92	0.439189	1.08277
comp10035_c0_seq2	1435	FBtr0080850	1118	1e-121	641	1132	460	951	94.5	78.7	0.439177	1.28354
comp9573_c0_seq1	2824	FBtr0077519	2862	0	1451	2707	78	1334	92.8	86.2	0.438854	0.986723
comp11702_c0_seq3	1475	FBtr0081611	1659	1e-139	391	1119	211	939	76.5	66.3	0.438819	0.88909
comp9121_c0_seq4	641	FBtr0071855	579	1e-74	273	527	230	484	100	97.6	0.438687	1.10708
comp7964_c0_seq2	1688	FBtr0305989	1393	1e-134	595	1206	502	1113	80.4	65.7	0.438622	1.21177
comp11553_c0_seq2	1877	FBtr0303860	2125	1e-178	717	1649	884	1816	83.6	67.5	0.438588	0.883294
comp11998_c0_seq1	3587	FBtr0074576	3158	0	285	1670	118	1503	94.6	89.8	0.438569	1.13585
comp8347_c0_seq3	983	FBtr0084466	888	1e-49	293	682	238	627	80	58.5	0.438063	1.10698
comp10316_c0_seq1	876	FBtr0088440	1121	4e-62	188	679	437	928	73.2	58.5	0.438002	0.781445
comp5704_c0_seq1	454	FBtr0080693	724	2e-60	137	454	81	398	96.2	87.7	0.437845	0.627072
comp11321_c0_seq1	2066	FBtr0303482	4070	0	101	1882	1922	3703	92.3	84.8	0.437592	0.507617
comp9203_c0_seq2	2395	FBtr0084377	2583	0	291	1421	926	2056	83.6	71.4	0.437476	0.927216
comp4032_c1_seq1	683	FBtr0077008	1390	1e-122	74	682	138	746	96.1	88.7	0.43741	0.491367
comp11474_c0_seq2	2456	FBtr0072409	1754	1e-156	161	928	23	790	81.2	68.8	0.437286	1.40023
comp8524_c0_seq4	927	FBtr0085703	725	1e-64	296	613	160	477	67.9	54.7	0.437241	1.27862
comp8751_c0_seq1	1048	FBtr0085508	993	1e-108	56	490	517	951	80.7	71	0.437059	1.05539
comp11790_c0_seq1	2425	FBtr0078714	3060	0	612	1949	379	1716	97.8	93.7	0.436928	0.792484
comp11154_c2_seq2	3483	FBtr0077824	4174	0	1291	3114	1167	2990	92.4	90.8	0.436751	0.834451
comp11583_c0_seq2	3041	FBtr0083658	2734	0	644	1837	602	1795	84.2	70.4	0.436357	1.11229
comp490822_c0_seq1	622	FBtr0075961	926	1e-101	186	590	423	827	90.4	77.8	0.436285	0.671706
comp8959_c0_seq3	939	FBtr0084171	734	4e-57	360	680	281	601	93.5	78.5	0.435967	1.27929
comp5774_c0_seq2	1025	FBtr0070877	1140	1e-101	192	689	333	830	94	91.6	0.435965	0.899123
comp2745_c0_seq1	907	FBtr0080342	1030	1e-76	344	793	87	536	81.3	74	0.435922	0.880583
comp9435_c0_seq1	1933	FBtr0301644	1918	1e-170	90	926	77	913	89.2	83.9	0.435871	1.00782
comp10336_c0_seq1	1569	FBtr0074760	1409	1e-162	721	1335	179	793	82.9	66.8	0.43577	1.11356
comp11102_c0_seq2	1522	FBtr0075627	2491	0	66	1151	724	1809	93.1	85.9	0.435568	0.611
comp10618_c0_seq1	1343	FBtr0083605	1231	1e-154	93	629	21	557	74.9	63.7	0.435418	1.09098
comp8477_c0_seq3	1711	FBtr0078829	1741	0	174	932	776	1534	77.9	65.2	0.435382	0.982769
comp2526_c0_seq1	1989	FBtr0071110	2927	0	555	1829	1635	2909	91.8	83.5	0.435258	0.679535
comp8020_c0_seq1	2758	FBtr0076688	2393	0	1022	2062	223	1263	94.2	87.9	0.434601	1.15253
comp4975_c0_seq2	2560	FBtr0071501	2208	1e-163	861	1820	580	1539	81.9	72.8	0.43433	1.15942
comp10685_c0_seq1	1207	FBtr0081930	951	5e-79	605	1018	121	534	94.2	88.4	0.43428	1.26919
comp10973_c1_seq2	1847	FBtr0113704	2168	1e-170	209	1150	286	1227	87.9	77.1	0.434041	0.851937
comp5643_c0_seq1	2030	FBtr0078536	1871	0	1138	1950	890	1702	86	77.1	0.433993	1.08498
comp11378_c0_seq2	2388	FBtr0070318	1803	1e-157	747	1529	506	1288	85.4	73.9	0.433722	1.32446
comp7420_c0_seq1	868	FBtr0072788	828	3e-64	244	603	251	610	91.7	73.3	0.433575	1.04831
comp179278_c0_seq1	868	FBtr0071609	1050	6e-91	209	664	261	716	92.1	84.2	0.433333	0.826667
comp9159_c0_seq2	4133	FBtr0087983	2557	0	2469	3575	347	1453	87	74.5	0.432538	1.61635
comp3993_c0_seq1	595	FBtr0071268	1143	2e-83	2	496	113	607	84.8	78.2	0.432196	0.52056
comp8770_c0_seq4	1268	FBtr0083577	1193	1e-102	250	765	203	718	65.1	46.5	0.431685	1.06287
comp8082_c0_seq3	999	FBtr0308335	882	1e-108	108	488	454	834	88.2	84.3	0.430839	1.13265
comp9381_c0_seq1	697	FBtr0077241	910	8e-69	204	596	141	533	89.3	81.7	0.430769	0.765934
comp8511_c0_seq1	1004	FBtr0088482	945	3e-66	148	555	57	464	68.4	52.2	0.430688	1.06243
comp9788_c0_seq6	1752	FBtr0087342	1545	0	950	1615	764	1429	91.9	85.1	0.430421	1.13398
comp69890_c0_seq1	400	FBtr0084543	577	7e-27	111	359	192	440	77.1	57.8	0.429809	0.693241
comp57062_c0_seq1	654	FBtr0082484	1429	1e-109	38	652	509	1123	88.3	81.5	0.429671	0.457663
comp3766_c0_seq1	1420	FBtr0273362	2778	0	94	1287	1106	2299	81.7	67.1	0.429446	0.511159
comp7219_c0_seq1	3134	FBtr0071234	3442	0	1193	2671	568	2046	82.8	71	0.429402	0.910517
comp11893_c0_seq5	3843	FBtr0089488	4709	0	595	2616	475	2496	97.3	96.6	0.429178	0.816097
comp10344_c0_seq1	1492	FBtr0087173	2476	0	248	1309	145	1206	96.3	92.1	0.428514	0.602585
comp2496_c0_seq1	1989	FBtr0082597	1930	0	522	1349	632	1459	85.9	73.6	0.428497	1.03057
comp11351_c0_seq1	3424	FBtr0087934	2960	0	811	2079	825	2093	93.6	84.4	0.428378	1.15676
comp138302_c0_seq1	892	FBtr0084980	733	4e-38	264	578	189	503	72.4	61.9	0.428377	1.21692
comp9653_c0_seq2	1393	FBtr0084839	1280	1e-102	737	1285	84	632	71.6	52.5	0.428125	1.08828
comp7802_c0_seq1	3727	FBtr0074531	3039	0	731	2032	691	1992	89.6	83.4	0.428101	1.22639
comp10788_c0_seq2	2193	FBtr0085447	1654	1e-165	527	1234	546	1253	91.9	84.3	0.427449	1.32588
comp4896_c0_seq2	2501	FBtr0083414	2810	0	981	2180	676	1875	90.8	77	0.42669	0.890036
comp9714_c3_seq1	3273	FBtr0076758	2754	0	1980	3155	1181	2356	99.5	98.5	0.426652	1.18845
comp9495_c0_seq1	3121	FBtr0075969	2770	0	1638	2819	1375	2556	93.9	88.3	0.426354	1.12671
comp9057_c0_seq4	504	FBtr0070040	448	2e-44	85	276	107	298	96.9	93.8	0.426339	1.125
comp10638_c0_seq1	1849	FBtr0076522	1526	1e-140	318	968	311	961	93.5	84.3	0.42595	1.21166
comp7362_c1_seq1	1729	FBtr0305308	1998	1e-135	2	853	916	1767	84.2	71.5	0.425926	0.865365
comp11122_c0_seq6	3894	FBtr0082193	3125	0	642	1973	450	1781	95	92.1	0.42592	1.24608
comp8578_c0_seq1	678	FBtr0075875	591	4e-45	147	398	106	357	91.7	81	0.424704	1.14721
comp6548_c0_seq1	1237	FBtr0076302	1651	1e-136	20	721	362	1063	89.3	81.6	0.424591	0.749243
comp11367_c0_seq1	2480	FBtr0074840	2068	0	1390	2268	160	1038	98	94.9	0.424565	1.19923
comp8694_c0_seq2	616	FBtr0305994	726	2e-55	187	495	74	382	94.2	83.5	0.424242	0.848485
comp11317_c0_seq4	1101	FBtr0080534	1815	1e-158	329	1099	522	1292	94.6	87.2	0.424242	0.606612
comp11864_c0_seq1	2315	FBtr0072663	2544	0	924	2003	651	1730	89.4	78.9	0.424135	0.909984
comp9917_c0_seq1	1620	FBtr0079332	1470	0	371	994	307	930	91.3	75.5	0.42381	1.10204
comp7957_c0_seq1	1951	FBtr0072831	1903	1e-147	443	1249	427	1233	84.4	77	0.423542	1.02522
comp4976_c0_seq1	2745	FBtr0081131	2470	0	183	1229	198	1244	86.5	75.4	0.423482	1.11134
comp11947_c0_seq1	1701	FBtr0302323	1466	1e-174	107	727	781	1401	76.3	62.3	0.42292	1.1603
comp6699_c0_seq2	1270	FBtr0078133	1275	1e-125	287	826	193	732	99.4	98.3	0.422745	0.996078
comp5083_c0_seq2	1545	FBtr0074355	1566	1e-73	705	1367	149	811	70.1	49.8	0.422733	0.98659
comp247430_c0_seq1	682	FBtr0082140	1417	8e-94	65	664	641	1240	82.5	69	0.422724	0.481299
comp213873_c0_seq1	546	FBtr0071827	665	8e-39	190	471	234	515	88.3	69.1	0.422556	0.821053
comp10953_c0_seq2	3272	FBtr0088716	2782	0	656	1831	643	1818	96.2	91.8	0.422358	1.17613
comp332800_c0_seq1	623	FBtr0080366	1326	2e-83	15	575	242	802	85.6	69	0.422323	0.469834
comp9410_c0_seq4	2890	FBtr0084102	2122	0	1495	2391	361	1257	96.7	88	0.422243	1.36192
comp5366_c0_seq1	2657	FBtr0086000	3075	0	276	1574	895	2193	86.4	77.1	0.422114	0.864065
comp11110_c0_seq1	3726	FBtr0071105	4040	0	1317	3020	654	2357	81.5	71.1	0.421535	0.922277
comp210104_c0_seq1	356	FBtr0079895	560	2e-31	80	316	221	457	84.8	62	0.421429	0.635714
comp245876_c0_seq1	1744	FBtr0088058	1843	0	98	874	896	1672	95	82.6	0.421053	0.946283
comp10002_c0_seq1	2936	FBtr0302597	3148	0	545	1870	932	2257	96.6	90.5	0.420902	0.932656
comp11775_c0_seq1	1717	FBtr0076651	1509	0	800	1435	709	1344	92.9	85.8	0.420808	1.13784
comp9444_c0_seq1	784	FBtr0080889	754	3e-69	390	707	145	462	99.1	99.1	0.420424	1.03979
comp11326_c0_seq2	1410	FBtr0076272	1846	1e-176	441	1217	646	1422	93.1	81.9	0.420368	0.763814
comp11664_c0_seq1	1678	FBtr0113259	1868	1e-122	407	1192	745	1530	79	66.8	0.420236	0.898287
comp8556_c0_seq2	1582	FBtr0075864	1647	1e-150	388	1080	396	1088	86.1	72.3	0.420158	0.960534
comp8922_c0_seq3	1399	FBtr0082083	1390	1e-130	731	1315	741	1325	75.9	62.6	0.420144	1.00647
comp8388_c0_seq2	1016	FBtr0073506	819	7e-87	149	493	148	492	91.3	80.9	0.420024	1.24054
comp9956_c0_seq3	834	FBtr0088684	755	2e-40	236	553	135	452	75.5	60.4	0.419868	1.10464
comp8569_c0_seq3	1586	FBtr0070938	2486	0	122	1165	622	1665	89.9	81.3	0.419549	0.637973
comp9091_c0_seq4	799	FBtr0080936	770	2e-80	115	438	97	420	92.6	76.9	0.419481	1.03766
comp9678_c0_seq1	1043	FBtr0080575	828	1e-70	472	819	189	536	82.8	64.7	0.419082	1.25966
comp10570_c0_seq4	1787	FBtr0076677	1910	0	733	1533	862	1662	79.8	64	0.418848	0.935602
comp309190_c0_seq1	834	FBtr0085603	1990	1e-149	1	834	547	1380	86.3	77.7	0.418593	0.419095
comp224619_c0_seq1	1157	FBtr0086119	1274	1e-143	196	729	128	661	88.2	77	0.418367	0.908163
comp8338_c0_seq2	836	FBtr0073023	1475	1e-104	149	766	183	800	82.5	72.3	0.418305	0.56678
comp7934_c0_seq1	1018	FBtr0077904	873	4e-83	409	774	208	573	84.4	70.5	0.418099	1.16609
comp10182_c0_seq2	2216	FBtr0086126	2137	0	194	1087	140	1033	89.9	82.2	0.417876	1.03697
comp9364_c0_seq4	946	FBtr0304693	687	5e-63	63	350	2	289	100	99	0.417758	1.377
comp9150_c0_seq3	873	FBtr0075483	644	3e-47	283	552	263	532	84.4	82.2	0.417702	1.35559
comp5205_c0_seq1	825	FBtr0074238	1269	2e-94	259	789	224	754	85.3	79.1	0.417652	0.650118
comp790334_c0_seq1	237	FBtr0089606	321	4e-19	1	135	115	249	82.2	60	0.417445	0.738318
comp9047_c0_seq3	749	FBtr0077126	882	1e-77	86	454	212	580	93.5	89.4	0.417234	0.849206
comp6899_c0_seq1	773	FBtr0079888	796	1e-113	227	559	222	554	93.7	86.5	0.417085	0.971106
comp7368_c0_seq1	1643	FBtr0081062	1523	1e-115	737	1372	603	1238	77.8	61.3	0.41694	1.07879
comp8820_c0_seq3	2515	FBtr0083407	2028	0	880	1725	322	1167	70.2	51.8	0.416667	1.24014
comp4808_c0_seq1	2793	FBtr0307280	2599	1e-166	2	1084	607	1689	77.3	65.9	0.416314	1.07464
comp10770_c0_seq5	1197	FBtr0076062	1158	1e-114	568	1050	379	861	94.4	82.6	0.416235	1.03368
comp11128_c0_seq1	1183	FBtr0300439	1000	1e-39	271	687	71	487	70.5	51.1	0.416	1.183
comp10069_c0_seq2	955	FBtr0300626	690	1e-66	298	585	271	558	85.4	81.2	0.415942	1.38406
comp7576_c0_seq1	635	FBtr0079613	1253	3e-85	113	634	111	632	83.3	75.9	0.415802	0.506784
comp9761_c0_seq2	2594	FBtr0304924	2799	0	109	1272	1441	2604	97.4	92.8	0.415506	0.92676
comp247886_c0_seq1	840	FBtr0076524	1283	4e-91	16	549	548	1081	87.6	73.6	0.415433	0.654716
comp10562_c0_seq2	2310	FBtr0077325	2223	0	859	1782	522	1445	100	99	0.415205	1.03914
comp5540_c0_seq1	1160	FBtr0077164	1450	1e-143	558	1160	588	1190	95.5	88.1	0.415172	0.8
comp418811_c0_seq1	1062	FBtr0076161	2339	1e-160	16	987	842	1813	84	69.4	0.415135	0.45404
comp7820_c0_seq2	1890	FBtr0080576	1985	0	182	1006	468	1292	98.2	92	0.415113	0.952141
comp5728_c0_seq2	1638	FBtr0080061	1581	0	126	782	80	736	82.6	73.5	0.414927	1.03605
comp137484_c0_seq1	2107	FBtr0301590	2543	1e-131	339	1394	266	1321	69.6	52.8	0.414864	0.828549
comp6688_c0_seq1	2469	FBtr0084547	2378	0	1322	2308	1228	2214	92.4	82.7	0.414634	1.03827
comp245379_c0_seq1	606	FBtr0071004	714	1e-61	75	371	183	479	93.9	83.8	0.414566	0.848739
comp10721_c0_seq10	3373	FBtr0077685	2668	0	713	1819	892	1998	84.6	74	0.414543	1.26424
comp9747_c0_seq1	1433	FBtr0111192	1178	1e-137	116	604	72	560	90.2	79.8	0.414261	1.21647
comp9609_c0_seq1	1371	FBtr0082695	1222	1e-114	211	717	156	662	82.2	69.2	0.414075	1.12193
comp7652_c0_seq1	1200	FBtr0085857	1280	1e-156	150	680	82	612	84.2	72.9	0.414062	0.9375
comp11399_c0_seq4	695	FBtr0113739	889	6e-59	199	567	199	567	85.4	73.2	0.413948	0.781777
comp7701_c0_seq1	1102	FBtr0073089	1049	3e-60	65	499	296	730	77.9	59.3	0.413727	1.05052
comp6933_c0_seq3	461	FBtr0077623	672	1e-47	122	400	95	373	90.3	86	0.41369	0.686012
comp11234_c0_seq3	7809	FBtr0089226	6708	0	1643	4417	1422	4196	91.2	83	0.413536	1.16413
comp2251_c0_seq2	1941	FBtr0078272	2312	0	827	1783	925	1881	92.2	85	0.413495	0.839533
comp11183_c0_seq5	1262	FBtr0073776	1246	6e-85	341	856	600	1115	82.6	70.3	0.413323	1.01284
comp9163_c0_seq3	1588	FBtr0081948	1159	4e-82	348	827	580	1059	74.4	58.1	0.413287	1.37015
comp11632_c0_seq3	3062	FBtr0084642	2235	0	474	1397	439	1362	99.4	98.7	0.412975	1.37002
comp5015_c0_seq2	1644	FBtr0079998	1465	1e-134	595	1200	622	1227	75.2	58.9	0.412969	1.12218
comp40743_c0_seq1	2326	FBtr0083276	2421	0	830	1828	938	1936	88.6	82	0.412226	0.96076
comp399269_c0_seq1	678	FBtr0082998	1264	2e-84	155	676	251	772	77.6	66.1	0.412184	0.536392
comp12116_c0_seq2	4064	FBtr0079089	3616	0	923	2413	990	2480	89.5	80.3	0.412058	1.12389
comp10415_c0_seq5	880	FBtr0080358	1054	9e-76	272	706	117	551	82.1	73.1	0.411765	0.834915
comp9728_c0_seq3	3057	FBtr0076847	2942	0	259	1470	343	1554	90.6	83.2	0.411625	1.03909
comp7826_c0_seq4	2960	FBtr0083559	2615	0	150	1226	1148	2224	85.8	73.3	0.411472	1.13193
comp10407_c0_seq2	3084	FBtr0075231	3104	0	601	1878	573	1850	77.5	68.8	0.411405	0.993557
comp7768_c0_seq1	2485	FBtr0084270	2223	0	1433	2347	1309	2223	90.8	79.7	0.411156	1.11786
comp5849_c0_seq1	3036	FBtr0084467	3145	0	1196	2488	1377	2669	91.2	80.7	0.410811	0.965342
comp7448_c0_seq1	992	FBtr0072908	1400	1e-114	136	711	292	867	85.4	75	0.410714	0.708571
comp9515_c0_seq3	1438	FBtr0078368	1422	1e-165	75	659	99	683	97.4	93.8	0.410689	1.01125
comp6749_c0_seq1	3014	FBtr0076940	3543	0	1199	2653	521	1975	84.7	75.7	0.410387	0.850692
comp11487_c0_seq1	1042	FBtr0080511	1299	1e-134	256	789	519	1052	93.3	84.8	0.410316	0.802156
comp3923_c0_seq1	308	FBtr0273278	568	2e-31	20	253	296	529	80.8	65.4	0.410211	0.542254
comp8459_c0_seq2	3060	FBtr0300520	3649	0	240	1736	1387	2883	96.6	93.4	0.409975	0.838586
comp657365_c0_seq1	462	FBtr0081697	693	1e-29	173	457	373	657	70.5	46.3	0.409812	0.666667
comp10660_c0_seq2	1118	FBtr0305683	1398	7e-86	307	879	498	1070	77.5	61.3	0.409156	0.799714
comp10081_c0_seq1	1794	FBtr0087451	1545	4e-99	1010	1642	891	1523	61.1	40.3	0.409061	1.16117
comp9798_c0_seq9	2631	FBtr0080884	2242	0	717	1634	449	1366	89.2	84.6	0.40901	1.17351
comp10311_c0_seq6	2050	FBtr0273273	3438	0	5	1411	1786	3192	85.1	72.1	0.408959	0.596277
comp11440_c1_seq2	1698	FBtr0078009	1707	0	63	761	892	1590	82	71.2	0.408905	0.994728
comp9328_c0_seq3	2255	FBtr0081393	2582	0	993	2048	1172	2227	87.8	84.4	0.408598	0.873354
comp2787_c0_seq1	684	FBtr0080524	813	3e-61	317	649	50	382	88.3	84.7	0.408364	0.841328
comp7457_c0_seq1	1247	FBtr0082424	1107	1e-109	274	726	179	631	78.8	62.9	0.408311	1.12647
comp9146_c0_seq1	2653	FBtr0073519	2055	0	830	1669	475	1314	85.7	77.5	0.408273	1.291
comp9520_c0_seq1	2201	FBtr0080248	2057	0	1281	2120	250	1089	86.8	72.9	0.407876	1.07
comp10684_c0_seq1	1988	FBtr0082358	1837	1e-173	388	1137	822	1571	93.6	84.8	0.40773	1.0822
comp11794_c1_seq9	2394	FBtr0075170	2110	0	555	1415	761	1621	86.4	72.5	0.407583	1.1346
comp5536_c0_seq1	1557	FBtr0079682	1477	1e-171	722	1324	737	1339	85.6	74.1	0.407583	1.05416
comp6374_c0_seq1	2015	FBtr0081973	1964	0	877	1677	719	1519	90.6	83.5	0.407332	1.02597
comp9632_c0_seq2	2385	FBtr0089559	2340	0	715	1668	921	1874	74.8	58.8	0.407265	1.01923
comp5948_c0_seq1	932	FBtr0305089	2149	1e-161	57	932	796	1671	88.4	79.1	0.407166	0.43369
comp8553_c0_seq1	1195	FBtr0088387	1340	3e-91	412	957	429	974	79.1	68.7	0.406716	0.891791
comp6972_c0_seq3	1502	FBtr0072775	1392	1e-166	843	1409	778	1344	81.5	60.8	0.406609	1.07902
comp9608_c0_seq1	1450	FBtr0080326	1208	1e-100	344	835	239	730	86	75.6	0.406457	1.20033
comp11494_c0_seq3	1818	FBtr0086831	1607	1e-136	380	1033	517	1170	97.2	94.5	0.406347	1.1313
comp8504_c0_seq3	1295	FBtr0084510	1046	1e-108	449	874	337	762	85.9	75.4	0.40631	1.23805
comp6355_c0_seq1	846	FBtr0084231	1883	1e-128	2	766	592	1356	86.3	74.5	0.405736	0.449283
comp9304_c0_seq1	2190	FBtr0085392	1691	0	45	731	57	743	86.5	78.6	0.405677	1.29509
comp5613_c0_seq1	1742	FBtr0083781	1818	1e-116	708	1445	915	1652	81.3	68.3	0.405391	0.958196
comp8047_c0_seq4	2040	FBtr0082752	2051	0	672	1502	662	1492	89.9	79.4	0.404681	0.994637
comp11004_c0_seq1	3694	FBtr0081888	3349	0	1518	2873	1475	2830	96.5	93.8	0.404598	1.10302
comp5494_c0_seq1	3571	FBtr0084277	3189	0	658	1947	1299	2588	79.8	66.3	0.404202	1.11979
comp11514_c0_seq1	2695	FBtr0088886	2017	0	1459	2274	350	1165	90.8	85.7	0.404065	1.33614
comp7857_c0_seq2	1638	FBtr0076011	1386	1e-170	199	759	76	636	86.1	70.1	0.40404	1.18182
comp357025_c0_seq1	657	FBtr0087448	926	7e-64	282	656	157	531	82.4	71.2	0.403888	0.709503
comp7512_c0_seq1	1448	FBtr0077400	3474	0	1	1404	1646	3049	90.4	85.7	0.403857	0.416811
comp10150_c0_seq2	1094	FBtr0078124	898	2e-51	325	687	276	638	71.9	49.6	0.403118	1.21826
comp9512_c0_seq1	1346	FBtr0083538	1226	1e-116	135	629	628	1122	74.5	55.2	0.402936	1.09788
comp11734_c0_seq1	1715	FBtr0304676	1704	0	63	749	894	1580	85.2	70.7	0.402582	1.00646
comp5820_c0_seq1	1023	FBtr0076898	1861	1e-141	1	750	438	1187	90.8	78.8	0.402472	0.549704
comp9648_c0_seq1	3276	FBtr0079297	3401	0	1786	3153	1691	3058	83.8	72.6	0.401941	0.963246
comp2482_c0_seq1	675	FBtr0308679	1357	1e-108	17	562	504	1049	92.3	86.3	0.401621	0.497421
comp261957_c0_seq1	714	FBtr0075647	879	2e-54	267	620	8	361	72	55.1	0.401593	0.812287
comp1272_c0_seq1	329	FBtr0290211	640	1e-38	5	262	186	443	86	73.3	0.401562	0.514062
comp11675_c0_seq6	3951	FBtr0113991	3666	0	2013	3485	2148	3620	85.1	73.7	0.401528	1.07774
comp8017_c0_seq1	1317	FBtr0077679	1328	1e-156	190	723	147	680	88.8	77	0.401355	0.991717
comp437964_c0_seq1	1166	FBtr0307490	1926	1e-156	376	1149	754	1527	93	82.9	0.40135	0.6054
comp7873_c0_seq2	666	FBtr0071569	1104	6e-98	83	526	116	559	98.6	98	0.401268	0.603261
comp7135_c0_seq1	925	FBtr0089395	1082	3e-75	281	715	388	822	86.2	75.9	0.401109	0.854898
comp10751_c0_seq1	466	FBtr0071449	409	9e-18	231	395	97	261	81.8	70.9	0.400978	1.13936
comp7017_c0_seq5	915	FBtr0080771	686	5e-72	482	757	94	369	85.9	81.5	0.400875	1.33382
comp6239_c0_seq1	696	FBtr0075411	1689	1e-121	18	695	310	987	83.6	75.7	0.400829	0.412078
comp10617_c0_seq2	3565	FBtr0070910	3608	0	721	2166	713	2158	96.7	92.7	0.400499	0.988082
comp11325_c0_seq1	2527	FBtr0302638	2426	0	751	1722	261	1232	95.1	90.4	0.400247	1.04163
comp11815_c0_seq2	2474	FBtr0072210	2254	1e-167	1374	2276	1282	2184	78.1	58.8	0.400177	1.0976
comp9250_c1_seq3	2567	FBtr0084910	2100	0	1207	2046	931	1770	93.9	88.9	0.399524	1.22238
comp3036_c0_seq1	6043	FBtr0081287	5007	0	1111	3111	1065	3065	87.4	78.9	0.399441	1.20691
comp3073_c0_seq1	2643	FBtr0084024	2784	0	1093	2205	1077	2189	93	87.1	0.399425	0.949353
comp2243_c0_seq1	444	FBtr0300028	343	5e-16	157	294	14	151	84.8	58.7	0.399417	1.29446
comp9565_c0_seq2	1087	FBtr0087379	1350	1e-116	233	772	267	806	97.8	96.1	0.399259	0.805185
comp5003_c0_seq2	942	FBtr0300097	952	4e-43	209	589	178	558	76.4	58.3	0.39916	0.989496
comp10697_c0_seq1	972	FBtr0079601	892	1e-44	113	469	86	442	74.8	57.1	0.399103	1.08969
comp11980_c0_seq4	3375	FBtr0072064	3208	0	1827	3107	1729	3009	90.6	83.1	0.399002	1.05206
comp10327_c0_seq4	974	FBtr0081438	960	6e-75	138	521	171	554	82	59.4	0.398958	1.01458
comp8934_c0_seq1	1849	FBtr0078629	1901	0	157	915	229	987	95.7	89.3	0.398738	0.972646
comp7484_c0_seq3	2381	FBtr0081922	2451	0	138	1115	1220	2197	96	89.9	0.398613	0.97144
comp11964_c2_seq2	3550	FBtr0074826	3560	0	860	2278	1175	2593	82	69.3	0.398315	0.997191
comp4692_c0_seq1	1820	FBtr0074105	1422	0	1203	1769	23	589	85.7	68.3	0.398031	1.27989
comp9718_c0_seq3	2907	FBtr0076499	2893	0	1620	2771	158	1309	89.1	79.9	0.397857	1.00484
comp12023_c0_seq9	3305	FBtr0301247	4644	0	377	2224	1862	3709	81.5	67	0.397717	0.711671
comp5532_c0_seq3	843	FBtr0076031	1032	3e-66	302	712	121	531	78.1	67.2	0.397287	0.81686
comp8262_c0_seq3	992	FBtr0079952	942	1e-73	546	920	465	839	90.4	86.4	0.397028	1.05308
comp8516_c0_seq1	749	FBtr0075643	534	6e-41	282	494	219	431	97.2	93	0.397004	1.40262
comp9140_c0_seq1	3460	FBtr0072865	3597	0	726	2153	1524	2951	98.1	93.5	0.396719	0.961913
comp8835_c0_seq4	1784	FBtr0076649	1563	1e-128	865	1485	821	1441	72.5	57.5	0.396673	1.14139
comp11377_c0_seq4	2027	FBtr0079875	2138	0	289	1137	139	987	96.8	92.2	0.396632	0.948082
comp6846_c0_seq3	1866	FBtr0071158	1586	1e-116	768	1397	727	1356	76.7	64.3	0.396595	1.17654
comp8463_c0_seq4	1309	FBtr0070675	1102	2e-98	211	648	136	573	89	80.8	0.396552	1.18784
comp768965_c0_seq1	781	FBtr0086966	1768	1e-116	2	703	492	1193	80.8	67.1	0.396493	0.441742
comp10935_c0_seq1	1582	FBtr0086043	1526	0	759	1364	692	1297	88.6	80.7	0.396461	1.0367
comp4510_c0_seq1	1261	FBtr0081971	1125	1e-87	536	982	445	891	69.8	52.3	0.396444	1.12089
comp8617_c0_seq2	1494	FBtr0084409	1519	1e-162	262	864	231	833	87.6	78.1	0.396313	0.983542
comp10980_c0_seq2	1963	FBtr0070668	2345	0	680	1609	1284	2213	98.4	95.8	0.396162	0.8371
comp315694_c0_seq1	910	FBtr0082588	1194	1e-83	376	849	374	847	78.5	58.9	0.396147	0.762144
comp10558_c0_seq4	1067	FBtr0074752	1467	1e-130	414	995	234	815	100	99	0.396046	0.727335
comp6892_c0_seq1	3838	FBtr0074011	4301	0	1268	2971	1410	3113	90	84.5	0.395954	0.892351
comp6475_c1_seq1	1090	FBtr0072767	2333	1e-174	166	1089	644	1567	84.1	71.1	0.395628	0.46721
comp8744_c0_seq2	1067	FBtr0076597	938	2e-25	377	748	391	762	58.9	42.7	0.395522	1.13753
comp11482_c0_seq5	2190	FBtr0299688	2402	0	924	1874	1330	2280	86.1	71	0.395504	0.91174
comp7866_c0_seq1	1331	FBtr0079994	1212	1e-137	648	1127	576	1055	82.5	66.2	0.395215	1.09818
comp10775_c0_seq8	2589	FBtr0079842	2404	1e-151	352	1302	772	1722	80.4	65.6	0.395175	1.07696
comp8522_c0_seq3	2458	FBtr0079212	1981	0	1014	1796	729	1511	88.5	80.8	0.39475	1.24079
comp7453_c0_seq1	1586	FBtr0078919	1685	0	178	843	40	705	83.3	71.6	0.394659	0.941246
comp9145_c0_seq1	1547	FBtr0082987	1647	1e-126	334	984	572	1222	93.5	82.9	0.394657	0.939284
comp10545_c0_seq1	1537	FBtr0087057	1465	0	368	946	319	897	89.1	72.5	0.394539	1.04915
comp8120_c0_seq2	1254	FBtr0073472	1625	1e-145	228	869	220	861	98.1	96.7	0.394462	0.771692
comp8365_c0_seq2	4576	FBtr0086501	4214	0	2806	4467	2440	4101	91.7	85	0.394162	1.0859
comp10523_c0_seq6	1235	FBtr0070894	1657	1e-141	80	733	98	751	96.8	95	0.394086	0.745323
comp10623_c0_seq3	727	FBtr0073691	675	8e-55	390	656	356	622	84.3	70.8	0.394074	1.07704
comp10954_c0_seq1	1334	FBtr0079750	1140	2e-91	186	635	164	613	98	91.3	0.39386	1.17018
comp8543_c0_seq1	1414	FBtr0088395	1249	1e-105	542	1033	456	947	72.6	53	0.393114	1.13211
comp11197_c0_seq1	3251	FBtr0070269	3158	0	1622	2863	1641	2882	76.3	56.3	0.39297	1.02945
comp11584_c0_seq5	974	FBtr0304806	1601	1e-101	186	815	261	890	84.8	68.6	0.392879	0.60837
comp2398_c0_seq2	1550	FBtr0082134	1395	1e-103	284	832	261	809	90.7	83.1	0.392832	1.11111
comp9654_c0_seq2	2656	FBtr0074940	2382	0	955	1890	560	1495	93.6	87.8	0.392527	1.11503
comp12002_c0_seq1	1346	FBtr0302307	1512	1e-130	418	1011	547	1140	93.9	79.8	0.392196	0.890212
comp11766_c0_seq3	1273	FBtr0083965	1214	1e-114	439	915	381	857	78.6	63.5	0.392092	1.0486
comp10699_c0_seq2	3392	FBtr0082386	3311	0	1300	2598	830	2128	75.1	59.8	0.392027	1.02446
comp541491_c0_seq1	355	FBtr0302211	717	1e-63	16	297	302	583	96.8	92.6	0.391911	0.495119
comp10067_c0_seq1	976	FBtr0088924	786	3e-63	239	547	197	505	94.2	85.4	0.391858	1.24173
comp9350_c0_seq2	1142	FBtr0084812	1100	3e-97	298	729	365	796	73.6	56.2	0.391818	1.03818
comp9079_c0_seq2	2377	FBtr0081807	2149	0	500	1342	519	1361	80.8	74.4	0.39181	1.1061
comp12953_c0_seq1	1452	FBtr0085248	1462	0	101	673	122	694	97.4	92.1	0.391245	0.99316
comp8427_c0_seq3	899	FBtr0077015	933	6e-78	302	667	205	570	100	96.7	0.391211	0.963558
comp9722_c0_seq1	2976	FBtr0301857	2567	0	308	1312	306	1310	87.5	80	0.391118	1.15933
comp11008_c0_seq2	1448	FBtr0083281	1118	2e-69	674	1111	438	875	78.1	64.4	0.390877	1.29517
comp434049_c0_seq1	611	FBtr0084322	1057	7e-77	196	609	319	732	81.2	64.5	0.390728	0.578051
comp11204_c0_seq1	1087	FBtr0079544	1036	1e-87	283	687	252	656	86.7	71.1	0.389961	1.04923
comp9346_c0_seq2	1779	FBtr0071549	1652	0	1027	1671	964	1608	87.9	69.3	0.389831	1.07688
comp6985_c0_seq1	1411	FBtr0085677	1768	0	612	1301	385	1074	95.7	89.6	0.389706	0.798077
comp5705_c0_seq1	2160	FBtr0083746	1976	0	656	1426	508	1278	91.1	82.1	0.389676	1.09312
comp5245_c0_seq1	2607	FBtr0076693	2116	0	324	1148	234	1058	90.5	82.9	0.389414	1.23204
comp11433_c0_seq1	2182	FBtr0076135	2124	0	534	1361	855	1682	92	83.7	0.38936	1.02731
comp3228_c0_seq2	1387	FBtr0084512	3157	0	8	1237	1768	2997	86.8	79.8	0.389294	0.439341
comp8881_c0_seq1	707	FBtr0113136	707	2e-42	93	368	39	314	80.4	69.6	0.388967	1
comp6266_c0_seq1	539	FBtr0091612	769	4e-44	238	537	350	649	90	71	0.388817	0.70091
comp2452_c0_seq1	929	FBtr0300582	661	3e-23	251	508	201	458	67.4	52.3	0.388805	1.40545
comp10365_c0_seq1	2725	FBtr0087568	2922	0	257	1393	378	1514	98.2	94.5	0.388775	0.93258
comp7880_c0_seq1	1264	FBtr0080994	1534	1e-137	273	869	522	1118	85.9	73.4	0.388527	0.82399
comp11332_c0_seq3	3956	FBtr0080369	3466	0	1100	2446	1082	2428	96.4	91.5	0.388344	1.14137
comp10088_c0_seq5	1683	FBtr0084494	1559	0	423	1028	623	1228	87.1	73.8	0.388069	1.07954
comp10139_c0_seq3	1736	FBtr0086259	2820	0	171	1265	845	1939	87.7	77.5	0.387943	0.615603
comp10289_c0_seq2	3126	FBtr0083574	2899	0	1783	2907	1648	2772	87.5	74.4	0.38772	1.0783
comp7019_c0_seq2	3592	FBtr0074143	3775	0	1189	2652	2012	3475	90.8	85.7	0.38755	0.951523
comp6840_c0_seq1	1293	FBtr0290254	1432	1e-104	604	1158	150	704	91.4	80	0.386872	0.902933
comp9009_c0_seq1	2538	FBtr0071181	2543	0	185	1168	99	1082	97	91.8	0.386551	0.998034
comp11363_c0_seq2	1362	FBtr0074018	1612	1e-110	388	1011	509	1132	67.3	49	0.386476	0.844913
comp10047_c0_seq2	1545	FBtr0078630	1498	1e-163	572	1150	559	1137	80.8	61.7	0.385848	1.03138
comp10107_c0_seq4	2111	FBtr0085691	1708	0	730	1389	951	1610	88.6	75.9	0.385831	1.23595
comp10807_c0_seq2	1779	FBtr0084934	1491	1e-101	1039	1614	606	1181	71.4	51.6	0.385647	1.19316
comp11282_c0_seq1	1857	FBtr0082288	1779	1e-143	558	1244	500	1186	90.4	81.7	0.38561	1.04384
comp11053_c0_seq2	2180	FBtr0077412	2076	1e-112	477	1277	419	1219	71.9	53.6	0.385356	1.0501
comp10521_c0_seq2	1505	FBtr0083094	1587	1e-119	254	865	209	820	95.1	91.2	0.385003	0.94833
comp7689_c0_seq2	1828	FBtr0290273	2234	0	831	1691	1220	2080	83.6	76.7	0.38496	0.818263
comp9229_c0_seq1	3308	FBtr0112965	4970	0	1019	2932	601	2514	96.1	94.8	0.384909	0.665594
comp9730_c1_seq1	1464	FBtr0076752	1658	1e-117	48	686	236	874	72.3	59.6	0.384801	0.882992
comp10848_c0_seq3	1827	FBtr0089947	2781	0	662	1732	1123	2193	91.9	79.8	0.384754	0.656958
comp7519_c0_seq1	1029	FBtr0079986	1284	8e-65	199	693	172	666	70.9	47.9	0.384735	0.801402
comp10707_c0_seq3	2152	FBtr0074209	2212	0	151	1002	158	1009	84.2	74.3	0.38472	0.972875
comp12620_c0_seq1	788	FBtr0085062	910	2e-68	187	537	238	588	96.6	95.7	0.384615	0.865934
comp11948_c0_seq2	1853	FBtr0089505	2010	0	586	1359	761	1534	88.4	80.2	0.384577	0.921891
comp11918_c3_seq1	1307	FBtr0071157	1815	1e-107	87	785	665	1363	74.7	56.7	0.384573	0.72011
comp9428_c0_seq2	1970	FBtr0073964	1862	0	920	1636	762	1478	91.6	79.1	0.384533	1.058
comp10287_c0_seq2	1441	FBtr0079270	1371	1e-125	616	1143	531	1058	86.9	73.3	0.384391	1.05106
comp7829_c0_seq1	2379	FBtr0077125	2177	1e-143	300	1136	1150	1986	63.4	48.4	0.384015	1.09279
comp5767_c0_seq1	1561	FBtr0084808	2359	0	638	1543	449	1354	89.4	77.5	0.383637	0.661721
comp8945_c0_seq1	1620	FBtr0305126	1594	1e-156	406	1017	343	954	69.6	56.9	0.383312	1.01631
comp4532_c0_seq1	2846	FBtr0300512	3544	0	59	1417	655	2013	91.8	84.8	0.383183	0.803047
comp10333_c0_seq3	2824	FBtr0081499	2339	1e-160	1623	2519	296	1192	66.9	46.8	0.38307	1.20735
comp11248_c0_seq1	1387	FBtr0072261	1486	1e-117	358	927	370	939	74.2	58.4	0.382907	0.933378
comp12013_c0_seq1	3327	FBtr0301725	2732	0	1740	2786	1290	2336	78.2	60.5	0.38287	1.21779
comp2586_c0_seq1	1681	FBtr0084583	1488	1e-151	451	1020	341	910	75.3	55.8	0.382392	1.1297
comp6903_c0_seq2	2429	FBtr0074178	2132	0	1183	1998	935	1750	85.7	72.8	0.38227	1.13931
comp651_c0_seq1	1001	FBtr0300741	2313	1e-175	19	903	1084	1968	94.2	86.4	0.382188	0.432771
comp7936_c0_seq1	623	FBtr0082870	775	5e-44	210	506	321	617	89.9	79.8	0.381935	0.803871
comp215976_c0_seq1	472	FBtr0082615	1177	2e-52	22	471	539	988	71.3	53.3	0.381478	0.40102
comp334282_c0_seq1	1038	FBtr0074333	965	7e-83	176	544	66	434	80.5	62.6	0.381347	1.07565
comp2123_c0_seq1	2036	FBtr0075246	1793	1e-133	469	1152	767	1450	75	59.6	0.380926	1.13553
comp11976_c0_seq1	1110	FBtr0290018	1518	1e-140	424	1002	600	1178	83.9	75.1	0.380764	0.731225
comp5930_c0_seq1	732	FBtr0083093	1078	3e-47	193	603	90	500	75.2	59.1	0.380334	0.679035
comp11744_c0_seq4	1538	FBtr0084590	1733	0	743	1402	989	1648	96.4	90.9	0.380265	0.887478
comp7038_c0_seq2	1056	FBtr0072577	1284	1e-101	170	658	99	587	95.1	89	0.380062	0.82243
comp163181_c0_seq1	1364	FBtr0071222	1979	1e-162	158	910	644	1396	95.2	90.8	0.37999	0.689237
comp3342_c0_seq1	822	FBtr0302164	1458	3e-69	99	653	152	706	73.5	55.7	0.379973	0.563786
comp559098_c0_seq1	330	FBtr0082319	858	1e-52	3	329	449	775	83.5	74.3	0.379953	0.384615
comp11263_c0_seq1	828	FBtr0075022	748	9e-52	265	549	229	513	86.3	65.3	0.379679	1.10695
comp11923_c0_seq2	2915	FBtr0112836	3894	0	988	2466	1394	2872	94.9	92.7	0.379558	0.748588
comp2468_c0_seq1	848	FBtr0080851	1017	3e-68	23	409	162	548	91.5	80.6	0.379548	0.833825
comp7810_c0_seq1	1653	FBtr0080191	1547	0	364	951	364	951	87.2	74.5	0.379444	1.06852
comp11371_c0_seq5	2070	FBtr0299513	1745	0	1039	1701	171	833	87.3	80.1	0.37937	1.18625
comp8984_c0_seq2	1348	FBtr0074202	1421	1e-155	694	1233	771	1310	90.6	80	0.37931	0.948628
comp10456_c0_seq2	4947	FBtr0080462	4166	0	1280	2860	1992	3572	96.6	93	0.379261	1.18747
comp9554_c0_seq1	889	FBtr0100884	1137	1e-132	457	888	268	699	89.6	88.2	0.379068	0.781882
comp6991_c0_seq1	1167	FBtr0078082	1288	1e-109	350	838	267	755	97.5	97.5	0.378882	0.906056
comp8476_c0_seq2	2253	FBtr0073143	2448	1e-134	692	1618	515	1441	78.6	64.4	0.378268	0.920343
comp10151_c0_seq3	3572	FBtr0112690	3147	0	914	2104	1186	2376	92.4	84.4	0.378138	1.13505
comp4027_c0_seq1	454	FBtr0078089	521	2e-26	13	210	249	446	69.7	51.5	0.378119	0.871401
comp6155_c0_seq1	740	FBtr0100588	1672	1e-126	108	740	172	804	91.5	77.3	0.37799	0.442584
comp11291_c0_seq10	4042	FBtr0082031	3998	0	483	1994	422	1933	88.1	76.4	0.377939	1.01101
comp9231_c0_seq1	2929	FBtr0088966	2721	0	310	1338	447	1475	96.2	91.8	0.377802	1.07644
comp10032_c0_seq5	1487	FBtr0082310	1260	1e-136	465	941	605	1081	87.4	81.1	0.377778	1.18016
comp11126_c0_seq11	1628	FBtr0300659	1896	3e-94	713	1429	997	1713	70.7	58.2	0.377637	0.85865
comp8682_c0_seq1	2823	FBtr0100318	2366	0	478	1371	303	1196	88.6	79.9	0.37743	1.19315
comp11776_c0_seq2	1581	FBtr0075995	1613	0	523	1131	535	1143	78.8	63.1	0.376937	0.980161
comp7721_c0_seq1	1724	FBtr0070970	1637	1e-179	101	718	72	689	79.1	63.6	0.376909	1.05315
comp9685_c0_seq1	2005	FBtr0070586	1711	1e-104	1153	1797	965	1609	79.1	61.4	0.376388	1.17183
comp2084_c0_seq1	666	FBtr0072320	1735	1e-122	11	664	553	1206	91.3	79.8	0.376369	0.383862
comp12055_c0_seq2	2311	FBtr0110968	2087	1e-150	1155	1940	333	1118	92.7	85.1	0.376138	1.10733
comp5449_c0_seq1	1324	FBtr0084210	1569	1e-130	427	1017	214	804	98	96.4	0.376036	0.84385
comp8422_c0_seq2	944	FBtr0299800	1442	6e-85	1	543	775	1317	84	68	0.375867	0.654646
comp6405_c0_seq1	868	FBtr0071009	1107	2e-77	339	755	75	491	89.2	74.1	0.37579	0.784101
comp208_c0_seq1	921	FBtr0082515	1946	1e-141	182	913	1090	1821	90.6	79.1	0.375642	0.473279
comp8822_c0_seq2	1061	FBtr0080023	1699	1e-130	194	832	238	876	96.2	87.8	0.375515	0.624485
comp11239_c0_seq3	1620	FBtr0300397	1300	1e-117	432	920	320	808	95.1	89.6	0.375385	1.24615
comp11322_c0_seq1	1686	FBtr0074189	1340	1e-85	550	1053	455	958	81	73.8	0.375373	1.25821
comp10053_c0_seq1	2043	FBtr0074134	1452	1e-180	615	1160	327	872	95.1	86.3	0.375344	1.40702
comp561348_c0_seq1	772	FBtr0070442	2044	1e-150	2	769	622	1389	93.8	80.5	0.375245	0.377691
comp390061_c0_seq1	341	FBtr0077716	861	2e-53	3	326	276	599	91.7	77.8	0.375145	0.396051
comp12053_c0_seq7	3527	FBtr0300270	3125	0	1990	3162	1582	2754	97.7	93.1	0.37504	1.12864
comp10080_c0_seq3	928	FBtr0085745	942	1e-50	341	694	383	736	81.4	56.8	0.374735	0.985138
comp11844_c0_seq3	1311	FBtr0301810	1296	1e-103	247	732	132	617	96.3	89.5	0.374228	1.01157
comp10711_c0_seq3	1181	FBtr0084116	1208	6e-77	163	615	95	547	85.4	72.8	0.374172	0.977649
comp8954_c1_seq1	2420	FBtr0089549	2323	1e-174	1250	2119	208	1077	77.2	61.7	0.374085	1.04176
comp10573_c0_seq1	1802	FBtr0074487	1890	1e-124	338	1045	615	1322	86	78	0.374074	0.953439
comp3973_c0_seq1	1357	FBtr0082943	3384	0	76	1341	690	1955	77.7	62.6	0.373818	0.401005
comp12070_c0_seq1	2416	FBtr0086926	2054	0	1308	2075	82	849	80.9	67.2	0.373418	1.17624
comp768621_c0_seq1	447	FBtr0077323	512	1e-14	172	363	136	327	60.9	48.4	0.373047	0.873047
comp8914_c0_seq4	2358	FBtr0088609	2596	0	152	1120	1133	2101	75.9	61	0.372881	0.90832
comp8566_c0_seq3	976	FBtr0084873	802	4e-47	590	889	297	596	78	62	0.372818	1.21696
comp9620_c0_seq3	1744	FBtr0079033	1647	1e-156	505	1119	553	1167	87.3	66.3	0.372799	1.05889
comp11475_c0_seq1	2478	FBtr0081550	2018	0	388	1140	112	864	83.7	71.3	0.372646	1.22795
comp8289_c0_seq1	2296	FBtr0071491	2825	0	716	1768	408	1460	75.8	56.4	0.372389	0.812743
comp9246_c0_seq3	797	FBtr0078369	715	1e-40	164	430	140	406	78.7	68.5	0.372028	1.11469
comp8417_c0_seq2	629	FBtr0085595	691	9e-39	182	439	188	445	82.6	66.3	0.371925	0.910275
comp11653_c0_seq5	1674	FBtr0112833	1434	1e-154	119	652	858	1391	80.3	65.2	0.371688	1.16736
comp5166_c0_seq1	1126	FBtr0075944	976	1e-132	368	730	382	744	98.3	92.6	0.370902	1.15369
comp8526_c0_seq2	3312	FBtr0083601	2918	0	942	2024	940	2022	79.8	70.4	0.370802	1.13502
comp11718_c0_seq4	1954	FBtr0087263	1772	1e-137	183	839	944	1600	75.8	60.7	0.370203	1.10271
comp11198_c0_seq2	1065	FBtr0088247	1084	1e-110	134	535	338	739	86.6	79.1	0.369926	0.982472
comp7057_c0_seq1	1337	FBtr0304794	2779	0	24	1052	1595	2623	98.3	95	0.369917	0.481108
comp8253_c0_seq1	3208	FBtr0072528	3105	0	1285	2433	1730	2878	90.1	85.1	0.369726	1.03317
comp7136_c0_seq1	590	FBtr0079840	825	4e-38	173	478	139	444	80.4	60.8	0.369697	0.715152
comp5694_c0_seq1	3044	FBtr0083448	4282	0	699	2282	563	2146	92.2	87.1	0.369687	0.710883
comp9067_c0_seq1	1621	FBtr0073387	2045	1e-143	129	884	1209	1964	86.9	73.4	0.369193	0.792665
comp11484_c0_seq1	1774	FBtr0083000	1785	0	871	1530	1034	1693	98.2	95.9	0.369188	0.993838
comp8210_c0_seq1	642	FBtr0070313	1006	1e-41	205	576	394	765	66.9	52.4	0.368787	0.638171
comp9211_c0_seq1	1148	FBtr0075605	1234	5e-85	153	608	553	1008	80.3	65.8	0.36872	0.930308
comp369137_c0_seq1	309	FBtr0301734	689	1e-41	10	264	80	334	92.9	82.4	0.36865	0.448476
comp4703_c0_seq1	1817	FBtr0072270	2521	0	675	1604	678	1607	97.7	97.1	0.368505	0.720746
comp11334_c0_seq8	1413	FBtr0112863	1585	1e-156	140	724	138	722	91.3	84.6	0.368454	0.891483
comp10318_c0_seq3	1909	FBtr0088624	1561	1e-125	953	1528	802	1377	93.2	89.6	0.368354	1.22293
comp5714_c0_seq1	3895	FBtr0083138	3647	0	98	1441	74	1417	87.3	78.3	0.368248	1.068
comp11856_c3_seq5	2834	FBtr0273248	3362	0	923	2161	785	2023	90.6	84.3	0.368233	0.842951
comp7432_c0_seq1	1174	FBtr0301699	2694	0	18	1010	826	1818	96.7	93.1	0.368226	0.435783
comp11785_c0_seq3	1471	FBtr0083841	1244	4e-85	793	1251	619	1077	77.8	63.4	0.368167	1.18248
comp7156_c0_seq6	2804	FBtr0071914	2548	1e-131	882	1820	828	1766	74.1	60.7	0.368132	1.10047
comp9291_c0_seq1	2269	FBtr0088576	2845	0	965	2011	587	1633	91.7	84.2	0.367663	0.79754
comp193800_c0_seq1	1187	FBtr0083843	1940	1e-137	434	1147	816	1529	88.7	73.5	0.367526	0.611856
comp11900_c0_seq1	4379	FBtr0301042	4625	0	748	2445	737	2434	89.2	80	0.366919	0.946811
comp5893_c1_seq1	602	FBtr0080444	1414	1e-80	79	597	406	924	86.7	71.1	0.366337	0.425743
comp8721_c0_seq1	1756	FBtr0083125	1496	1e-117	350	898	803	1351	88.5	72.7	0.36631	1.1738
comp9629_c0_seq3	2129	FBtr0077815	2127	0	43	822	1227	2006	94.6	87.7	0.366244	1.00094
comp3392_c0_seq1	609	FBtr0086708	1253	1e-85	14	472	755	1213	90.2	80.4	0.365523	0.486034
comp8736_c0_seq1	1123	FBtr0113210	1237	3e-55	336	788	376	828	80.1	60.3	0.3654	0.907842
comp12184_c2_seq2	2676	FBtr0303434	3217	0	67	1242	1076	2251	98.2	94.9	0.365247	0.831831
comp399220_c0_seq1	607	FBtr0079062	1616	3e-67	2	592	201	791	67	49.7	0.365099	0.375619
comp434007_c0_seq1	410	FBtr0075861	1074	2e-71	10	402	332	724	90.8	80.2	0.364991	0.38175
comp7194_c0_seq2	711	FBtr0072676	885	1e-56	249	572	388	711	91.7	83.3	0.364972	0.80339
comp7637_c0_seq2	3908	FBtr0301864	5127	0	1554	3425	768	2639	95.5	91.2	0.364931	0.762239
comp9508_c0_seq1	3790	FBtr0076365	3602	0	290	1603	586	1899	87.7	73.3	0.36452	1.05219
comp8791_c0_seq1	2685	FBtr0078125	2919	0	995	2059	1057	2121	82.5	69.6	0.364508	0.919836
comp6058_c0_seq1	640	FBtr0083630	870	7e-70	113	430	334	651	88.7	77.4	0.364368	0.735632
comp10920_c0_seq2	1981	FBtr0079405	1924	0	594	1295	568	1269	89.3	81.2	0.364345	1.02963
comp4483_c1_seq1	595	FBtr0084221	1274	4e-54	1	465	240	704	72.3	53.5	0.364207	0.467033
comp8241_c0_seq6	1355	FBtr0301574	1638	1e-156	696	1292	645	1241	79.9	68.8	0.363858	0.827228
comp6724_c0_seq1	772	FBtr0076736	921	1e-59	260	595	235	570	64.3	45.5	0.363735	0.838219
comp9945_c0_seq2	3586	FBtr0081914	3084	0	1136	2257	919	2040	73.3	54.5	0.363489	1.16278
comp7164_c0_seq1	733	FBtr0087986	749	2e-50	330	602	128	400	93.4	90.1	0.363151	0.978638
comp10218_c0_seq1	1285	FBtr0076712	1286	4e-90	330	797	440	907	81.4	73.1	0.363142	0.999222
comp7282_c0_seq1	1271	FBtr0070625	2617	1e-144	18	968	1267	2217	82.6	65.3	0.363011	0.485671
comp11511_c0_seq3	2691	FBtr0084748	2842	0	403	1434	399	1430	82.6	70.1	0.362773	0.946868
comp11187_c0_seq2	1744	FBtr0076208	1867	0	992	1669	274	951	87.6	72.6	0.362614	0.934119
comp12179_c0_seq3	3847	FBtr0100643	3382	0	289	1515	285	1511	92.7	89.2	0.362507	1.13749
comp2760_c0_seq1	2566	FBtr0079937	2571	0	325	1257	396	1328	90	81.7	0.362505	0.998055
comp4803_c0_seq1	1292	FBtr0088176	1678	1e-174	643	1251	368	976	85.7	74.9	0.362336	0.769964
comp9450_c0_seq2	1872	FBtr0072841	1688	1e-147	1117	1728	940	1551	88.7	82.8	0.361967	1.109
comp12012_c0_seq2	3296	FBtr0078277	4269	0	650	2194	886	2430	95	89.5	0.361677	0.772078
comp9198_c0_seq3	801	FBtr0082587	777	7e-33	115	396	86	367	77.7	56.4	0.361647	1.03089
comp5048_c0_seq2	2731	FBtr0078342	2841	0	1481	2506	1468	2493	91.8	79.8	0.360788	0.961281
comp10326_c0_seq1	2121	FBtr0299742	3024	0	215	1306	849	1940	97.3	92.9	0.36078	0.701389
comp6891_c0_seq1	1999	FBtr0073004	2360	0	263	1114	595	1446	95.1	89.8	0.360593	0.847034
comp462091_c0_seq1	335	FBtr0077666	871	5e-56	20	334	228	542	87.6	76.2	0.360505	0.384615
comp9166_c0_seq1	1560	FBtr0088223	1522	1e-130	396	944	302	850	96.2	91.8	0.360053	1.02497
comp8060_c0_seq1	1925	FBtr0300590	1798	1e-127	1181	1828	76	723	87.5	81	0.359844	1.07063
comp6554_c0_seq1	1798	FBtr0111108	2725	0	207	1187	1419	2399	88.1	78.3	0.359633	0.659817
comp11787_c0_seq2	2779	FBtr0075769	2884	0	767	1804	1032	2069	76	62.4	0.35957	0.963592
comp5898_c0_seq1	4015	FBtr0072027	3994	0	2231	3667	2384	3820	87.9	77	0.359539	1.00526
comp7605_c0_seq2	2432	FBtr0071152	2044	1e-145	342	1076	816	1550	89	80.4	0.3591	1.18982
comp6958_c0_seq2	997	FBtr0085831	841	2e-77	501	803	439	741	81.2	64.4	0.359096	1.18549
comp89_c0_seq1	238	FBtr0073945	641	2e-41	4	234	309	539	88.3	81.8	0.358814	0.371295
comp8938_c1_seq1	615	FBtr0084967	1244	8e-80	127	573	87	533	89.9	86.6	0.358521	0.494373
comp10390_c0_seq2	1692	FBtr0074283	1437	1e-109	282	797	320	835	96.5	93	0.358386	1.17745
comp10632_c0_seq2	842	FBtr0100283	1421	5e-89	219	728	800	1309	88.8	78.2	0.358198	0.59254
comp195267_c0_seq1	447	FBtr0078130	701	1e-27	84	335	83	334	77.4	56	0.35806	0.63766
comp12010_c0_seq3	3287	FBtr0087574	3207	0	1013	2161	963	2111	98.2	95	0.357967	1.02495
comp2490_c0_seq1	2375	FBtr0080259	2168	0	426	1202	793	1569	93.8	90.3	0.357934	1.09548
comp11357_c0_seq3	1798	FBtr0305494	2063	1e-172	917	1654	1226	1963	80.1	63.4	0.357247	0.871546
comp9681_c0_seq2	2063	FBtr0079350	1971	1e-179	1238	1942	1163	1867	71.1	48.9	0.357179	1.04668
comp8117_c0_seq3	1044	FBtr0076395	1703	1e-121	238	846	346	954	91.1	86.7	0.357017	0.613036
comp9365_c0_seq3	2163	FBtr0088960	1888	1e-127	320	994	1088	1762	72.9	60	0.356992	1.14566
comp12027_c1_seq1	2363	FBtr0072978	2351	0	304	1143	182	1021	76.1	60	0.356869	1.0051
comp337880_c0_seq1	448	FBtr0086173	1116	5e-66	2	400	140	538	88	75.9	0.356631	0.401434
comp7304_c0_seq3	2447	FBtr0078087	2774	0	1002	1991	523	1512	82.1	67.3	0.356525	0.88212
comp5269_c0_seq1	1281	FBtr0074558	1285	1e-146	565	1023	571	1029	94.8	85	0.35642	0.996887
comp7126_c0_seq1	540	FBtr0079590	536	1e-25	259	450	244	435	85.9	71.9	0.356343	1.00746
comp2346_c0_seq1	1174	FBtr0074054	1421	2e-73	163	669	278	784	68.6	52.7	0.356087	0.826179
comp10748_c0_seq4	2813	FBtr0076684	2500	0	1040	1930	933	1823	87.2	71.7	0.356	1.1252
comp8405_c0_seq2	2509	FBtr0070843	4104	0	363	1823	751	2211	98.4	95.1	0.35575	0.611355
comp2611_c0_seq1	1858	FBtr0076725	1726	0	1044	1658	954	1568	90.2	80	0.355736	1.07648
comp6522_c0_seq1	1635	FBtr0076217	1525	1e-148	299	841	453	995	67.4	51.9	0.35541	1.07213
comp9642_c0_seq1	2271	FBtr0070297	2032	0	189	911	128	850	90	79.7	0.355315	1.11762
comp5555_c0_seq3	1246	FBtr0076392	1399	1e-150	542	1039	622	1119	91	74.1	0.355254	0.890636
comp9927_c0_seq1	1967	FBtr0082333	2160	1e-138	835	1602	956	1723	82.8	69.5	0.355093	0.910648
comp5886_c0_seq2	537	FBtr0084663	589	2e-37	124	333	164	373	81.4	71.4	0.354839	0.911715
comp9129_c0_seq2	1352	FBtr0072584	1266	7e-88	174	623	262	711	76.7	68	0.35466	1.06793
comp9729_c1_seq1	1056	FBtr0113019	928	2e-73	726	1055	227	556	89.1	72.7	0.354526	1.13793
comp11121_c0_seq4	3896	FBtr0078860	4331	0	2043	3578	2241	3776	89.8	80.9	0.354422	0.899561
comp7454_c0_seq1	2168	FBtr0086462	1919	1e-177	1010	1690	395	1075	82.8	67.4	0.354351	1.12976
comp11630_c0_seq3	1422	FBtr0086146	1412	1e-121	219	719	287	787	87.4	75.4	0.354108	1.00708
comp11963_c0_seq1	2056	FBtr0079445	1955	1e-175	286	978	806	1498	88.7	75.8	0.353964	1.05166
comp7715_c0_seq3	776	FBtr0080388	684	3e-45	151	393	97	339	98.8	91.4	0.353801	1.1345
comp10931_c0_seq2	1792	FBtr0072745	2263	0	624	1424	461	1261	91.4	86.1	0.353513	0.791869
comp9204_c0_seq2	919	FBtr0073730	1381	1e-123	387	875	435	923	94.5	89.6	0.353367	0.66546
comp6369_c0_seq1	1479	FBtr0078792	2011	1e-139	538	1248	293	1003	91.6	85.7	0.353058	0.735455
comp5139_c0_seq1	468	FBtr0074027	864	7e-51	21	326	113	418	85.3	79.4	0.353009	0.541667
comp6219_c0_seq1	1043	FBtr0073968	881	2e-92	132	443	99	410	92.3	78.8	0.353008	1.18388
comp192032_c0_seq1	1592	FBtr0086500	2514	0	174	1061	225	1112	94.3	91.6	0.352824	0.633254
comp11144_c0_seq1	1640	FBtr0076670	1868	0	298	957	846	1505	93.2	83.6	0.352784	0.877944
comp691339_c0_seq1	266	FBtr0083599	499	2e-22	1	177	128	304	88.1	74.6	0.352705	0.533066
comp10224_c0_seq1	1729	FBtr0113730	1487	1e-106	912	1436	798	1322	94.3	88	0.352387	1.16274
comp8644_c0_seq2	1422	FBtr0113069	2909	0	15	1040	1103	2128	89.5	80.4	0.352355	0.488828
comp2441_c0_seq1	941	FBtr0074540	866	7e-47	401	706	291	596	77.5	57.8	0.352194	1.08661
comp8689_c0_seq1	2681	FBtr0083435	3524	0	535	1776	872	2113	97.3	93.5	0.352157	0.760783
comp8643_c0_seq1	1609	FBtr0075229	1386	3e-80	665	1153	585	1073	90.2	71.8	0.352092	1.16089
comp5500_c0_seq4	1735	FBtr0080408	1659	1e-153	259	843	127	711	84.6	64.1	0.352019	1.04581
comp8321_c0_seq1	1975	FBtr0085355	2171	1e-150	935	1699	320	1084	78.4	60	0.351912	0.909719
comp11538_c0_seq3	2282	FBtr0076647	2495	0	713	1591	817	1695	85.7	72.4	0.351904	0.914629
comp11691_c1_seq1	1408	FBtr0078062	2590	1e-153	211	1122	1389	2300	83.9	71.1	0.351737	0.543629
comp9391_c0_seq1	1044	FBtr0071065	1413	1e-136	229	726	184	681	91.6	78.9	0.351734	0.738854
comp5230_c0_seq1	1860	FBtr0077344	1541	1e-165	245	787	237	779	92.3	85.1	0.35172	1.20701
comp8359_c0_seq2	1150	FBtr0088255	1218	1e-128	605	1033	109	537	97.2	88.1	0.351396	0.944171
comp9597_c0_seq4	2788	FBtr0306138	3074	0	1553	2632	1579	2658	89.2	78.9	0.351008	0.906962
comp262394_c0_seq1	834	FBtr0079319	878	4e-47	452	760	440	748	72.8	49.5	0.350797	0.949886
comp8126_c0_seq2	1031	FBtr0070148	1109	3e-50	561	950	561	950	77.7	55.4	0.350766	0.929666
comp5622_c0_seq2	691	FBtr0304748	938	3e-44	81	410	210	539	82.7	66.4	0.350746	0.736674
comp10202_c0_seq1	2519	FBtr0086149	2478	0	838	1707	795	1664	90.3	74.5	0.350686	1.01655
comp439094_c0_seq1	671	FBtr0302945	1548	7e-96	127	669	471	1013	87.3	78.5	0.350129	0.433463
comp9160_c0_seq1	1476	FBtr0082286	1454	1e-105	376	885	264	773	94.1	87.1	0.350069	1.01513
comp10253_c0_seq4	1501	FBtr0305543	1497	1e-142	528	1052	614	1138	89.1	73.7	0.350033	1.00267
comp7352_c0_seq2	910	FBtr0076537	906	1e-93	481	798	430	747	86.8	77.4	0.34989	1.00442
comp8051_c0_seq2	2106	FBtr0300861	3564	0	178	1425	285	1532	91.8	88.5	0.349888	0.590909
comp7430_c0_seq1	1995	FBtr0081357	2973	0	954	1994	284	1324	95.4	88.8	0.349815	0.671039
comp6109_c0_seq1	511	FBtr0079029	426	8e-19	52	201	50	199	80	66	0.349765	1.19953
comp556986_c0_seq1	596	FBtr0084863	1481	2e-87	60	578	831	1349	85.5	74.6	0.349764	0.402431
comp9507_c0_seq1	3182	FBtr0073479	3669	0	1418	2701	1129	2412	93.9	88.8	0.349687	0.867266
comp11393_c3_seq1	1425	FBtr0111207	2032	1e-146	519	1229	1221	1931	85.7	67.5	0.349409	0.70128
comp5240_c0_seq1	1887	FBtr0084104	1853	1e-135	533	1180	311	958	97.2	93.5	0.349164	1.01835
comp10791_c0_seq3	3513	FBtr0087583	3649	0	2013	3287	708	1982	83.1	66.8	0.349137	0.96273
comp11758_c2_seq2	2950	FBtr0302503	3718	0	568	1866	763	2061	91.2	86.1	0.349112	0.793437
comp75663_c0_seq1	1269	FBtr0075025	2053	1e-124	553	1269	800	1516	87.9	77	0.348758	0.61812
comp2759_c0_seq1	997	FBtr0085805	1013	1e-130	499	852	523	876	93.2	89	0.34847	0.984205
comp180665_c0_seq1	1930	FBtr0078528	1800	1e-91	764	1390	734	1360	80.9	67	0.347778	1.07222
comp9683_c0_seq1	736	FBtr0080934	705	2e-56	361	606	12	257	87.8	81.7	0.347518	1.04397
comp3913_c0_seq1	495	FBtr0073796	1413	2e-79	3	494	180	671	85.4	75	0.347488	0.350318
comp8132_c0_seq1	1225	FBtr0077627	2892	0	220	1224	954	1958	92.5	84.8	0.347165	0.423582
comp6182_c0_seq1	1639	FBtr0072799	4388	0	98	1621	1702	3225	77.8	65.2	0.347083	0.373519
comp6745_c0_seq1	846	FBtr0072405	793	5e-86	51	326	75	350	100	98.9	0.346784	1.06683
comp9827_c0_seq1	1960	FBtr0070259	2084	1e-134	661	1383	688	1410	85.9	80.1	0.346449	0.940499
comp4503_c0_seq1	925	FBtr0074896	1478	1e-100	411	923	206	718	94.2	88.9	0.346414	0.625846
comp6256_c0_seq1	1121	FBtr0082112	1028	9e-55	557	913	414	770	69.7	52.1	0.346304	1.09047
comp197480_c0_seq1	1470	FBtr0089214	1756	1e-130	634	1242	1066	1674	91.1	84.2	0.346241	0.83713
comp7817_c0_seq1	830	FBtr0302435	2356	1e-117	1	816	538	1353	79	61	0.345925	0.352292
comp153004_c0_seq1	1200	FBtr0075356	2478	0	80	937	270	1127	96.2	93	0.345843	0.484262
comp206836_c0_seq1	2620	FBtr0086579	3615	0	821	2071	1339	2589	93.8	84.9	0.345781	0.724758
comp6669_c0_seq1	2395	FBtr0303220	2237	0	1025	1798	145	918	82.6	67.1	0.345552	1.07063
comp9014_c0_seq1	1348	FBtr0084185	1352	1e-119	368	835	521	988	87.8	84	0.345414	0.997041
comp8344_c0_seq1	785	FBtr0071533	692	7e-42	233	472	270	509	92.5	76.2	0.345376	1.13439
comp12195_c0_seq5	4959	FBtr0114604	5583	0	2230	4158	488	2416	97.8	92.1	0.345334	0.888232
comp5560_c0_seq2	646	FBtr0087539	1865	1e-130	1	645	601	1245	93	84.2	0.345308	0.346381
comp4977_c0_seq3	2116	FBtr0089410	2222	1e-139	601	1368	641	1408	84	77	0.345185	0.952295
comp5661_c0_seq2	2283	FBtr0077603	1727	1e-107	1292	1888	1030	1626	73.9	53.3	0.345107	1.32195
comp6350_c0_seq1	722	FBtr0079150	1041	7e-45	137	496	227	586	59.2	47.5	0.344861	0.693564
comp6898_c0_seq2	2775	FBtr0083122	2433	0	826	1665	769	1608	84.6	73.6	0.344842	1.14057
comp8206_c0_seq1	1038	FBtr0070321	1181	1e-110	77	484	137	544	81.6	61.8	0.344623	0.878916
comp11554_c0_seq1	2398	FBtr0070311	2540	0	283	1158	339	1214	93.8	90.8	0.344488	0.944094
comp12222_c0_seq2	4845	FBtr0087775	4291	0	2526	4004	625	2103	90.9	77.5	0.344442	1.12911
comp9075_c0_seq1	1059	FBtr0079948	1025	1e-103	429	782	268	621	93.2	84.7	0.34439	1.03317
comp12084_c0_seq1	3079	FBtr0075042	3081	0	428	1489	1206	2267	85.9	72.3	0.344369	0.999351
comp162893_c0_seq1	1775	FBtr0084907	1888	1e-136	304	954	452	1102	85.3	67.7	0.34428	0.940148
comp8769_c0_seq2	2706	FBtr0083452	2970	0	335	1357	177	1199	86.2	78.6	0.344108	0.911111
comp9796_c0_seq1	1319	FBtr0072220	1227	3e-84	629	1051	406	828	70.2	53.2	0.343928	1.07498
comp10757_c0_seq5	2277	FBtr0077574	2215	0	1102	1863	415	1176	84.6	72	0.343567	1.02799
comp8891_c0_seq1	1548	FBtr0085270	1246	1e-150	985	1413	693	1121	98.6	93.7	0.343499	1.24238
comp10018_c0_seq2	1822	FBtr0084190	2059	0	880	1587	449	1156	92.8	86.9	0.343371	0.884896
comp4792_c0_seq1	1207	FBtr0072792	3161	0	20	1105	908	1993	95	89.5	0.343246	0.381841
comp6292_c0_seq2	905	FBtr0070356	845	1e-11	273	563	313	603	50.5	37.1	0.343195	1.07101
comp6263_c0_seq1	549	FBtr0080959	723	3e-40	120	368	123	371	91.6	78.3	0.343015	0.759336
comp7404_c0_seq1	790	FBtr0075321	1984	3e-67	110	790	226	906	63	44.1	0.342742	0.398185
comp558131_c0_seq1	377	FBtr0110897	1092	4e-63	1	375	269	643	84.8	72	0.342491	0.345238
comp10655_c0_seq7	1856	FBtr0083750	2679	0	353	1270	726	1643	91.2	79.4	0.342292	0.692796
comp8327_c0_seq1	1201	FBtr0087005	1786	1e-129	320	931	364	975	95.1	92.2	0.342105	0.672452
comp7662_c0_seq2	2827	FBtr0089592	3392	0	228	1388	713	1873	85.8	78.3	0.341981	0.833432
comp7955_c0_seq2	637	FBtr0080566	673	5e-51	291	521	54	284	88.3	71.4	0.341753	0.946508
comp12054_c0_seq5	2555	FBtr0078055	3325	0	1098	2234	1287	2423	95.3	91.3	0.341654	0.768421
comp293276_c0_seq1	363	FBtr0079098	893	6e-60	2	307	327	632	95.1	88.2	0.341545	0.406495
comp5076_c1_seq1	717	FBtr0086022	1877	2e-75	32	673	832	1473	70.1	50.9	0.341502	0.381993
comp7985_c0_seq1	2321	FBtr0076870	2642	0	434	1336	861	1763	86.4	77.1	0.341408	0.878501
comp8936_c0_seq1	1956	FBtr0073217	2238	0	1125	1889	1074	1838	93.7	82.7	0.341376	0.873995
comp9803_c0_seq1	1286	FBtr0083005	1369	5e-99	691	1158	150	617	89.1	81.4	0.341125	0.939372
comp3134_c0_seq1	864	FBtr0073015	1290	3e-64	71	511	670	1110	76.2	56.5	0.341085	0.669767
comp11701_c0_seq1	2879	FBtr0076878	2875	1e-162	903	1883	998	1978	75.5	61.8	0.34087	1.00139
comp9952_c0_seq1	2802	FBtr0112606	3608	0	123	1352	331	1560	93.4	84.1	0.340632	0.776608
comp9461_c0_seq1	1317	FBtr0082829	1160	1e-83	373	768	554	949	74.2	62.9	0.340517	1.13534
comp10820_c1_seq2	2354	FBtr0084282	2299	0	694	1476	549	1331	93.5	89.3	0.340148	1.02392
comp2772_c0_seq1	1838	FBtr0076844	1761	1e-156	385	984	253	852	94	91.5	0.340148	1.04373
comp10265_c1_seq1	2794	FBtr0075358	2255	0	1226	1993	556	1323	100	98.4	0.340133	1.23902
comp74410_c0_seq1	748	FBtr0081206	1585	4e-93	207	746	373	912	84.4	75	0.340063	0.471924
comp11343_c0_seq1	2656	FBtr0300822	2552	0	453	1319	259	1125	91	83.7	0.339342	1.04075
comp10463_c0_seq8	2689	FBtr0079859	2590	0	1221	2099	1130	2008	87.7	74.7	0.338996	1.03822
comp2156_c0_seq1	316	FBtr0113215	891	4e-47	2	304	58	360	85.1	69.3	0.338945	0.354658
comp8143_c0_seq1	2997	FBtr0085241	3028	0	136	1161	246	1271	90.1	81.6	0.338507	0.989762
comp7738_c0_seq4	2273	FBtr0077389	2390	0	1165	1974	1298	2107	87	73.7	0.338494	0.951046
comp7841_c0_seq2	766	FBtr0074347	724	3e-69	443	688	407	652	96.3	93.9	0.338398	1.05801
comp8491_c0_seq3	1093	FBtr0082365	1240	2e-84	131	550	149	568	79.3	68.6	0.337903	0.881452
comp10634_c0_seq1	1204	FBtr0074947	1534	1e-114	202	720	315	833	91.3	87.9	0.337679	0.784876
comp1786_c0_seq1	541	FBtr0086937	1312	2e-68	70	513	768	1211	79.7	66.9	0.337652	0.412348
comp305612_c0_seq1	872	FBtr0076188	2574	1e-155	1	870	1259	2128	85.5	71.7	0.337607	0.338772
comp10908_c0_seq2	1659	FBtr0083009	1509	1e-167	342	851	775	1284	87.6	78.8	0.337309	1.0994
comp4408_c0_seq2	558	FBtr0070543	629	6e-31	271	483	161	373	60.6	49.3	0.337043	0.887122
comp2090_c0_seq2	679	FBtr0077964	638	4e-32	29	244	308	523	75	66.7	0.336991	1.06426
comp6757_c0_seq1	3709	FBtr0088902	3490	0	48	1223	378	1553	73.7	56.9	0.336676	1.06275
comp10113_c0_seq1	2494	FBtr0071470	2555	1e-166	554	1414	718	1578	76.3	65.2	0.336595	0.976125
comp11229_c1_seq3	2677	FBtr0075346	3153	1e-171	1216	2277	1020	2081	72.3	54.5	0.336505	0.849033
comp3034_c0_seq1	2304	FBtr0078475	2165	0	635	1363	627	1355	84.4	72.4	0.336259	1.0642
comp11850_c0_seq1	2719	FBtr0300443	2523	0	933	1781	710	1558	91.2	86.6	0.336108	1.07769
comp4892_c0_seq1	614	FBtr0308567	1470	1e-86	17	511	237	731	88.5	72.7	0.336054	0.417687
comp4889_c0_seq1	1328	FBtr0085108	1533	1e-113	47	562	407	922	68.6	59.3	0.335943	0.866275
comp8429_c0_seq1	983	FBtr0083804	721	4e-29	252	494	213	455	71.6	65.4	0.335645	1.36338
comp2801_c0_seq1	1064	FBtr0070783	1321	1e-89	111	554	140	583	96.6	92.6	0.335352	0.80545
comp10121_c0_seq2	3963	FBtr0072262	3898	0	2324	3631	2281	3588	94.7	88.3	0.3353	1.01668
comp11930_c0_seq1	3780	FBtr0088499	4345	0	1073	2527	1819	3273	88.2	74.2	0.334638	0.869965
comp500862_c0_seq1	661	FBtr0082895	1862	2e-99	8	631	92	715	76.9	70.2	0.334586	0.354995
comp9083_c0_seq1	1453	FBtr0074475	1648	1e-139	376	927	437	988	87.5	71.2	0.334345	0.881675
comp10399_c0_seq3	2397	FBtr0080039	3075	0	369	1397	1107	2135	91.5	80.2	0.334309	0.779512
comp6290_c0_seq1	1125	FBtr0076454	1220	6e-61	386	793	338	745	72.1	61.8	0.333607	0.922131
comp10417_c1_seq3	4222	FBtr0073641	5647	0	990	2873	982	2865	91.1	82.2	0.333451	0.747654
comp11453_c0_seq7	2692	FBtr0300727	3218	0	1480	2553	1442	2515	86.6	73.7	0.333437	0.836544
comp7680_c0_seq1	3391	FBtr0085877	3389	0	450	1580	277	1407	96.6	92	0.333432	1.00059
comp5465_c0_seq1	2668	FBtr0073841	3543	0	9	1190	1365	2546	78.9	60.4	0.333333	0.753034
comp10172_c0_seq1	2075	FBtr0301507	2202	0	842	1576	488	1222	92.2	84.9	0.333333	0.942325
comp12109_c0_seq2	1902	FBtr0074838	1905	1e-127	971	1606	573	1208	91.5	84	0.333333	0.998425
comp4878_c0_seq1	831	FBtr0080629	2194	1e-123	1	732	424	1155	87.3	70.5	0.333181	0.37876
comp11901_c0_seq1	1880	FBtr0084038	2041	0	136	816	82	762	77.5	66.1	0.33317	0.921117
comp11254_c0_seq2	1303	FBtr0070025	1249	1e-139	249	665	209	625	87.8	79.9	0.333066	1.04323
comp12126_c0_seq3	1965	FBtr0071171	2119	1e-169	1016	1720	126	830	85.5	66.4	0.332232	0.927324
comp8212_c0_seq1	2382	FBtr0077989	4485	0	786	2276	2796	4286	90.7	80.7	0.332219	0.531104
comp11374_c0_seq5	1039	FBtr0088375	1036	4e-92	184	528	230	574	83.5	64.3	0.332046	1.0029
comp5297_c0_seq3	1595	FBtr0078269	1680	0	890	1447	901	1458	86.6	76.9	0.331548	0.949405
comp308163_c0_seq1	856	FBtr0081890	1826	2e-94	2	607	868	1473	75.7	59.4	0.331325	0.468784
comp9241_c0_seq1	2392	FBtr0075596	2279	0	235	990	1164	1919	89.7	84.1	0.331286	1.04958
[truncated: 233 more rows]

## Sheet: brh_flhr
query_name	query_length	accession_number	length	E value	flhr	avg_flhr	1.03746	median_flhr	1.0359
comp10002_c0_seq1	2936	FBtr0302597	3148	0	0.932656
comp10003_c0_seq1	2491	FBtr0089872	1975	0	1.26127
comp10007_c0_seq1	1950	FBtr0083991	1997	0	0.976465
comp10014_c0_seq1	1078	FBtr0078892	1058	1e-178	1.0189
comp10018_c0_seq2	1822	FBtr0084190	2059	0	0.884896
comp10027_c0_seq1	2258	FBtr0083057	2407	0	0.938097
comp10032_c0_seq5	1487	FBtr0082310	1260	1e-136	1.18016
comp10035_c0_seq2	1435	FBtr0080850	1118	1e-121	1.28354
comp10036_c0_seq2	2583	FBtr0072242	2498	0	1.03403
comp10039_c0_seq2	913	FBtr0075360	950	1e-106	0.961053
comp10047_c0_seq2	1545	FBtr0078630	1498	1e-163	1.03138
comp10053_c0_seq1	2043	FBtr0074134	1452	1e-180	1.40702
comp10054_c0_seq2	3378	FBtr0080196	3199	0	1.05595
comp10057_c0_seq3	2435	FBtr0083479	1025	1e-109	2.37561
comp10058_c0_seq1	1071	FBtr0080017	900	1e-156	1.19
comp10060_c0_seq3	1422	FBtr0084173	1541	0	0.922777
comp10061_c0_seq4	1303	FBtr0073560	1329	1e-144	0.980436
comp10063_c0_seq9	1637	FBtr0073720	1980	0	0.826768
comp10064_c0_seq2	1570	FBtr0075547	1490	0	1.05369
comp10066_c0_seq2	402	FBtr0078382	406	1e-27	0.990148
comp10067_c0_seq1	976	FBtr0088924	786	3e-63	1.24173
comp10068_c0_seq2	1232	FBtr0299870	785	1e-152	1.56943
comp10069_c0_seq2	955	FBtr0300626	690	1e-66	1.38406
comp10071_c0_seq2	2845	FBtr0073016	2136	0	1.33193
comp10074_c0_seq4	925	FBtr0071465	1390	1e-106	0.665468
comp10075_c0_seq2	1925	FBtr0084230	1746	0	1.10252
comp10076_c0_seq1	1821	FBtr0302964	2106	0	0.864672
comp10080_c0_seq3	928	FBtr0085745	942	1e-50	0.985138
comp10081_c0_seq1	1794	FBtr0087451	1545	4e-99	1.16117
comp10082_c0_seq2	1484	FBtr0301160	1336	1e-121	1.11078
comp10088_c0_seq5	1683	FBtr0084494	1559	0	1.07954
comp10089_c0_seq2	1478	FBtr0075033	1233	1e-104	1.1987
comp10092_c0_seq1	2312	FBtr0072866	2429	0	0.951832
comp10095_c0_seq1	3644	FBtr0087605	2602	0	1.40046
comp10098_c0_seq1	1655	FBtr0302212	1324	1e-107	1.25
comp10098_c1_seq1	3982	FBtr0082150	2696	0	1.477
comp10099_c0_seq1	1859	FBtr0078276	1599	0	1.1626
comp10104_c0_seq3	1668	FBtr0074915	1231	1e-137	1.355
comp10106_c0_seq1	1415	FBtr0079847	2059	0	0.687227
comp10107_c0_seq4	2111	FBtr0085691	1708	0	1.23595
comp10113_c0_seq1	2494	FBtr0071470	2555	1e-166	0.976125
comp10114_c0_seq1	3040	FBtr0083035	2566	0	1.18472
comp10118_c0_seq2	2178	FBtr0071834	2082	0	1.04611
comp10119_c0_seq1	1180	FBtr0302048	993	1e-130	1.18832
comp10119_c1_seq1	565	FBtr0074900	980	1e-102	0.576531
comp10121_c0_seq2	3963	FBtr0072262	3898	0	1.01668
comp10128_c0_seq2	1033	FBtr0081279	789	1e-144	1.30925
comp10130_c0_seq3	3130	FBtr0078080	1720	0	1.81977
comp10133_c0_seq1	2249	FBtr0085095	2027	1e-177	1.10952
comp10134_c0_seq5	2078	FBtr0088789	1911	1e-173	1.08739
comp10136_c0_seq1	1182	FBtr0081953	1035	1e-135	1.14203
comp10139_c0_seq3	1736	FBtr0086259	2820	0	0.615603
comp10142_c0_seq2	4027	FBtr0077562	3791	0	1.06225
comp10144_c0_seq2	6221	FBtr0073542	6759	0	0.920402
comp10146_c0_seq2	2823	FBtr0079134	2639	0	1.06972
comp10148_c1_seq1	1228	FBtr0073693	1301	1e-94	0.943889
comp10150_c0_seq2	1094	FBtr0078124	898	2e-51	1.21826
comp10151_c0_seq3	3572	FBtr0112690	3147	0	1.13505
comp10153_c0_seq2	1019	FBtr0081011	511	1e-73	1.99413
comp10156_c0_seq1	3201	FBtr0076560	3147	0	1.01716
comp10162_c0_seq3	2285	FBtr0079872	1558	0	1.46662
comp10167_c0_seq4	2062	FBtr0076108	1634	0	1.26193
comp10170_c1_seq2	778	FBtr0081794	903	1e-124	0.861573
comp10172_c0_seq1	2075	FBtr0301507	2202	0	0.942325
comp10177_c0_seq2	1059	FBtr0087078	949	1e-108	1.11591
comp10182_c0_seq2	2216	FBtr0086126	2137	0	1.03697
comp10186_c0_seq1	2544	FBtr0113703	1602	0	1.58801
comp10187_c0_seq3	1071	FBtr0088224	1092	1e-119	0.980769
comp10190_c2_seq1	1354	FBtr0073520	2969	0	0.456046
comp10196_c0_seq1	1997	FBtr0071366	1969	0	1.01422
comp10197_c0_seq7	1668	FBtr0071281	1636	1e-170	1.01956
comp10199_c0_seq1	513	FBtr0073281	538	4e-26	0.953532
comp10202_c0_seq1	2519	FBtr0086149	2478	0	1.01655
comp10204_c0_seq1	1439	FBtr0078996	1136	1e-133	1.26673
comp10208_c0_seq1	2046	FBtr0075140	2034	0	1.0059
comp10213_c0_seq4	2914	FBtr0081788	3232	0	0.901609
comp10218_c0_seq1	1285	FBtr0076712	1286	4e-90	0.999222
comp10220_c0_seq3	846	FBtr0087264	646	1e-109	1.3096
comp10221_c0_seq1	966	FBtr0074847	871	1e-115	1.10907
comp10223_c0_seq1	1587	FBtr0071319	1585	1e-119	1.00126
comp10224_c0_seq1	1729	FBtr0113730	1487	1e-106	1.16274
comp10229_c0_seq2	1570	FBtr0080065	1298	0	1.20955
comp10235_c1_seq5	2677	FBtr0075021	2232	0	1.19937
comp10238_c0_seq1	1572	FBtr0070584	2178	1e-129	0.721763
comp10239_c0_seq2	2204	FBtr0077517	2025	0	1.0884
comp10241_c0_seq13	2306	FBtr0075951	1843	0	1.25122
comp10242_c0_seq3	2417	FBtr0075410	1766	0	1.36863
comp10247_c0_seq6	1117	FBtr0083358	920	1e-134	1.21413
comp10253_c0_seq4	1501	FBtr0305543	1497	1e-142	1.00267
comp10263_c0_seq1	1110	FBtr0071245	1037	1e-65	1.0704
comp10265_c1_seq1	2794	FBtr0075358	2255	0	1.23902
comp10266_c0_seq1	739	FBtr0075379	680	4e-52	1.08676
comp10272_c0_seq2	1727	FBtr0071313	1799	0	0.959978
comp10275_c0_seq3	1286	FBtr0089897	967	5e-77	1.32989
comp10281_c0_seq1	3056	FBtr0082763	2944	0	1.03804
comp10282_c0_seq2	1878	FBtr0305560	1589	0	1.18188
comp10287_c0_seq2	1441	FBtr0079270	1371	1e-125	1.05106
comp10288_c0_seq4	859	FBtr0075352	694	1e-101	1.23775
comp10289_c0_seq2	3126	FBtr0083574	2899	0	1.0783
comp10291_c0_seq3	972	FBtr0081179	631	3e-80	1.54041
comp10292_c0_seq1	3324	FBtr0081765	3072	0	1.08203
comp10296_c0_seq4	2530	FBtr0085534	2723	0	0.929122
comp10301_c0_seq1	1981	FBtr0082627	2019	0	0.981179
comp10303_c0_seq1	1648	FBtr0087594	1487	0	1.10827
comp10304_c0_seq2	1253	FBtr0085584	1239	1e-136	1.0113
comp10307_c0_seq3	1851	FBtr0087121	1894	1e-133	0.977297
comp10311_c0_seq6	2050	FBtr0273273	3438	0	0.596277
comp10314_c0_seq3	1215	FBtr0079027	1234	0	0.984603
comp10316_c0_seq1	876	FBtr0088440	1121	4e-62	0.781445
comp10318_c0_seq3	1909	FBtr0088624	1561	1e-125	1.22293
comp10321_c0_seq1	815	FBtr0073775	516	1e-49	1.57946
comp10322_c0_seq3	1838	FBtr0083117	1648	1e-141	1.11529
comp10323_c0_seq1	2897	FBtr0079930	3154	0	0.918516
comp10325_c0_seq6	2640	FBtr0086057	2220	0	1.18919
comp10326_c0_seq1	2121	FBtr0299742	3024	0	0.701389
comp10327_c0_seq4	974	FBtr0081438	960	6e-75	1.01458
comp10329_c0_seq3	3237	FBtr0306810	2871	0	1.12748
comp10331_c0_seq3	2517	FBtr0084012	1495	1e-167	1.68361
comp10333_c0_seq3	2824	FBtr0081499	2339	1e-160	1.20735
comp10336_c0_seq1	1569	FBtr0074760	1409	1e-162	1.11356
comp10344_c0_seq1	1492	FBtr0087173	2476	0	0.602585
comp10348_c0_seq1	3733	FBtr0088781	2870	0	1.3007
comp10359_c0_seq3	845	FBtr0305044	1689	1e-102	0.500296
comp10361_c0_seq1	461	FBtr0300214	421	3e-36	1.09501
comp10363_c0_seq2	1105	FBtr0086945	988	1e-131	1.11842
comp10365_c0_seq1	2725	FBtr0087568	2922	0	0.93258
comp10366_c0_seq2	1240	FBtr0083292	1194	0	1.03853
comp10368_c0_seq3	2992	FBtr0078075	1625	0	1.84123
comp10377_c0_seq1	2873	FBtr0071362	2517	0	1.14144
comp10380_c0_seq1	663	FBtr0300828	678	2e-84	0.977876
comp10382_c0_seq1	813	FBtr0079900	879	3e-93	0.924915
comp10383_c0_seq2	1834	FBtr0076010	1998	0	0.917918
comp10386_c0_seq3	5508	FBtr0070896	6151	0	0.895464
comp10388_c0_seq2	2947	FBtr0072756	3027	0	0.973571
comp10390_c0_seq2	1692	FBtr0074283	1437	1e-109	1.17745
comp10391_c0_seq2	2336	FBtr0070079	2293	0	1.01875
comp10392_c0_seq3	1015	FBtr0076514	1266	1e-113	0.801738
comp10397_c0_seq8	1672	FBtr0086696	1469	1e-149	1.13819
comp10399_c0_seq3	2397	FBtr0080039	3075	0	0.779512
comp10400_c0_seq1	1326	FBtr0082068	878	2e-90	1.51025
comp10407_c0_seq2	3084	FBtr0075231	3104	0	0.993557
comp10415_c0_seq5	880	FBtr0080358	1054	9e-76	0.834915
comp10417_c1_seq3	4222	FBtr0073641	5647	0	0.747654
comp10418_c0_seq3	1909	FBtr0075896	1361	1e-157	1.40265
comp10419_c0_seq2	3589	FBtr0088240	2359	0	1.52141
comp10422_c0_seq1	3188	FBtr0302850	2628	0	1.21309
comp10425_c0_seq1	2002	FBtr0273414	1764	0	1.13492
comp10427_c0_seq1	692	FBtr0083712	664	1e-51	1.04217
comp10431_c1_seq1	1568	FBtr0073777	2521	0	0.621975
comp10433_c0_seq3	716	FBtr0070924	956	5e-80	0.748954
comp10438_c0_seq1	1616	FBtr0075968	1134	1e-141	1.42504
comp10439_c0_seq5	1555	FBtr0086710	1386	0	1.12193
comp10441_c0_seq1	1325	FBtr0089595	1386	0	0.955988
comp10443_c0_seq2	2241	FBtr0076210	1919	0	1.1678
comp10444_c0_seq5	6663	FBtr0075527	6719	0	0.991665
comp10447_c0_seq3	1001	FBtr0074210	1174	1e-107	0.852641
comp10449_c0_seq3	438	FBtr0086211	380	1e-43	1.15263
comp10453_c0_seq4	988	FBtr0080544	968	0	1.02066
comp10455_c0_seq8	4420	FBtr0303647	3761	0	1.17522
comp10456_c0_seq2	4947	FBtr0080462	4166	0	1.18747
comp10458_c0_seq2	1651	FBtr0079780	1504	0	1.09774
comp10459_c0_seq1	4057	FBtr0082015	1880	0	2.15798
comp10460_c0_seq4	3453	FBtr0080333	2314	0	1.49222
comp10463_c0_seq8	2689	FBtr0079859	2590	0	1.03822
comp10472_c0_seq11	2719	FBtr0307551	3305	0	0.822693
comp10474_c0_seq3	1550	FBtr0076457	1552	9e-96	0.998711
comp10477_c0_seq3	1187	FBtr0073234	1049	1e-149	1.13155
comp10480_c0_seq8	1512	FBtr0086277	1341	0	1.12752
comp10484_c1_seq1	2219	FBtr0078399	2310	1e-178	0.960606
comp10486_c0_seq2	2016	FBtr0075169	1326	2e-95	1.52036
comp10487_c1_seq3	1888	FBtr0085544	1325	1e-143	1.42491
comp10489_c0_seq1	2293	FBtr0301342	2929	0	0.782861
comp10493_c0_seq1	1756	FBtr0082953	706	2e-78	2.48725
comp10494_c0_seq2	1516	FBtr0077641	1853	0	0.818133
comp10496_c0_seq1	1530	FBtr0077098	1122	1e-170	1.36364
comp10505_c0_seq3	1700	FBtr0077734	1449	1e-159	1.17322
comp10512_c0_seq1	923	FBtr0100452	830	1e-92	1.11205
comp10515_c0_seq2	4814	FBtr0087518	3895	0	1.23594
comp10521_c0_seq2	1505	FBtr0083094	1587	1e-119	0.94833
comp10523_c0_seq6	1235	FBtr0070894	1657	1e-141	0.745323
comp10524_c0_seq1	760	FBtr0079535	605	2e-53	1.2562
comp10531_c0_seq1	1122	FBtr0070832	957	4e-59	1.17241
comp10542_c0_seq1	4003	FBtr0078404	4646	0	0.861601
comp10543_c0_seq1	3558	FBtr0086531	3457	0	1.02922
comp10545_c0_seq1	1537	FBtr0087057	1465	0	1.04915
comp10546_c0_seq7	2138	FBtr0087952	2044	0	1.04599
comp10548_c0_seq1	1672	FBtr0087564	1883	0	0.887945
comp10550_c0_seq1	2667	FBtr0086322	1996	0	1.33617
comp10553_c0_seq1	1813	FBtr0079366	1481	1e-99	1.22417
comp10554_c0_seq1	1951	FBtr0076939	930	1e-105	2.09785
comp10555_c0_seq3	1013	FBtr0088953	704	3e-81	1.43892
comp10557_c0_seq1	570	FBtr0074785	476	6e-72	1.19748
comp10558_c0_seq4	1067	FBtr0074752	1467	1e-130	0.727335
comp10562_c0_seq2	2310	FBtr0077325	2223	0	1.03914
comp10570_c0_seq4	1787	FBtr0076677	1910	0	0.935602
comp10573_c0_seq1	1802	FBtr0074487	1890	1e-124	0.953439
comp10575_c0_seq3	2083	FBtr0306003	2592	1e-126	0.803627
comp10582_c0_seq1	1512	FBtr0070008	1101	1e-121	1.3733
comp10591_c1_seq1	1185	FBtr0075517	877	1e-119	1.3512
comp10593_c0_seq1	2240	FBtr0089622	2006	0	1.11665
comp10597_c0_seq15	1400	FBtr0307063	1388	1e-163	1.00865
comp10599_c0_seq3	1746	FBtr0073820	1303	0	1.33998
comp10600_c0_seq1	2929	FBtr0087826	2600	0	1.12654
comp10602_c0_seq3	3784	FBtr0083690	2166	0	1.747
comp10603_c0_seq1	1064	FBtr0079261	1104	1e-166	0.963768
comp10608_c0_seq1	2045	FBtr0072237	1687	1e-114	1.21221
comp10612_c0_seq1	738	FBtr0088694	678	1e-89	1.0885
comp10617_c0_seq2	3565	FBtr0070910	3608	0	0.988082
comp10618_c0_seq1	1343	FBtr0083605	1231	1e-154	1.09098
comp10621_c0_seq2	4244	FBtr0305323	4034	0	1.05206
comp10623_c0_seq3	727	FBtr0073691	675	8e-55	1.07704
comp10625_c0_seq2	1122	FBtr0070446	1057	1e-160	1.06149
comp10632_c0_seq2	842	FBtr0100283	1421	5e-89	0.59254
comp10634_c0_seq1	1204	FBtr0074947	1534	1e-114	0.784876
comp10635_c0_seq1	1346	FBtr0073763	992	1e-111	1.35685
comp10636_c0_seq1	2672	FBtr0079685	2483	0	1.07612
comp10638_c0_seq1	1849	FBtr0076522	1526	1e-140	1.21166
comp10642_c0_seq2	1365	FBtr0076472	1176	1e-167	1.16071
comp10644_c0_seq1	4056	FBtr0084511	5415	0	0.74903
comp10645_c0_seq1	1769	FBtr0080050	1183	1e-178	1.49535
comp10646_c0_seq2	1814	FBtr0075074	1993	0	0.910186
comp10647_c0_seq1	1605	FBtr0071033	1459	0	1.10007
comp10650_c0_seq1	560	FBtr0075887	437	4e-39	1.28146
comp10652_c0_seq2	1610	FBtr0084912	2722	1e-171	0.591477
comp10655_c0_seq7	1856	FBtr0083750	2679	0	0.692796
comp10657_c0_seq2	1183	FBtr0081861	1040	1e-179	1.1375
comp10660_c0_seq2	1118	FBtr0305683	1398	7e-86	0.799714
comp10661_c0_seq2	2455	FBtr0079146	1934	0	1.26939
comp10664_c0_seq1	2996	FBtr0071130	2538	0	1.18046
comp10667_c0_seq4	1116	FBtr0079000	971	3e-76	1.14933
comp10670_c0_seq1	892	FBtr0080394	781	1e-109	1.14213
comp10673_c0_seq1	1182	FBtr0078309	612	1e-44	1.93137
comp10683_c0_seq2	834	FBtr0079200	706	1e-106	1.1813
comp10684_c0_seq1	1988	FBtr0082358	1837	1e-173	1.0822
comp10685_c0_seq1	1207	FBtr0081930	951	5e-79	1.26919
comp10694_c0_seq1	436	FBtr0112740	437	1e-31	0.997712
comp10697_c0_seq1	972	FBtr0079601	892	1e-44	1.08969
comp10698_c0_seq37	3337	FBtr0081162	1988	0	1.67857
comp10699_c0_seq2	3392	FBtr0082386	3311	0	1.02446
comp10707_c0_seq3	2152	FBtr0074209	2212	0	0.972875
comp10711_c0_seq3	1181	FBtr0084116	1208	6e-77	0.977649
comp10715_c0_seq3	1792	FBtr0080367	1811	0	0.989509
comp10720_c0_seq1	677	FBtr0072763	1132	3e-65	0.598057
comp10721_c0_seq10	3373	FBtr0077685	2668	0	1.26424
comp10734_c0_seq2	2174	FBtr0081290	1921	0	1.1317
comp10742_c0_seq8	1136	FBtr0078227	996	1e-161	1.14056
comp10748_c0_seq4	2813	FBtr0076684	2500	0	1.1252
comp10751_c0_seq1	466	FBtr0071449	409	9e-18	1.13936
comp10752_c0_seq1	1165	FBtr0080483	922	1e-105	1.26356
comp10753_c0_seq5	1439	FBtr0100532	1060	1e-125	1.35755
comp10756_c0_seq1	835	FBtr0077883	841	1e-104	0.992866
comp10757_c0_seq5	2277	FBtr0077574	2215	0	1.02799
comp10758_c0_seq4	2957	FBtr0070907	2381	0	1.24192
comp10760_c1_seq6	1583	FBtr0085320	1130	1e-173	1.40088
comp10762_c0_seq4	2778	FBtr0078925	1659	0	1.6745
comp10766_c0_seq1	1242	FBtr0073264	1135	1e-177	1.09427
comp10768_c0_seq2	1859	FBtr0084584	1785	0	1.04146
comp10769_c0_seq1	1680	FBtr0078147	1715	1e-175	0.979592
comp10770_c0_seq5	1197	FBtr0076062	1158	1e-114	1.03368
comp10775_c0_seq8	2589	FBtr0079842	2404	1e-151	1.07696
comp10778_c0_seq5	1765	FBtr0290266	1375	0	1.28364
comp10782_c0_seq1	630	FBtr0072241	526	4e-53	1.19772
comp10785_c0_seq8	2465	FBtr0100598	5453	0	0.452045
comp10788_c0_seq2	2193	FBtr0085447	1654	1e-165	1.32588
comp10790_c0_seq6	3958	FBtr0074711	3844	0	1.02966
comp10791_c0_seq3	3513	FBtr0087583	3649	0	0.96273
comp10801_c0_seq3	2785	FBtr0070687	2522	0	1.10428
comp10802_c0_seq1	827	FBtr0082372	659	2e-58	1.25493
comp10803_c0_seq1	2164	FBtr0087008	2068	0	1.04642
comp10804_c0_seq1	656	FBtr0082764	405	6e-50	1.61975
comp10805_c0_seq1	1258	FBtr0079031	1194	0	1.0536
comp10807_c0_seq2	1779	FBtr0084934	1491	1e-101	1.19316
comp10808_c0_seq1	1581	FBtr0081834	1478	0	1.06969
comp10819_c1_seq4	1547	FBtr0087595	1124	1e-162	1.37633
comp10820_c1_seq2	2354	FBtr0084282	2299	0	1.02392
comp10825_c0_seq1	1312	FBtr0082085	1264	1e-124	1.03797
comp10830_c0_seq4	1976	FBtr0301165	1922	1e-123	1.0281
comp10836_c0_seq3	1069	FBtr0075121	826	2e-68	1.29419
comp10843_c0_seq3	1198	FBtr0080891	1061	1e-148	1.12912
comp10844_c0_seq1	1245	FBtr0078119	1381	0	0.901521
comp10845_c1_seq2	1346	FBtr0085465	1234	0	1.09076
comp10848_c0_seq3	1827	FBtr0089947	2781	0	0.656958
comp10851_c0_seq2	1454	FBtr0084470	1338	0	1.0867
comp10852_c0_seq3	1644	FBtr0071143	1486	0	1.10633
comp10856_c0_seq1	1629	FBtr0088046	1643	0	0.991479
comp10858_c0_seq1	444	FBtr0273271	455	8e-49	0.975824
comp10860_c0_seq1	2180	FBtr0078868	1774	0	1.22886
comp10861_c0_seq5	918	FBtr0074872	777	2e-53	1.18147
comp10862_c0_seq21	1658	FBtr0302136	1437	1e-165	1.15379
comp10864_c0_seq2	1063	FBtr0084453	903	1e-114	1.17719
comp10878_c0_seq15	1878	FBtr0073835	1385	1e-158	1.35596
comp10885_c0_seq7	1810	FBtr0089394	1101	1e-113	1.64396
comp10892_c0_seq2	3127	FBtr0070930	2967	0	1.05393
comp10893_c0_seq1	4584	FBtr0074454	7488	0	0.612179
comp10894_c0_seq1	2425	FBtr0304054	2624	0	0.924162
comp10897_c0_seq1	1565	FBtr0084520	1592	0	0.98304
comp10899_c0_seq1	5740	FBtr0073596	4715	0	1.21739
comp10903_c0_seq15	2048	FBtr0086882	1614	0	1.2689
comp10905_c1_seq1	793	FBtr0273241	1757	1e-101	0.451338
comp10906_c0_seq2	2994	FBtr0082537	1451	1e-168	2.0634
comp10908_c0_seq2	1659	FBtr0083009	1509	1e-167	1.0994
comp10909_c0_seq2	833	FBtr0079560	494	6e-56	1.68623
comp10912_c0_seq4	2371	FBtr0088882	1999	0	1.18609
comp10916_c0_seq2	1656	FBtr0073034	1535	1e-171	1.07883
comp10920_c0_seq2	1981	FBtr0079405	1924	0	1.02963
comp10922_c0_seq1	1846	FBtr0078242	1863	0	0.990875
comp10923_c0_seq2	948	FBtr0308224	741	1e-77	1.27935
comp10927_c0_seq3	3165	FBtr0083609	1998	0	1.58408
comp10931_c0_seq2	1792	FBtr0072745	2263	0	0.791869
comp10935_c0_seq1	1582	FBtr0086043	1526	0	1.0367
comp10943_c0_seq2	1250	FBtr0070644	1554	1e-115	0.804376
comp10946_c0_seq3	1008	FBtr0078732	1158	1e-114	0.870466
comp10948_c0_seq1	703	FBtr0086551	499	2e-33	1.40882
comp10949_c0_seq1	4542	FBtr0073842	3853	0	1.17882
comp10953_c0_seq2	3272	FBtr0088716	2782	0	1.17613
comp10954_c0_seq1	1334	FBtr0079750	1140	2e-91	1.17018
comp10955_c0_seq5	2446	FBtr0111125	2949	0	0.829434
comp10958_c0_seq3	2345	FBtr0301679	2322	0	1.00991
comp10960_c0_seq1	2205	FBtr0082390	1752	0	1.25856
comp10961_c0_seq2	2095	FBtr0088683	1917	0	1.09285
comp10966_c0_seq1	4151	FBtr0072218	3929	0	1.0565
comp10971_c0_seq1	2441	FBtr0077477	2369	0	1.03039
comp10972_c0_seq4	1688	FBtr0088532	1780	1e-116	0.948315
comp10973_c1_seq2	1847	FBtr0113704	2168	1e-170	0.851937
comp10976_c1_seq5	1946	FBtr0081598	1412	1e-177	1.37819
comp10980_c0_seq2	1963	FBtr0070668	2345	0	0.8371
comp10982_c0_seq5	2408	FBtr0087232	1692	0	1.42317
comp10984_c0_seq3	2438	FBtr0074922	2273	0	1.07259
comp10988_c0_seq2	844	FBtr0079874	756	1e-109	1.1164
comp10991_c0_seq1	2989	FBtr0076131	1729	0	1.72874
comp10994_c0_seq6	1010	FBtr0091747	1327	2e-63	0.761115
comp10995_c0_seq1	2466	FBtr0072156	2557	0	0.964411
comp10998_c0_seq5	1106	FBtr0072527	926	1e-62	1.19438
comp10999_c0_seq6	2034	FBtr0078647	1330	1e-135	1.52932
comp11003_c0_seq4	1139	FBtr0075542	1310	9e-81	0.869466
comp11004_c0_seq1	3694	FBtr0081888	3349	0	1.10302
comp11005_c0_seq2	1113	FBtr0085269	1003	1e-102	1.10967
comp11008_c0_seq2	1448	FBtr0083281	1118	2e-69	1.29517
comp11009_c8_seq2	2645	FBtr0077744	2730	0	0.968864
comp11012_c0_seq1	2106	FBtr0113715	1487	0	1.41627
comp11015_c0_seq1	2595	FBtr0100449	2580	0	1.00581
comp11019_c0_seq5	2230	FBtr0088271	3208	0	0.695137
comp11027_c0_seq2	3485	FBtr0084605	3599	0	0.968325
comp11028_c0_seq2	3546	FBtr0082114	1750	0	2.02629
comp11030_c0_seq5	1520	FBtr0086505	1284	7e-96	1.1838
comp11032_c0_seq4	1739	FBtr0088947	1509	0	1.15242
comp11034_c0_seq1	2680	FBtr0084280	1132	1e-161	2.36749
comp11036_c0_seq2	4942	FBtr0075495	2062	0	2.3967
comp11038_c0_seq2	1125	FBtr0085757	1217	1e-103	0.924404
comp11040_c0_seq1	3211	FBtr0306557	3665	0	0.876126
comp11043_c0_seq3	5642	FBtr0300395	4857	0	1.16162
comp11045_c0_seq3	3026	FBtr0080630	3162	0	0.956989
comp11047_c0_seq1	2320	FBtr0081898	1455	1e-138	1.5945
comp11048_c0_seq1	1109	FBtr0083375	1253	1e-133	0.885076
comp11049_c0_seq2	1807	FBtr0111147	1422	1e-136	1.27075
comp11053_c0_seq2	2180	FBtr0077412	2076	1e-112	1.0501
comp11055_c0_seq1	1091	FBtr0075629	1049	1e-140	1.04004
comp11059_c0_seq1	2399	FBtr0075512	1278	1e-132	1.87715
comp11062_c6_seq1	2227	FBtr0084571	2692	0	0.827266
comp11063_c0_seq1	873	FBtr0080728	773	1e-121	1.12937
comp11064_c0_seq1	970	FBtr0077181	478	9e-58	2.02929
comp11065_c0_seq2	2914	FBtr0075278	1192	1e-164	2.44463
comp11072_c0_seq2	639	FBtr0086920	525	1e-57	1.21714
comp11078_c0_seq1	1935	FBtr0083562	1088	1e-154	1.77849
comp11079_c0_seq2	2749	FBtr0072132	2360	0	1.16483
comp11083_c0_seq3	1508	FBtr0082290	1336	0	1.12874
comp11084_c0_seq6	2178	FBtr0113112	1594	0	1.36637
comp11091_c0_seq1	1094	FBtr0077351	1177	4e-97	0.929482
comp11093_c0_seq2	691	FBtr0073960	588	1e-51	1.17517
comp11096_c2_seq1	1808	FBtr0074159	2314	0	0.781331
comp11099_c0_seq1	2016	FBtr0081132	1908	0	1.0566
comp11101_c0_seq3	1547	FBtr0078422	1563	0	0.989763
comp11102_c0_seq2	1522	FBtr0075627	2491	0	0.611
comp11106_c0_seq1	961	FBtr0078668	907	7e-62	1.05954
comp11109_c0_seq11	3019	FBtr0075252	2781	0	1.08558
comp11110_c0_seq1	3726	FBtr0071105	4040	0	0.922277
comp11113_c0_seq1	2289	FBtr0089878	2146	1e-128	1.06664
comp11117_c0_seq3	1433	FBtr0081832	1218	1e-139	1.17652
comp11118_c0_seq2	1018	FBtr0075509	937	1e-113	1.08645
comp11121_c0_seq4	3896	FBtr0078860	4331	0	0.899561
comp11122_c0_seq6	3894	FBtr0082193	3125	0	1.24608
comp11124_c0_seq3	3420	FBtr0305587	4695	0	0.728435
comp11126_c0_seq11	1628	FBtr0300659	1896	3e-94	0.85865
comp11128_c0_seq1	1183	FBtr0300439	1000	1e-39	1.183
comp11131_c0_seq3	1774	FBtr0087268	1276	1e-160	1.39028
comp11136_c0_seq2	1159	FBtr0084790	952	1e-79	1.21744
comp11138_c0_seq1	2271	FBtr0300979	2002	0	1.13437
comp11144_c0_seq1	1640	FBtr0076670	1868	0	0.877944
comp11150_c0_seq4	1876	FBtr0083373	2309	0	0.812473
comp11154_c2_seq2	3483	FBtr0077824	4174	0	0.834451
comp11157_c0_seq2	1417	FBtr0071842	1441	0	0.983345
comp11161_c0_seq1	1769	FBtr0078751	1858	0	0.952099
comp11170_c0_seq3	2021	FBtr0072208	1303	1e-147	1.55104
comp11172_c0_seq2	1872	FBtr0088429	1250	1e-169	1.4976
comp11176_c0_seq2	711	FBtr0100857	1026	2e-53	0.692982
comp11183_c0_seq5	1262	FBtr0073776	1246	6e-85	1.01284
comp11187_c0_seq2	1744	FBtr0076208	1867	0	0.934119
comp11190_c0_seq1	2375	FBtr0070439	3575	0	0.664336
comp11193_c0_seq1	1402	FBtr0082760	1118	1e-105	1.25403
comp11194_c0_seq2	1903	FBtr0089105	1585	0	1.20063
comp11195_c0_seq9	3360	FBtr0305662	3118	0	1.07761
comp11197_c0_seq1	3251	FBtr0070269	3158	0	1.02945
comp11198_c0_seq2	1065	FBtr0088247	1084	1e-110	0.982472
comp11202_c1_seq4	1735	FBtr0070493	1906	0	0.910283
comp11204_c0_seq1	1087	FBtr0079544	1036	1e-87	1.04923
comp11204_c1_seq1	885	FBtr0082010	914	1e-122	0.968271
comp11205_c0_seq3	1430	FBtr0072145	1356	1e-164	1.05457
comp11214_c0_seq3	1440	FBtr0075818	1341	0	1.07383
comp11216_c0_seq7	1318	FBtr0085977	1075	1e-131	1.22605
comp11220_c0_seq4	930	FBtr0070849	830	2e-93	1.12048
comp11221_c0_seq3	2144	FBtr0079179	1810	0	1.18453
comp11224_c0_seq2	2557	FBtr0075326	2007	0	1.27404
comp11226_c0_seq3	2464	FBtr0084108	1356	0	1.81711
comp11228_c0_seq4	1301	FBtr0301448	1097	1e-125	1.18596
comp11229_c1_seq3	2677	FBtr0075346	3153	1e-171	0.849033
comp11230_c0_seq3	2612	FBtr0112908	2921	0	0.894214
comp11231_c0_seq1	2104	FBtr0077177	2011	0	1.04625
comp11234_c0_seq3	7809	FBtr0089226	6708	0	1.16413
comp112374_c0_seq1	986	FBtr0300616	887	1e-105	1.11161
comp11238_c0_seq4	1368	FBtr0077144	1542	1e-144	0.88716
comp11239_c0_seq3	1620	FBtr0300397	1300	1e-117	1.24615
comp11243_c0_seq2	5224	FBtr0081827	3032	0	1.72296
comp11248_c0_seq1	1387	FBtr0072261	1486	1e-117	0.933378
comp11251_c0_seq1	1380	FBtr0083223	972	1e-105	1.41975
comp11254_c0_seq2	1303	FBtr0070025	1249	1e-139	1.04323
comp11257_c0_seq3	2955	FBtr0085164	2356	0	1.25424
comp11263_c0_seq1	828	FBtr0075022	748	9e-52	1.10695
comp11267_c0_seq1	1246	FBtr0087460	1206	0	1.03317
comp11268_c0_seq3	1750	FBtr0076219	2494	0	0.701684
comp11269_c0_seq10	1503	FBtr0079992	1486	1e-137	1.01144
comp11271_c1_seq1	2977	FBtr0301290	3054	0	0.974787
comp11273_c0_seq5	1310	FBtr0085767	1083	4e-98	1.2096
comp11277_c0_seq3	2675	FBtr0087853	2007	0	1.33284
comp11278_c0_seq1	1823	FBtr0301860	2077	0	0.877708
comp112780_c0_seq1	1419	FBtr0070913	1410	0	1.00638
comp11279_c0_seq3	1011	FBtr0077408	923	1e-134	1.09534
comp11282_c0_seq1	1857	FBtr0082288	1779	1e-143	1.04384
comp11286_c0_seq4	3219	FBtr0079722	3284	0	0.980207
comp11291_c0_seq10	4042	FBtr0082031	3998	0	1.01101
comp11296_c0_seq2	2882	FBtr0077971	1543	0	1.86779
comp11304_c0_seq1	2022	FBtr0081634	3116	0	0.648909
comp11312_c0_seq2	1865	FBtr0075161	1291	1e-157	1.44462
comp11314_c0_seq1	5170	FBtr0073754	3111	0	1.66185
comp11316_c0_seq3	710	FBtr0071343	420	3e-32	1.69048
comp11317_c0_seq4	1101	FBtr0080534	1815	1e-158	0.606612
comp11321_c0_seq1	2066	FBtr0303482	4070	0	0.507617
comp11322_c0_seq1	1686	FBtr0074189	1340	1e-85	1.25821
comp11324_c1_seq1	3499	FBtr0075505	3658	0	0.956534
comp11325_c0_seq1	2527	FBtr0302638	2426	0	1.04163
comp11326_c0_seq2	1410	FBtr0076272	1846	1e-176	0.763814
comp11332_c0_seq3	3956	FBtr0080369	3466	0	1.14137
comp11334_c0_seq8	1413	FBtr0112863	1585	1e-156	0.891483
comp11343_c0_seq1	2656	FBtr0300822	2552	0	1.04075
comp11348_c0_seq4	1135	FBtr0080122	947	1e-132	1.19852
comp11348_c1_seq5	1970	FBtr0073406	2205	0	0.893424
comp11351_c0_seq1	3424	FBtr0087934	2960	0	1.15676
comp11353_c0_seq2	1578	FBtr0088641	1350	1e-175	1.16889
comp11354_c0_seq3	4631	FBtr0088850	4308	0	1.07498
comp11357_c0_seq3	1798	FBtr0305494	2063	1e-172	0.871546
comp11358_c0_seq1	1668	FBtr0087336	1547	0	1.07822
comp11359_c0_seq2	2075	FBtr0305616	2023	0	1.0257
comp11362_c0_seq1	1971	FBtr0079223	2087	0	0.944418
comp11363_c0_seq2	1362	FBtr0074018	1612	1e-110	0.844913
comp11364_c0_seq5	2114	FBtr0113289	1822	0	1.16026
comp11367_c0_seq1	2480	FBtr0074840	2068	0	1.19923
comp11369_c0_seq4	2101	FBtr0070568	1473	1e-175	1.42634
comp11370_c0_seq1	1524	FBtr0080984	1034	1e-142	1.47389
comp11371_c0_seq5	2070	FBtr0299513	1745	0	1.18625
comp11374_c0_seq5	1039	FBtr0088375	1036	4e-92	1.0029
comp11377_c0_seq4	2027	FBtr0079875	2138	0	0.948082
comp11378_c0_seq2	2388	FBtr0070318	1803	1e-157	1.32446
comp11382_c0_seq2	2347	FBtr0089329	1980	0	1.18535
comp11385_c0_seq4	2033	FBtr0084637	1939	0	1.04848
comp11387_c0_seq1	2281	FBtr0070418	2331	0	0.97855
comp11390_c0_seq7	2254	FBtr0273404	2365	1e-110	0.953066
comp11393_c0_seq4	2107	FBtr0074881	2307	0	0.913307
comp11393_c3_seq1	1425	FBtr0111207	2032	1e-146	0.70128
comp11398_c0_seq7	1276	FBtr0084458	1008	1e-102	1.26587
comp11399_c0_seq4	695	FBtr0113739	889	6e-59	0.781777
comp11406_c0_seq1	1766	FBtr0304690	1942	0	0.909372
comp11409_c0_seq2	2905	FBtr0113761	1244	0	2.33521
comp11410_c0_seq1	958	FBtr0080157	804	2e-76	1.19154
comp11412_c0_seq2	2637	FBtr0080825	1101	1e-160	2.3951
comp11413_c0_seq1	1960	FBtr0082584	1563	1e-177	1.254
comp11422_c0_seq3	2659	FBtr0302272	1578	1e-176	1.68504
comp11424_c1_seq1	833	FBtr0070963	888	1e-102	0.938063
comp11432_c0_seq2	3901	FBtr0301198	3009	0	1.29644
comp11433_c0_seq1	2182	FBtr0076135	2124	0	1.02731
comp11436_c0_seq2	1729	FBtr0072290	1490	1e-179	1.1604
comp11440_c1_seq2	1698	FBtr0078009	1707	0	0.994728
comp11447_c0_seq5	1390	FBtr0085624	1078	2e-50	1.28942
comp11453_c0_seq7	2692	FBtr0300727	3218	0	0.836544
comp11454_c0_seq5	1337	FBtr0074511	1045	1e-152	1.27943
comp11455_c0_seq1	2074	FBtr0081918	1977	0	1.04906
comp11456_c0_seq8	1188	FBtr0079719	521	6e-62	2.28023
comp11459_c0_seq2	1996	FBtr0077387	1884	0	1.05945
comp11460_c0_seq5	3148	FBtr0084786	2716	0	1.15906
comp11461_c0_seq2	1680	FBtr0071372	1398	4e-88	1.20172
comp11468_c1_seq3	1114	FBtr0083707	1245	3e-97	0.894779
comp11474_c0_seq2	2456	FBtr0072409	1754	1e-156	1.40023
comp11475_c0_seq1	2478	FBtr0081550	2018	0	1.22795
comp11479_c0_seq1	4247	FBtr0289981	4850	0	0.87567
comp11482_c0_seq5	2190	FBtr0299688	2402	0	0.91174
comp11484_c0_seq1	1774	FBtr0083000	1785	0	0.993838
comp11487_c0_seq1	1042	FBtr0080511	1299	1e-134	0.802156
comp11492_c0_seq1	2483	FBtr0085293	2240	0	1.10848
comp11494_c0_seq3	1818	FBtr0086831	1607	1e-136	1.1313
comp11495_c0_seq2	1480	FBtr0071683	1199	0	1.23436
comp11499_c0_seq3	990	FBtr0100886	939	1e-136	1.05431
comp11500_c0_seq2	2083	FBtr0083010	1130	1e-173	1.84336
comp11508_c0_seq11	4084	FBtr0307273	2063	0	1.97964
comp11511_c0_seq3	2691	FBtr0084748	2842	0	0.946868
comp11512_c0_seq1	3257	FBtr0089992	3121	0	1.04358
comp11513_c0_seq1	2390	FBtr0076517	2139	0	1.11734
comp11514_c0_seq1	2695	FBtr0088886	2017	0	1.33614
comp11515_c0_seq1	2446	FBtr0084816	1751	0	1.39692
comp11516_c0_seq9	3051	FBtr0087960	2139	0	1.42637
comp11519_c0_seq2	1760	FBtr0074301	1246	1e-173	1.41252
comp11525_c0_seq4	1090	FBtr0080044	1005	1e-119	1.08458
comp11532_c0_seq1	1235	FBtr0071038	1087	1e-123	1.13615
comp11534_c0_seq2	3608	FBtr0071772	3138	0	1.14978
comp11538_c0_seq3	2282	FBtr0076647	2495	0	0.914629
comp11540_c0_seq1	2181	FBtr0075209	2057	0	1.06028
comp11542_c0_seq1	1944	FBtr0071194	1981	0	0.981323
comp11546_c0_seq2	2796	FBtr0073658	2520	0	1.10952
comp11553_c0_seq2	1877	FBtr0303860	2125	1e-178	0.883294
comp11554_c0_seq1	2398	FBtr0070311	2540	0	0.944094
comp11556_c0_seq2	2107	FBtr0078967	1999	0	1.05403
comp11563_c0_seq1	4535	FBtr0081841	2611	0	1.73688
comp11565_c1_seq1	1539	FBtr0111291	1622	1e-163	0.948829
comp11567_c0_seq5	496	FBtr0088397	421	1e-22	1.17815
comp11574_c0_seq4	1032	FBtr0071907	885	2e-85	1.1661
comp11575_c0_seq24	1494	FBtr0082045	1727	0	0.865084
comp11577_c0_seq2	1008	FBtr0077915	883	1e-122	1.14156
comp11578_c0_seq1	1380	FBtr0081787	1122	1e-150	1.22995
comp11579_c0_seq2	2307	FBtr0082655	1953	0	1.18126
comp11581_c0_seq1	2151	FBtr0076934	2082	0	1.03314
comp11583_c0_seq2	3041	FBtr0083658	2734	0	1.11229
comp11584_c0_seq5	974	FBtr0304806	1601	1e-101	0.60837
comp11592_c0_seq2	1409	FBtr0075328	1247	1e-123	1.12991
comp11598_c0_seq1	2041	FBtr0308239	4638	0	0.44006
comp11604_c0_seq2	1448	FBtr0076598	978	2e-87	1.48057
comp11608_c0_seq2	1300	FBtr0080466	1336	1e-106	0.973054
comp11611_c0_seq2	2166	FBtr0075058	1997	0	1.08463
comp11612_c0_seq1	2450	FBtr0084532	1936	0	1.2655
comp11614_c0_seq3	2033	FBtr0087538	2033	0	1
comp11617_c0_seq9	2152	FBtr0083370	1974	0	1.09017
comp11619_c0_seq3	659	FBtr0085625	528	7e-56	1.24811
comp11620_c0_seq1	1631	FBtr0306154	1497	1e-144	1.08951
comp11621_c0_seq1	2264	FBtr0075648	2541	0	0.890988
comp11630_c0_seq3	1422	FBtr0086146	1412	1e-121	1.00708
comp11632_c0_seq3	3062	FBtr0084642	2235	0	1.37002
comp11634_c0_seq1	1759	FBtr0087059	1536	0	1.14518
comp11639_c1_seq1	2879	FBtr0087947	2747	0	1.04805
comp11646_c0_seq2	2164	FBtr0077127	2649	0	0.816912
comp11653_c0_seq5	1674	FBtr0112833	1434	1e-154	1.16736
comp11657_c0_seq4	2216	FBtr0074372	2575	0	0.860583
comp11660_c0_seq1	1739	FBtr0301389	1757	0	0.989755
comp11661_c0_seq3	756	FBtr0300602	737	3e-88	1.02578
comp11664_c0_seq1	1678	FBtr0113259	1868	1e-122	0.898287
comp11668_c0_seq2	1395	FBtr0076648	1533	0	0.90998
comp11674_c0_seq1	1752	FBtr0078288	1642	1e-158	1.06699
comp11675_c0_seq6	3951	FBtr0113991	3666	0	1.07774
comp11682_c0_seq1	3360	FBtr0081362	2217	0	1.51556
comp11683_c0_seq8	2190	FBtr0304931	2081	0	1.05238
comp11687_c0_seq1	2007	FBtr0307904	2035	0	0.986241
comp11691_c1_seq1	1408	FBtr0078062	2590	1e-153	0.543629
comp11693_c0_seq4	2426	FBtr0080639	2316	0	1.0475
comp11694_c0_seq1	2070	FBtr0084272	1297	1e-159	1.59599
comp116943_c0_seq1	965	FBtr0081997	1160	1e-98	0.831897
comp11695_c0_seq3	3934	FBtr0078284	3237	0	1.21532
comp11698_c0_seq2	4659	FBtr0073848	4479	0	1.04019
comp11699_c0_seq1	3830	FBtr0088016	7435	0	0.515131
comp11701_c0_seq1	2879	FBtr0076878	2875	1e-162	1.00139
comp11702_c0_seq3	1475	FBtr0081611	1659	1e-139	0.88909
comp11703_c0_seq8	8114	FBtr0113748	8019	0	1.01185
comp11708_c0_seq1	2448	FBtr0073737	1169	1e-139	2.0941
comp11709_c0_seq8	3600	FBtr0079638	3545	0	1.01551
comp11710_c0_seq2	2521	FBtr0078704	2348	1e-115	1.07368
comp11713_c0_seq3	1443	FBtr0079614	1333	1e-135	1.08252
comp11716_c1_seq1	1961	FBtr0081330	2183	0	0.898305
comp11718_c0_seq4	1954	FBtr0087263	1772	1e-137	1.10271
comp11719_c2_seq2	1229	FBtr0079291	2098	1e-127	0.585796
comp11723_c1_seq5	2288	FBtr0089186	1730	0	1.32254
comp11724_c0_seq5	1795	FBtr0071937	1472	0	1.21943
comp11725_c0_seq1	3302	FBtr0085257	3122	0	1.05766
comp11728_c0_seq1	2420	FBtr0084738	2043	0	1.18453
comp11731_c0_seq1	2190	FBtr0073721	1014	2e-99	2.15976
comp11733_c0_seq6	3456	FBtr0080930	3242	0	1.06601
comp11734_c0_seq1	1715	FBtr0304676	1704	0	1.00646
comp11736_c0_seq1	4042	FBtr0073900	3866	0	1.04553
comp11742_c1_seq1	3213	FBtr0075699	2448	0	1.3125
comp11744_c0_seq4	1538	FBtr0084590	1733	0	0.887478
comp11745_c0_seq1	2668	FBtr0076585	2457	0	1.08588
comp11746_c0_seq3	2694	FBtr0079257	1919	0	1.40386
comp11747_c0_seq5	1677	FBtr0078406	1425	1e-178	1.17684
comp11748_c0_seq2	737	FBtr0073965	580	2e-89	1.27069
comp11758_c2_seq2	2950	FBtr0302503	3718	0	0.793437
comp11766_c0_seq3	1273	FBtr0083965	1214	1e-114	1.0486
comp11775_c0_seq1	1717	FBtr0076651	1509	0	1.13784
comp11776_c0_seq2	1581	FBtr0075995	1613	0	0.980161
comp11780_c0_seq2	4318	FBtr0082128	2515	0	1.7169
comp11781_c0_seq3	2396	FBtr0072179	1800	0	1.33111
comp11782_c0_seq21	2886	FBtr0302315	2126	1e-172	1.35748
comp11785_c0_seq3	1471	FBtr0083841	1244	4e-85	1.18248
comp11786_c1_seq6	3430	FBtr0301595	3275	0	1.04733
comp11787_c0_seq2	2779	FBtr0075769	2884	0	0.963592
comp11788_c0_seq1	3040	FBtr0078985	1603	0	1.89644
comp11790_c0_seq1	2425	FBtr0078714	3060	0	0.792484
comp11791_c0_seq4	2236	FBtr0305551	2444	0	0.914894
comp11794_c1_seq9	2394	FBtr0075170	2110	0	1.1346
comp11795_c1_seq6	1670	FBtr0110863	1154	1e-146	1.44714
comp11797_c0_seq1	2195	FBtr0088090	2020	0	1.08663
comp11799_c0_seq2	5638	FBtr0085476	2026	0	2.78282
comp11801_c0_seq4	1450	FBtr0083719	1305	1e-116	1.11111
comp11805_c0_seq2	1821	FBtr0087592	1502	0	1.21238
comp11815_c0_seq2	2474	FBtr0072210	2254	1e-167	1.0976
comp11817_c0_seq35	3253	FBtr0086038	1687	0	1.92828
comp11820_c0_seq1	2234	FBtr0301661	2048	0	1.09082
comp11829_c0_seq1	3627	FBtr0087977	3493	0	1.03836
comp11830_c0_seq1	2172	FBtr0306260	1511	0	1.43746
comp11837_c2_seq1	1932	FBtr0114366	2248	0	0.859431
comp11838_c0_seq2	1638	FBtr0087201	1472	1e-149	1.11277
comp11841_c0_seq3	1438	FBtr0088082	1233	1e-175	1.16626
comp11844_c0_seq3	1311	FBtr0301810	1296	1e-103	1.01157
comp11847_c0_seq6	1655	FBtr0075092	846	1e-109	1.95626
comp11850_c0_seq1	2719	FBtr0300443	2523	0	1.07769
comp11851_c0_seq1	2527	FBtr0087234	2454	0	1.02975
comp11852_c0_seq2	4640	FBtr0072597	4249	0	1.09202
comp11856_c3_seq5	2834	FBtr0273248	3362	0	0.842951
comp11857_c0_seq1	3231	FBtr0071495	3226	0	1.00155
comp11858_c0_seq2	1208	FBtr0084969	1069	1e-162	1.13003
comp11861_c0_seq1	2360	FBtr0082832	2048	0	1.15234
comp11862_c0_seq9	2305	FBtr0080289	1086	1e-123	2.12247
comp11863_c0_seq13	3330	FBtr0078492	2470	0	1.34818
comp11864_c0_seq1	2315	FBtr0072663	2544	0	0.909984
comp11866_c1_seq4	1763	FBtr0074988	1769	0	0.996608
comp11870_c0_seq1	1682	FBtr0077063	1533	1e-116	1.0972
comp11880_c0_seq1	2132	FBtr0072226	1653	0	1.28978
comp11885_c1_seq1	1931	FBtr0083048	2086	0	0.925695
comp11893_c0_seq5	3843	FBtr0089488	4709	0	0.816097
comp11900_c0_seq1	4379	FBtr0301042	4625	0	0.946811
comp11901_c0_seq1	1880	FBtr0084038	2041	0	0.921117
comp11903_c0_seq2	6043	FBtr0112798	5560	0	1.08687
comp11908_c0_seq1	2197	FBtr0074305	2269	0	0.968268
comp11909_c0_seq8	5980	FBtr0082155	4347	0	1.37566
comp11909_c1_seq3	2674	FBtr0078992	2401	0	1.1137
comp11918_c3_seq1	1307	FBtr0071157	1815	1e-107	0.72011
comp11923_c0_seq2	2915	FBtr0112836	3894	0	0.748588
comp11925_c0_seq3	2390	FBtr0076278	2217	0	1.07803
comp11930_c0_seq1	3780	FBtr0088499	4345	0	0.869965
comp11931_c0_seq6	2462	FBtr0082074	2220	0	1.10901
comp11932_c0_seq1	1433	FBtr0077589	1383	1e-121	1.03615
comp11937_c0_seq10	3919	FBtr0072529	1933	0	2.02742
comp11940_c0_seq2	2127	FBtr0087784	1943	0	1.0947
comp11942_c0_seq1	2632	FBtr0088373	2697	0	0.975899
comp11947_c0_seq1	1701	FBtr0302323	1466	1e-174	1.1603
comp11948_c0_seq2	1853	FBtr0089505	2010	0	0.921891
comp11949_c0_seq1	2470	FBtr0114564	2232	0	1.10663
comp11950_c0_seq1	2317	FBtr0087759	2158	0	1.07368
comp11953_c0_seq2	1818	FBtr0081364	1826	0	0.995619
comp11958_c0_seq1	2554	FBtr0303028	1650	0	1.54788
comp11963_c0_seq1	2056	FBtr0079445	1955	1e-175	1.05166
comp11964_c2_seq2	3550	FBtr0074826	3560	0	0.997191
comp11966_c1_seq1	3286	FBtr0073149	2238	0	1.46828
comp11968_c0_seq1	2264	FBtr0078305	1813	0	1.24876
comp11973_c0_seq1	4201	FBtr0078068	4158	0	1.01034
comp11974_c0_seq1	3262	FBtr0070038	2977	0	1.09573
comp11976_c0_seq1	1110	FBtr0290018	1518	1e-140	0.731225
comp11977_c0_seq2	3040	FBtr0075068	3380	0	0.899408
comp11980_c0_seq4	3375	FBtr0072064	3208	0	1.05206
comp11981_c1_seq1	1524	FBtr0075359	1410	1e-159	1.08085
comp11982_c0_seq2	2709	FBtr0075510	1611	0	1.68156
comp11988_c0_seq2	2578	FBtr0079947	2233	0	1.1545
comp11994_c0_seq9	5308	FBtr0081072	2663	0	1.99324
comp11997_c0_seq1	3553	FBtr0302283	3045	0	1.16683
comp11998_c0_seq1	3587	FBtr0074576	3158	0	1.13585
comp11999_c0_seq1	3314	FBtr0080469	3071	0	1.07913
comp12002_c0_seq1	1346	FBtr0302307	1512	1e-130	0.890212
comp12005_c1_seq40	3248	FBtr0075419	1673	1e-172	1.94142
comp12007_c3_seq5	3145	FBtr0082946	3238	0	0.971279
comp12010_c0_seq3	3287	FBtr0087574	3207	0	1.02495
comp12012_c0_seq2	3296	FBtr0078277	4269	0	0.772078
comp12013_c0_seq1	3327	FBtr0301725	2732	0	1.21779
comp12015_c0_seq1	1784	FBtr0091445	1677	1e-171	1.0638
comp12016_c0_seq4	2940	FBtr0087623	2794	0	1.05225
comp12017_c2_seq1	1996	FBtr0077245	1994	0	1.001
comp12018_c0_seq1	2485	FBtr0301875	2792	0	0.890043
comp12022_c0_seq1	3639	FBtr0078054	3544	0	1.02681
comp12023_c0_seq9	3305	FBtr0301247	4644	0	0.711671
comp12025_c0_seq3	3051	FBtr0087606	3113	0	0.980084
comp12027_c0_seq1	2497	FBtr0086709	2413	0	1.03481
comp12027_c1_seq1	2363	FBtr0072978	2351	0	1.0051
comp12030_c0_seq3	1371	FBtr0075506	1351	1e-119	1.0148
comp12032_c0_seq1	3915	FBtr0078129	4002	0	0.978261
comp12034_c0_seq1	3916	FBtr0078500	3848	0	1.01767
comp12035_c1_seq1	1444	FBtr0307300	2220	1e-125	0.65045
comp12037_c1_seq4	4366	FBtr0100431	3383	0	1.29057
comp12039_c0_seq1	3368	FBtr0113885	3113	0	1.08191
comp12046_c0_seq13	3230	FBtr0074504	2036	0	1.58644
comp12050_c1_seq1	4389	FBtr0301246	2916	0	1.50514
comp12053_c0_seq7	3527	FBtr0300270	3125	0	1.12864
comp12054_c0_seq5	2555	FBtr0078055	3325	0	0.768421
comp12055_c0_seq2	2311	FBtr0110968	2087	1e-150	1.10733
comp12056_c0_seq4	1203	FBtr0082029	1044	1e-147	1.1523
comp12060_c0_seq5	2504	FBtr0072652	2366	0	1.05833
comp12061_c0_seq5	3283	FBtr0070062	3138	0	1.04621
comp12070_c0_seq1	2416	FBtr0086926	2054	0	1.17624
comp12070_c1_seq6	4352	FBtr0076361	3970	0	1.09622
comp12077_c6_seq1	2142	FBtr0087933	2174	0	0.985281
comp12078_c0_seq4	1979	FBtr0084183	2002	0	0.988511
comp12079_c0_seq3	3607	FBtr0075522	3442	0	1.04794
comp12080_c0_seq2	3195	FBtr0087170	1661	1e-144	1.92354
comp12082_c0_seq6	1925	FBtr0078141	1771	0	1.08696
comp12084_c0_seq1	3079	FBtr0075042	3081	0	0.999351
comp12086_c0_seq1	1889	FBtr0083083	1434	1e-152	1.31729
comp12088_c2_seq1	5526	FBtr0072789	7586	0	0.728447
comp12090_c1_seq3	3882	FBtr0088450	3816	0	1.0173
comp12097_c4_seq5	3491	FBtr0080760	3600	0	0.969722
comp12103_c0_seq1	1883	FBtr0301304	3205	0	0.58752
comp12103_c1_seq1	1291	FBtr0076650	1222	1e-118	1.05646
comp12106_c0_seq2	2612	FBtr0088228	1543	0	1.69281
comp12109_c0_seq2	1902	FBtr0074838	1905	1e-127	0.998425
comp12109_c1_seq30	4835	FBtr0087461	3719	0	1.30008
comp12113_c0_seq3	1972	FBtr0082172	1114	1e-176	1.7702
comp12116_c0_seq2	4064	FBtr0079089	3616	0	1.12389
comp12126_c0_seq3	1965	FBtr0071171	2119	1e-169	0.927324
comp12129_c0_seq1	2877	FBtr0085385	3390	0	0.848673
comp12147_c0_seq2	2055	FBtr0076058	1686	0	1.21886
comp12153_c0_seq1	4261	FBtr0070952	2784	0	1.53053
comp12164_c0_seq2	2167	FBtr0074472	1187	1e-180	1.82561
comp12168_c0_seq2	1945	FBtr0084745	1301	0	1.495
comp12179_c0_seq3	3847	FBtr0100643	3382	0	1.13749
comp12184_c2_seq2	2676	FBtr0303434	3217	0	0.831831
comp12190_c0_seq1	4803	FBtr0075526	5553	0	0.864938
comp12195_c0_seq5	4959	FBtr0114604	5583	0	0.888232
comp12202_c0_seq3	1894	FBtr0088310	2418	1e-140	0.783292
comp12204_c0_seq6	2872	FBtr0082258	1827	0	1.57198
comp12207_c0_seq3	5496	FBtr0073144	4117	0	1.33495
comp12215_c0_seq1	3212	FBtr0081766	1290	0	2.48992
comp12218_c0_seq2	4303	FBtr0307384	3272	0	1.3151
comp12221_c0_seq3	2505	FBtr0071497	2984	0	0.839477
comp12222_c0_seq2	4845	FBtr0087775	4291	0	1.12911
comp12228_c1_seq2	3587	FBtr0085342	3213	0	1.1164
comp12230_c0_seq2	4088	FBtr0084691	3357	0	1.21775
comp12255_c0_seq1	1007	FBtr0070290	1083	1e-152	0.929825
comp12271_c0_seq1	740	FBtr0100863	685	1e-124	1.08029
comp12575_c0_seq1	2928	FBtr0085911	2858	0	1.02449
comp12620_c0_seq1	788	FBtr0085062	910	2e-68	0.865934
comp12658_c0_seq1	802	FBtr0070983	837	1e-104	0.958184
comp1272_c0_seq1	329	FBtr0290211	640	1e-38	0.514062
comp128856_c0_seq1	3269	FBtr0074786	3512	0	0.930809
comp12903_c0_seq1	654	FBtr0071096	595	1e-68	1.09916
comp12932_c0_seq1	499	FBtr0077470	660	8e-67	0.756061
comp12953_c0_seq1	1452	FBtr0085248	1462	0	0.99316
comp13472_c0_seq1	474	FBtr0078056	631	1e-37	0.751189
comp13474_c0_seq1	1272	FBtr0082719	1296	1e-172	0.981481
comp13582_c0_seq1	1987	FBtr0079848	2122	0	0.936381
comp137484_c0_seq1	2107	FBtr0301590	2543	1e-131	0.828549
comp138302_c0_seq1	892	FBtr0084980	733	4e-38	1.21692
comp139_c0_seq1	672	FBtr0080929	1681	4e-95	0.399762
comp143402_c0_seq1	1598	FBtr0081288	1666	1e-179	0.959184
comp147737_c0_seq1	1206	FBtr0087941	1550	1e-133	0.778065
comp153004_c0_seq1	1200	FBtr0075356	2478	0	0.484262
comp153173_c0_seq1	351	FBtr0076241	356	6e-33	0.985955
comp154855_c0_seq1	1352	FBtr0308238	979	6e-62	1.381
comp155001_c0_seq1	1358	FBtr0085390	1178	0	1.1528
comp15756_c0_seq1	496	FBtr0076479	637	7e-65	0.77865
comp1609_c0_seq1	1188	FBtr0084976	1252	1e-105	0.948882
comp162601_c0_seq1	1101	FBtr0070330	2070	3e-99	0.531884
comp162607_c0_seq1	1574	FBtr0080641	1461	1e-153	1.07734
comp162893_c0_seq1	1775	FBtr0084907	1888	1e-136	0.940148
comp163181_c0_seq1	1364	FBtr0071222	1979	1e-162	0.689237
comp166778_c0_seq1	1588	FBtr0082522	1422	0	1.11674
comp17202_c0_seq1	1206	FBtr0082593	1249	1e-140	0.965572
comp177334_c0_seq1	1778	FBtr0078016	1321	1e-151	1.34595
comp1786_c0_seq1	541	FBtr0086937	1312	2e-68	0.412348
comp179278_c0_seq1	868	FBtr0071609	1050	6e-91	0.826667
comp180665_c0_seq1	1930	FBtr0078528	1800	1e-91	1.07222
comp184476_c0_seq1	1428	FBtr0305358	1005	1e-121	1.4209
comp184587_c0_seq1	1996	FBtr0301862	1765	0	1.13088
comp1878_c0_seq1	1335	FBtr0086300	1717	0	0.777519
comp192032_c0_seq1	1592	FBtr0086500	2514	0	0.633254
comp193800_c0_seq1	1187	FBtr0083843	1940	1e-137	0.611856
comp194105_c0_seq1	1807	FBtr0075915	1811	0	0.997791
comp195267_c0_seq1	447	FBtr0078130	701	1e-27	0.63766
comp197060_c0_seq1	1772	FBtr0302115	2589	0	0.684434
comp197480_c0_seq1	1470	FBtr0089214	1756	1e-130	0.83713
comp2005_c0_seq1	1072	FBtr0075201	1021	1e-116	1.04995
comp2007_c0_seq2	976	FBtr0083815	984	1e-116	0.99187
comp2009_c0_seq2	1707	FBtr0086885	1652	1e-111	1.03329
comp2026_c0_seq1	1003	FBtr0075497	2706	1e-137	0.370658
comp2047_c0_seq1	1340	FBtr0085094	1164	1e-142	1.1512
comp204833_c0_seq1	1329	FBtr0084867	1413	1e-138	0.940552
comp2050_c0_seq2	993	FBtr0076822	791	5e-85	1.25537
comp2054_c0_seq2	2679	FBtr0080311	2121	0	1.26308
comp2057_c0_seq1	1003	FBtr0076444	882	1e-102	1.13719
comp206836_c0_seq1	2620	FBtr0086579	3615	0	0.724758
comp2077_c0_seq1	955	FBtr0113333	704	2e-89	1.35653
comp2079_c0_seq1	2033	FBtr0080290	1533	0	1.32616
comp208_c0_seq1	921	FBtr0082515	1946	1e-141	0.473279
comp20820_c0_seq1	1402	FBtr0082594	1365	0	1.02711
comp2084_c0_seq1	666	FBtr0072320	1735	1e-122	0.383862
comp2089_c0_seq1	3154	FBtr0077443	2703	0	1.16685
comp2090_c0_seq2	679	FBtr0077964	638	4e-32	1.06426
comp210104_c0_seq1	356	FBtr0079895	560	2e-31	0.635714
comp2105_c0_seq2	3939	FBtr0088565	3760	0	1.04761
comp2123_c0_seq1	2036	FBtr0075246	1793	1e-133	1.13553
comp2129_c0_seq1	733	FBtr0077461	813	2e-96	0.901599
comp213873_c0_seq1	546	FBtr0071827	665	8e-39	0.821053
comp2139_c0_seq1	1944	FBtr0070624	1869	0	1.04013
comp213996_c0_seq1	705	FBtr0077884	1125	5e-84	0.626667
comp2143_c0_seq1	1428	FBtr0074168	1241	1e-98	1.15068
comp2156_c0_seq1	316	FBtr0113215	891	4e-47	0.354658
comp215976_c0_seq1	472	FBtr0082615	1177	2e-52	0.40102
comp216754_c0_seq1	1374	FBtr0088524	1267	0	1.08445
comp216938_c0_seq1	720	FBtr0070459	663	1e-68	1.08597
comp217075_c0_seq1	477	FBtr0077440	422	4e-36	1.13033
comp219798_c0_seq1	1535	FBtr0290234	1200	1e-107	1.27917
comp2239_c0_seq1	1056	FBtr0077374	1084	1e-109	0.97417
comp2243_c0_seq1	444	FBtr0300028	343	5e-16	1.29446
comp224619_c0_seq1	1157	FBtr0086119	1274	1e-143	0.908163
comp2251_c0_seq2	1941	FBtr0078272	2312	0	0.839533
comp2278_c0_seq1	2582	FBtr0305316	2500	0	1.0328
comp2290_c0_seq1	1390	FBtr0085419	1349	1e-133	1.03039
comp230185_c0_seq1	1315	FBtr0074259	1324	1e-159	0.993202
comp230293_c0_seq1	1313	FBtr0114518	2150	0	0.610698
comp232_c0_seq1	1040	FBtr0077134	1595	1e-172	0.652038
comp2334_c0_seq2	1061	FBtr0072323	767	9e-92	1.38331
comp233685_c0_seq1	1678	FBtr0088728	1404	1e-129	1.19516
comp233966_c0_seq1	443	FBtr0070386	510	2e-36	0.868627
comp2346_c0_seq1	1174	FBtr0074054	1421	2e-73	0.826179
comp2369_c0_seq2	682	FBtr0086135	715	6e-65	0.953846
comp2374_c0_seq1	785	FBtr0079723	1211	5e-97	0.648225
comp237557_c0_seq1	1244	FBtr0083091	1683	1e-165	0.739156
comp2394_c0_seq1	1012	FBtr0077653	1383	1e-111	0.731743
comp2398_c0_seq2	1550	FBtr0082134	1395	1e-103	1.11111
comp2411_c0_seq1	516	FBtr0100544	1438	1e-88	0.358832
comp2412_c0_seq2	737	FBtr0100070	594	7e-42	1.24074
comp2418_c0_seq1	1084	FBtr0085473	1079	1e-141	1.00463
comp2441_c0_seq1	941	FBtr0074540	866	7e-47	1.08661
comp244374_c0_seq1	399	FBtr0071841	1167	2e-51	0.341902
comp244581_c0_seq1	2063	FBtr0073774	2783	0	0.741286
comp244776_c0_seq1	1383	FBtr0084550	2041	0	0.677609
comp2452_c0_seq1	929	FBtr0300582	661	3e-23	1.40545
comp245379_c0_seq1	606	FBtr0071004	714	1e-61	0.848739
comp2457_c0_seq1	1827	FBtr0082259	2951	0	0.619112
comp245876_c0_seq1	1744	FBtr0088058	1843	0	0.946283
comp246083_c0_seq1	926	FBtr0083523	1607	1e-138	0.576229
comp2463_c0_seq1	1243	FBtr0085361	1076	1e-100	1.1552
comp2468_c0_seq1	848	FBtr0080851	1017	3e-68	0.833825
comp247430_c0_seq1	682	FBtr0082140	1417	8e-94	0.481299
comp247886_c0_seq1	840	FBtr0076524	1283	4e-91	0.654716
comp2482_c0_seq1	675	FBtr0308679	1357	1e-108	0.497421
comp2490_c0_seq1	2375	FBtr0080259	2168	0	1.09548
comp2496_c0_seq1	1989	FBtr0082597	1930	0	1.03057
comp2501_c0_seq1	2057	FBtr0085910	1781	0	1.15497
comp2518_c0_seq2	896	FBtr0077113	811	1e-119	1.10481
comp2526_c0_seq1	1989	FBtr0071110	2927	0	0.679535
comp2529_c0_seq2	880	FBtr0086787	863	1e-80	1.0197
comp252963_c0_seq1	829	FBtr0079891	872	3e-93	0.950688
comp2535_c0_seq1	987	FBtr0073108	570	1e-47	1.73158
comp2586_c0_seq1	1681	FBtr0084583	1488	1e-151	1.1297
comp260780_c0_seq1	928	FBtr0300669	887	2e-77	1.04622
comp260781_c0_seq1	1612	FBtr0071037	1820	0	0.885714
comp261077_c0_seq1	2042	FBtr0073724	2068	0	0.987427
comp2611_c0_seq1	1858	FBtr0076725	1726	0	1.07648
comp261957_c0_seq1	714	FBtr0075647	879	2e-54	0.812287
comp262394_c0_seq1	834	FBtr0079319	878	4e-47	0.949886
comp2624_c0_seq1	2046	FBtr0087404	1756	0	1.16515
comp263319_c0_seq1	1489	FBtr0075457	1857	0	0.801831
comp26551_c0_seq1	1663	FBtr0112868	2546	0	0.653181
comp2667_c0_seq1	1096	FBtr0081638	907	4e-98	1.20838
comp268479_c0_seq1	656	FBtr0088806	606	4e-52	1.08251
comp2699_c0_seq1	1903	FBtr0071547	1853	0	1.02698
comp2721_c0_seq1	1315	FBtr0089908	1308	1e-107	1.00535
comp2741_c0_seq1	470	FBtr0302510	627	2e-35	0.749601
comp2745_c0_seq1	907	FBtr0080342	1030	1e-76	0.880583
comp2748_c0_seq1	481	FBtr0302491	569	2e-59	0.845343
comp2749_c0_seq1	656	FBtr0088011	405	2e-28	1.61975
comp2751_c0_seq1	996	FBtr0308296	1548	1e-151	0.643411
comp2755_c0_seq1	1024	FBtr0072758	1266	1e-122	0.808847
comp2756_c0_seq1	888	FBtr0070800	545	2e-45	1.62936
comp2758_c0_seq1	614	FBtr0078769	680	4e-76	0.902941
comp2759_c0_seq1	997	FBtr0085805	1013	1e-130	0.984205
comp2760_c0_seq1	2566	FBtr0079937	2571	0	0.998055
comp2761_c0_seq1	2035	FBtr0301189	2261	0	0.900044
comp2765_c0_seq1	635	FBtr0082049	710	1e-62	0.894366
comp2766_c0_seq1	874	FBtr0074406	855	1e-136	1.02222
comp2767_c0_seq1	440	FBtr0081090	661	2e-68	0.665658
comp2770_c0_seq1	1613	FBtr0086536	1613	0	1
comp2772_c0_seq1	1838	FBtr0076844	1761	1e-156	1.04373
comp2773_c0_seq1	879	FBtr0084410	903	1e-148	0.973422
comp2775_c0_seq1	635	FBtr0087124	784	1e-71	0.809949
comp2776_c0_seq1	1403	FBtr0073421	1679	0	0.835616
comp2779_c0_seq2	782	FBtr0305177	758	1e-25	1.03166
comp2780_c0_seq1	742	FBtr0078705	742	1e-133	1
comp2782_c0_seq1	2037	FBtr0074086	1948	0	1.04569
comp2784_c0_seq1	576	FBtr0071897	544	2e-92	1.05882
comp2785_c0_seq1	658	FBtr0086533	694	1e-119	0.948127
comp2787_c0_seq1	684	FBtr0080524	813	3e-61	0.841328
comp278744_c0_seq1	1660	FBtr0300425	2889	0	0.574593
comp279108_c0_seq1	296	FBtr0070655	319	3e-24	0.9279
comp279259_c0_seq1	526	FBtr0072141	1113	4e-87	0.472597
comp2794_c0_seq1	740	FBtr0071935	645	2e-60	1.14729
comp2795_c0_seq1	2302	FBtr0088554	2197	0	1.04779
comp2796_c0_seq2	1540	FBtr0080364	1335	1e-180	1.15356
comp279745_c0_seq1	1072	FBtr0074622	2236	1e-101	0.479428
comp2799_c0_seq1	1778	FBtr0077667	1911	0	0.930403
comp2801_c0_seq1	1064	FBtr0070783	1321	1e-89	0.80545
comp2804_c0_seq1	1332	FBtr0078682	1344	0	0.991071
comp280508_c0_seq1	672	FBtr0074036	696	4e-59	0.965517
comp2811_c0_seq1	563	FBtr0302570	705	3e-48	0.798582
comp2815_c0_seq2	1279	FBtr0070756	1402	1e-168	0.912268
comp2818_c0_seq2	882	FBtr0087262	846	8e-98	1.04255
comp2826_c0_seq1	1396	FBtr0079565	1115	0	1.25202
comp2834_c0_seq2	1029	FBtr0072925	1264	1e-162	0.814082
comp285966_c0_seq1	1209	FBtr0078279	981	1e-107	1.23242
comp2868_c0_seq1	865	FBtr0082747	1554	1e-110	0.556628
comp287769_c0_seq1	1002	FBtr0076943	1045	1e-138	0.958852
comp2880_c0_seq2	879	FBtr0076763	835	4e-98	1.05269
comp2883_c0_seq1	2137	FBtr0078131	2000	0	1.0685
comp289690_c0_seq1	983	FBtr0075876	1243	1e-131	0.790829
comp291341_c0_seq1	1061	FBtr0083086	1533	1e-131	0.692107
comp2919_c0_seq1	925	FBtr0071628	561	4e-75	1.64884
comp293276_c0_seq1	363	FBtr0079098	893	6e-60	0.406495
comp2968_c0_seq1	1447	FBtr0073505	1447	0	1
comp298_c0_seq1	695	FBtr0273243	1285	1e-101	0.540856
comp2985_c0_seq1	2368	FBtr0079711	2739	0	0.864549
comp3004_c0_seq1	1513	FBtr0091786	1240	1e-154	1.22016
comp301389_c0_seq1	429	FBtr0084504	919	4e-31	0.466812
comp3016_c0_seq1	1627	FBtr0079123	1756	0	0.926538
comp302636_c0_seq1	552	FBtr0071984	1464	8e-57	0.377049
comp302709_c0_seq1	1036	FBtr0089519	1454	1e-176	0.712517
comp302859_c0_seq1	729	FBtr0079222	906	3e-74	0.804636
comp303276_c0_seq1	696	FBtr0083054	746	1e-71	0.932976
comp3034_c0_seq1	2304	FBtr0078475	2165	0	1.0642
comp3036_c0_seq1	6043	FBtr0081287	5007	0	1.20691
comp305612_c0_seq1	872	FBtr0076188	2574	1e-155	0.338772
comp3070_c0_seq1	1390	FBtr0299809	2053	1e-123	0.677058
comp3073_c0_seq1	2643	FBtr0084024	2784	0	0.949353
comp308163_c0_seq1	856	FBtr0081890	1826	2e-94	0.468784
comp309190_c0_seq1	834	FBtr0085603	1990	1e-149	0.419095
comp309660_c0_seq1	868	FBtr0114531	1203	1e-122	0.72153
comp3134_c0_seq1	864	FBtr0073015	1290	3e-64	0.669767
comp3138_c0_seq1	624	FBtr0085450	607	8e-38	1.02801
comp315102_c0_seq1	1669	FBtr0089548	2532	0	0.659163
comp315694_c0_seq1	910	FBtr0082588	1194	1e-83	0.762144
comp3180_c0_seq1	808	FBtr0081879	694	2e-94	1.16427
comp3181_c0_seq2	1111	FBtr0072743	1480	1e-137	0.750676
comp3228_c0_seq2	1387	FBtr0084512	3157	0	0.439341
comp3234_c0_seq1	1069	FBtr0100483	1003	1e-139	1.0658
comp327708_c0_seq1	501	FBtr0077739	1521	1e-95	0.329389
comp329879_c0_seq1	753	FBtr0083911	2145	1e-105	0.351049
comp3304_c0_seq1	792	FBtr0072889	616	1e-55	1.28571
comp332800_c0_seq1	623	FBtr0080366	1326	2e-83	0.469834
comp333213_c0_seq1	471	FBtr0086231	744	6e-73	0.633065
comp3342_c0_seq1	822	FBtr0302164	1458	3e-69	0.563786
comp334282_c0_seq1	1038	FBtr0074333	965	7e-83	1.07565
comp334788_c0_seq1	1489	FBtr0090034	1337	1e-155	1.11369
comp3358_c0_seq1	973	FBtr0070677	888	6e-58	1.09572
comp3377_c0_seq1	1446	FBtr0080092	1594	1e-130	0.907152
comp337880_c0_seq1	448	FBtr0086173	1116	5e-66	0.401434
comp3386_c0_seq1	1023	FBtr0113285	1496	1e-128	0.683824
comp3392_c0_seq1	609	FBtr0086708	1253	1e-85	0.486034
comp3434_c0_seq1	1279	FBtr0085434	1257	1e-118	1.0175
comp3462_c0_seq2	1856	FBtr0080436	1562	0	1.18822
comp3472_c0_seq1	1210	FBtr0078287	2010	1e-124	0.60199
comp347844_c0_seq1	1256	FBtr0081150	1341	1e-118	0.936614
comp3495_c0_seq1	1726	FBtr0079018	1419	1e-148	1.21635
comp352_c0_seq1	929	FBtr0084878	1774	1e-139	0.523675
comp3539_c0_seq2	658	FBtr0085570	536	2e-83	1.22761
comp354_c1_seq1	699	FBtr0084376	985	1e-100	0.709645
comp354699_c0_seq1	475	FBtr0087500	1412	4e-78	0.336402
comp357025_c0_seq1	657	FBtr0087448	926	7e-64	0.709503
comp357418_c0_seq1	759	FBtr0075384	918	5e-74	0.826797
comp3608_c0_seq1	781	FBtr0077816	677	6e-64	1.15362
comp361540_c0_seq1	718	FBtr0082338	1995	5e-76	0.3599
comp362455_c0_seq1	534	FBtr0088222	1131	1e-52	0.472149
comp3683_c0_seq2	1200	FBtr0076352	1166	1e-101	1.02916
comp369137_c0_seq1	309	FBtr0301734	689	1e-41	0.448476
comp3692_c0_seq2	2088	FBtr0301912	3794	0	0.550343
comp3725_c0_seq1	721	FBtr0088012	1101	1e-137	0.654859
comp3759_c0_seq2	1207	FBtr0071189	1548	0	0.779716
comp3766_c0_seq1	1420	FBtr0273362	2778	0	0.511159
comp3771_c0_seq1	650	FBtr0070989	1175	1e-64	0.553191
comp381_c0_seq1	514	FBtr0072621	1105	6e-67	0.465158
comp3839_c0_seq1	1367	FBtr0110909	2108	1e-109	0.648482
comp3843_c0_seq1	1088	FBtr0070173	1369	1e-149	0.794741
comp3847_c0_seq1	838	FBtr0086474	2080	6e-94	0.402885
comp3880_c0_seq1	1289	FBtr0088522	1927	0	0.668915
comp390061_c0_seq1	341	FBtr0077716	861	2e-53	0.396051
comp390641_c0_seq1	679	FBtr0079048	729	1e-100	0.931413
comp3912_c0_seq1	1676	FBtr0078680	1580	0	1.06076
comp3913_c0_seq1	495	FBtr0073796	1413	2e-79	0.350318
comp3923_c0_seq1	308	FBtr0273278	568	2e-31	0.542254
comp394387_c0_seq1	500	FBtr0305310	1313	1e-69	0.380807
comp3973_c0_seq1	1357	FBtr0082943	3384	0	0.401005
comp3981_c0_seq1	832	FBtr0076897	1055	1e-117	0.788626
comp399220_c0_seq1	607	FBtr0079062	1616	3e-67	0.375619
comp399269_c0_seq1	678	FBtr0082998	1264	2e-84	0.536392
comp3993_c0_seq1	595	FBtr0071268	1143	2e-83	0.52056
comp400842_c0_seq1	565	FBtr0112449	534	2e-24	1.05805
comp4027_c0_seq1	454	FBtr0078089	521	2e-26	0.871401
comp4032_c1_seq1	683	FBtr0077008	1390	1e-122	0.491367
comp404080_c0_seq1	602	FBtr0081191	1296	7e-82	0.464506
comp40743_c0_seq1	2326	FBtr0083276	2421	0	0.96076
comp4079_c1_seq1	1263	FBtr0085695	2340	0	0.539744
comp4125_c0_seq1	668	FBtr0114530	391	9e-52	1.70844
comp4159_c0_seq1	763	FBtr0085483	1125	1e-88	0.678222
comp416767_c0_seq1	885	FBtr0299926	1432	1e-115	0.618017
comp418811_c0_seq1	1062	FBtr0076161	2339	1e-160	0.45404
comp422_c0_seq1	795	FBtr0301804	1476	1e-115	0.538618
comp4227_c0_seq1	1070	FBtr0084362	1076	3e-82	0.994424
comp4269_c1_seq1	593	FBtr0072151	1904	1e-106	0.31145
comp4287_c0_seq1	2155	FBtr0088899	1961	0	1.09893
comp4288_c0_seq1	1150	FBtr0082891	1373	1e-106	0.837582
comp4301_c0_seq1	533	FBtr0290229	443	3e-42	1.20316
comp434007_c0_seq1	410	FBtr0075861	1074	2e-71	0.38175
comp434049_c0_seq1	611	FBtr0084322	1057	7e-77	0.578051
comp434541_c0_seq1	574	FBtr0084205	973	4e-92	0.589928
comp4346_c0_seq1	3108	FBtr0083085	4631	0	0.671129
comp434611_c0_seq1	655	FBtr0080305	2009	1e-120	0.326033
comp434737_c0_seq1	467	FBtr0083436	1282	1e-50	0.364275
comp435088_c0_seq1	811	FBtr0082591	1351	1e-126	0.600296
comp4374_c0_seq1	2167	FBtr0086245	2616	0	0.828364
comp437964_c0_seq1	1166	FBtr0307490	1926	1e-156	0.6054
comp439094_c0_seq1	671	FBtr0302945	1548	7e-96	0.433463
comp4400_c0_seq1	1078	FBtr0084186	1089	1e-129	0.989899
comp4408_c0_seq2	558	FBtr0070543	629	6e-31	0.887122
comp4413_c0_seq1	2965	FBtr0075845	2295	0	1.29194
comp4416_c0_seq1	579	FBtr0080746	530	4e-67	1.09245
comp4473_c0_seq1	3224	FBtr0076614	2699	0	1.19452
comp4483_c1_seq1	595	FBtr0084221	1274	4e-54	0.467033
comp4503_c0_seq1	925	FBtr0074896	1478	1e-100	0.625846
comp4510_c0_seq1	1261	FBtr0081971	1125	1e-87	1.12089
comp451983_c0_seq1	507	FBtr0085039	1546	5e-77	0.327943
comp4531_c0_seq1	1168	FBtr0078253	1092	1e-143	1.0696
comp4532_c0_seq1	2846	FBtr0300512	3544	0	0.803047
comp4553_c0_seq2	1789	FBtr0082483	1573	1e-153	1.13732
comp4566_c0_seq1	1502	FBtr0301252	1250	1e-116	1.2016
comp459_c0_seq1	1101	FBtr0080222	1279	1e-157	0.860829
comp4597_c0_seq1	703	FBtr0085867	980	1e-92	0.717347
comp4606_c0_seq1	583	FBtr0299854	747	9e-26	0.780455
comp462091_c0_seq1	335	FBtr0077666	871	5e-56	0.384615
comp463523_c0_seq1	229	FBtr0074880	641	3e-19	0.357254
comp4668_c0_seq1	1723	FBtr0084009	1718	0	1.00291
comp4682_c0_seq2	833	FBtr0080695	733	9e-72	1.13643
comp4691_c0_seq1	1473	FBtr0077340	1556	0	0.946658
comp4692_c0_seq1	1820	FBtr0074105	1422	0	1.27989
comp4699_c0_seq2	1397	FBtr0082680	2244	0	0.622549
comp4703_c0_seq1	1817	FBtr0072270	2521	0	0.720746
comp4704_c0_seq1	2357	FBtr0305687	2416	0	0.975579
comp471596_c0_seq1	668	FBtr0082909	933	6e-48	0.71597
comp4757_c0_seq1	1867	FBtr0300909	2271	0	0.822105
comp4764_c0_seq1	540	FBtr0073989	667	7e-56	0.809595
comp4774_c0_seq1	2035	FBtr0301141	2445	0	0.832311
comp4792_c0_seq1	1207	FBtr0072792	3161	0	0.381841
comp4803_c0_seq1	1292	FBtr0088176	1678	1e-174	0.769964
comp4808_c0_seq1	2793	FBtr0307280	2599	1e-166	1.07464
comp4841_c0_seq1	2258	FBtr0080918	2336	0	0.96661
comp487178_c0_seq1	845	FBtr0074946	1030	4e-95	0.820388
comp4878_c0_seq1	831	FBtr0080629	2194	1e-123	0.37876
comp4885_c0_seq1	2023	FBtr0081645	1792	0	1.12891
comp4889_c0_seq1	1328	FBtr0085108	1533	1e-113	0.866275
comp4892_c0_seq1	614	FBtr0308567	1470	1e-86	0.417687
comp4896_c0_seq2	2501	FBtr0083414	2810	0	0.890036
comp490009_c0_seq1	783	FBtr0111273	2225	3e-95	0.35191
comp490700_c0_seq1	526	FBtr0077460	842	8e-57	0.624703
comp490822_c0_seq1	622	FBtr0075961	926	1e-101	0.671706
comp491090_c0_seq1	286	FBtr0081816	809	3e-26	0.353523
comp4914_c0_seq1	1294	FBtr0072227	1730	1e-125	0.747977
comp4929_c0_seq2	844	FBtr0300624	814	1e-50	1.03686
comp493506_c0_seq1	322	FBtr0075361	1027	6e-35	0.313535
comp4951_c0_seq1	2069	FBtr0080700	2943	0	0.703024
comp496834_c0_seq1	470	FBtr0100321	714	4e-50	0.658263
comp4970_c0_seq1	1224	FBtr0082311	901	1e-87	1.35849
comp4972_c0_seq1	444	FBtr0111120	402	1e-39	1.10448
comp4975_c0_seq2	2560	FBtr0071501	2208	1e-163	1.15942
comp4976_c0_seq1	2745	FBtr0081131	2470	0	1.11134
comp4977_c0_seq3	2116	FBtr0089410	2222	1e-139	0.952295
comp4986_c0_seq1	3947	FBtr0076520	3943	0	1.00101
comp4996_c0_seq2	1986	FBtr0077076	2140	1e-138	0.928037
comp5003_c0_seq2	942	FBtr0300097	952	4e-43	0.989496
comp5006_c0_seq1	367	FBtr0075897	572	3e-36	0.641608
comp5007_c0_seq1	522	FBtr0072185	289	1e-28	1.80623
comp500862_c0_seq1	661	FBtr0082895	1862	2e-99	0.354995
comp5015_c0_seq2	1644	FBtr0079998	1465	1e-134	1.12218
comp5024_c0_seq1	1382	FBtr0073436	1488	0	0.928763
comp5030_c0_seq1	2123	FBtr0085560	1614	1e-140	1.31537
comp504056_c0_seq1	443	FBtr0082384	737	3e-58	0.601085
comp5048_c0_seq2	2731	FBtr0078342	2841	0	0.961281
comp5050_c0_seq1	2540	FBtr0075518	3085	0	0.823339
comp507208_c0_seq1	641	FBtr0083503	989	1e-108	0.648129
comp5075_c0_seq1	1259	FBtr0070670	1119	1e-114	1.12511
comp5076_c1_seq1	717	FBtr0086022	1877	2e-75	0.381993
comp5080_c0_seq1	1952	FBtr0076022	1856	0	1.05172
comp5083_c0_seq2	1545	FBtr0074355	1566	1e-73	0.98659
comp5087_c0_seq1	2149	FBtr0087886	2753	0	0.780603
comp5099_c0_seq1	1529	FBtr0086960	1449	0	1.05521
comp5108_c0_seq1	1582	FBtr0100861	1536	0	1.02995
comp5117_c0_seq1	1901	FBtr0083130	1988	0	0.956237
comp5129_c0_seq1	1898	FBtr0111132	1061	0	1.78888
comp5131_c0_seq1	1086	FBtr0070916	1091	1e-147	0.995417
comp5136_c0_seq1	655	FBtr0075878	609	5e-73	1.07553
comp5139_c0_seq1	468	FBtr0074027	864	7e-51	0.541667
comp5154_c0_seq1	1370	FBtr0086916	1463	1e-179	0.936432
comp5159_c0_seq2	837	FBtr0100868	789	1e-138	1.06084
comp5161_c0_seq2	1017	FBtr0071286	852	6e-77	1.19366
comp5166_c0_seq1	1126	FBtr0075944	976	1e-132	1.15369
comp5167_c0_seq1	1362	FBtr0082173	1510	1e-150	0.901987
comp5172_c0_seq1	673	FBtr0085407	642	1e-45	1.04829
comp5175_c0_seq1	1725	FBtr0081639	1834	0	0.940567
comp5182_c0_seq1	2037	FBtr0088036	2048	0	0.994629
comp5183_c0_seq1	1598	FBtr0083188	2988	0	0.534806
comp5185_c0_seq1	672	FBtr0077594	744	1e-85	0.903226
comp5186_c0_seq1	903	FBtr0077684	861	1e-125	1.04878
comp5194_c0_seq1	444	FBtr0085926	576	6e-49	0.770833
comp5196_c0_seq1	2077	FBtr0080493	2056	1e-136	1.01021
comp5200_c0_seq1	869	FBtr0100867	675	8e-68	1.28741
comp5205_c0_seq1	825	FBtr0074238	1269	2e-94	0.650118
comp5222_c0_seq1	667	FBtr0074311	635	2e-94	1.05039
comp5225_c0_seq1	1485	FBtr0078060	1485	0	1
comp5230_c0_seq1	1860	FBtr0077344	1541	1e-165	1.20701
comp5237_c0_seq1	2337	FBtr0070823	1605	0	1.45607
comp5240_c0_seq1	1887	FBtr0084104	1853	1e-135	1.01835
comp5245_c0_seq1	2607	FBtr0076693	2116	0	1.23204
comp5253_c0_seq1	1727	FBtr0073741	2006	0	0.860917
comp5265_c0_seq1	965	FBtr0079946	894	1e-146	1.07942
comp5269_c0_seq1	1281	FBtr0074558	1285	1e-146	0.996887
comp5271_c0_seq1	686	FBtr0086274	631	2e-84	1.08716
comp5279_c0_seq1	1439	FBtr0071616	1130	1e-135	1.27345
comp5280_c0_seq1	637	FBtr0072176	642	3e-97	0.992212
comp5297_c0_seq3	1595	FBtr0078269	1680	0	0.949405
comp5298_c0_seq1	721	FBtr0089023	1345	4e-88	0.536059
comp5310_c0_seq1	660	FBtr0072084	780	1e-101	0.846154
comp5313_c0_seq2	3613	FBtr0079349	3619	0	0.998342
comp5323_c0_seq1	788	FBtr0082608	758	1e-77	1.03958
comp5327_c0_seq2	1429	FBtr0075823	1076	1e-107	1.32807
comp5328_c0_seq1	587	FBtr0086902	520	5e-31	1.12885
comp5333_c0_seq2	716	FBtr0076633	623	5e-90	1.14928
comp5336_c0_seq1	683	FBtr0086951	864	1e-80	0.790509
comp5337_c0_seq1	2130	FBtr0079216	1597	0	1.33375
comp5340_c0_seq1	718	FBtr0072091	607	2e-38	1.18287
comp5366_c0_seq1	2657	FBtr0086000	3075	0	0.864065
comp5385_c0_seq1	1864	FBtr0070425	1778	0	1.04837
comp5404_c0_seq2	1639	FBtr0082304	1526	0	1.07405
comp5412_c0_seq1	970	FBtr0071293	1175	1e-128	0.825532
comp541491_c0_seq1	355	FBtr0302211	717	1e-63	0.495119
comp5424_c0_seq2	1065	FBtr0075184	648	1e-74	1.64352
comp5427_c0_seq2	1723	FBtr0302289	1791	0	0.962032
comp5449_c0_seq1	1324	FBtr0084210	1569	1e-130	0.84385
comp5465_c0_seq1	2668	FBtr0073841	3543	0	0.753034
comp5476_c0_seq1	1431	FBtr0081618	1833	1e-139	0.780687
comp5479_c0_seq2	1070	FBtr0081224	2629	1e-173	0.406999
comp5482_c0_seq1	1452	FBtr0074300	1181	1e-155	1.22947
comp5494_c0_seq1	3571	FBtr0084277	3189	0	1.11979
comp5495_c0_seq1	4271	FBtr0079663	4490	0	0.951225
comp5500_c0_seq4	1735	FBtr0080408	1659	1e-153	1.04581
comp5507_c0_seq1	1054	FBtr0074342	1688	2e-43	0.624408
comp552135_c0_seq1	242	FBtr0082735	418	2e-13	0.578947
comp5532_c0_seq3	843	FBtr0076031	1032	3e-66	0.81686
comp5535_c0_seq1	1429	FBtr0080313	1043	1e-127	1.37009
comp5536_c0_seq1	1557	FBtr0079682	1477	1e-171	1.05416
comp5540_c0_seq1	1160	FBtr0077164	1450	1e-143	0.8
comp5555_c0_seq3	1246	FBtr0076392	1399	1e-150	0.890636
comp5557_c0_seq1	3018	FBtr0073227	3208	0	0.940773
comp5558_c0_seq1	2472	FBtr0084938	1530	1e-106	1.61569
comp5560_c0_seq2	646	FBtr0087539	1865	1e-130	0.346381
comp5564_c0_seq1	2091	FBtr0087987	1974	0	1.05927
comp5566_c0_seq1	1297	FBtr0084522	1091	5e-96	1.18882
comp5569_c0_seq1	1083	FBtr0073668	1590	1e-149	0.681132
comp556986_c0_seq1	596	FBtr0084863	1481	2e-87	0.402431
comp5570_c0_seq2	2766	FBtr0089551	2565	0	1.07836
comp557564_c0_seq1	201	FBtr0088189	396	1e-13	0.507576
comp558131_c0_seq1	377	FBtr0110897	1092	4e-63	0.345238
comp559098_c0_seq1	330	FBtr0082319	858	1e-52	0.384615
comp559384_c0_seq1	754	FBtr0072762	889	5e-87	0.848144
comp5604_c0_seq1	2265	FBtr0087763	1279	1e-157	1.77091
comp5608_c0_seq2	1349	FBtr0071225	1163	1e-127	1.15993
comp5613_c0_seq1	1742	FBtr0083781	1818	1e-116	0.958196
comp561348_c0_seq1	772	FBtr0070442	2044	1e-150	0.377691
comp5622_c0_seq2	691	FBtr0304748	938	3e-44	0.736674
comp5643_c0_seq1	2030	FBtr0078536	1871	0	1.08498
comp5645_c0_seq1	1407	FBtr0308575	2023	0	0.695502
comp5649_c0_seq1	639	FBtr0303027	1092	1e-68	0.585165
comp565646_c0_seq1	732	FBtr0070366	1070	4e-80	0.684112
comp5661_c0_seq2	2283	FBtr0077603	1727	1e-107	1.32195
comp5676_c0_seq1	2052	FBtr0070611	1804	0	1.13747
comp5679_c0_seq1	2059	FBtr0079186	2004	0	1.02745
comp5681_c0_seq1	1451	FBtr0079599	1396	0	1.0394
comp568532_c0_seq1	228	FBtr0071554	438	5e-29	0.520548
comp5692_c0_seq1	1823	FBtr0088981	1808	0	1.0083
comp5694_c0_seq1	3044	FBtr0083448	4282	0	0.710883
comp5704_c0_seq1	454	FBtr0080693	724	2e-60	0.627072
comp5705_c0_seq1	2160	FBtr0083746	1976	0	1.09312
comp57062_c0_seq1	654	FBtr0082484	1429	1e-109	0.457663
comp5710_c0_seq2	414	FBtr0077617	461	1e-43	0.898048
comp5714_c0_seq1	3895	FBtr0083138	3647	0	1.068
comp5716_c0_seq1	2034	FBtr0085350	1606	0	1.2665
comp5717_c0_seq1	1435	FBtr0084743	2045	0	0.701711
comp5725_c0_seq1	1346	FBtr0088583	2158	0	0.623726
comp5728_c0_seq2	1638	FBtr0080061	1581	0	1.03605
comp5733_c0_seq1	760	FBtr0087644	1095	1e-100	0.694064
comp5737_c0_seq1	624	FBtr0085864	634	1e-101	0.984227
comp5767_c0_seq1	1561	FBtr0084808	2359	0	0.661721
comp5770_c0_seq1	1227	FBtr0078753	1109	1e-131	1.1064
comp5774_c0_seq2	1025	FBtr0070877	1140	1e-101	0.899123
comp5778_c0_seq1	1301	FBtr0072235	1054	1e-146	1.23435
comp5782_c0_seq1	610	FBtr0081135	472	2e-39	1.29237
comp578209_c0_seq1	459	FBtr0079322	1482	7e-78	0.309717
comp5786_c0_seq1	1110	FBtr0088137	1252	1e-126	0.886581
comp579018_c0_seq1	457	FBtr0082656	602	8e-17	0.759136
comp5792_c0_seq1	2507	FBtr0085543	2675	0	0.937196
comp5801_c0_seq1	1295	FBtr0071255	1262	1e-119	1.02615
comp5809_c0_seq2	1666	FBtr0307272	1404	1e-140	1.18661
comp5815_c0_seq1	1254	FBtr0073572	1111	1e-105	1.12871
comp5817_c0_seq1	1711	FBtr0081205	1728	0	0.990162
comp5820_c0_seq1	1023	FBtr0076898	1861	1e-141	0.549704
comp5823_c0_seq3	1323	FBtr0085541	1139	1e-169	1.16155
comp5836_c0_seq2	954	FBtr0300728	1844	1e-147	0.517354
comp5838_c0_seq1	2119	FBtr0080411	1919	0	1.10422
comp5849_c0_seq1	3036	FBtr0084467	3145	0	0.965342
comp5865_c0_seq1	2636	FBtr0079413	2598	0	1.01463
comp5880_c0_seq2	1131	FBtr0088582	1193	1e-116	0.94803
comp5886_c0_seq2	537	FBtr0084663	589	2e-37	0.911715
comp5893_c1_seq1	602	FBtr0080444	1414	1e-80	0.425743
comp5894_c0_seq2	2020	FBtr0086317	1613	1e-151	1.25232
comp5898_c0_seq1	4015	FBtr0072027	3994	0	1.00526
comp5925_c0_seq1	907	FBtr0077136	2064	1e-121	0.439438
comp5930_c0_seq1	732	FBtr0083093	1078	3e-47	0.679035
comp5941_c0_seq2	1792	FBtr0083813	1818	1e-107	0.985699
comp5946_c0_seq2	746	FBtr0079696	624	2e-76	1.19551
comp5948_c0_seq1	932	FBtr0305089	2149	1e-161	0.43369
comp5958_c1_seq1	898	FBtr0075076	1582	1e-136	0.567636
comp5969_c0_seq1	1112	FBtr0086236	955	6e-92	1.1644
comp5982_c0_seq1	1636	FBtr0085369	1489	1e-174	1.09872
comp5999_c0_seq1	1169	FBtr0076019	1532	1e-143	0.763055
comp6019_c0_seq2	2855	FBtr0273410	3764	0	0.758502
comp603440_c0_seq1	448	FBtr0079586	1365	1e-74	0.328205
comp6035_c0_seq1	1528	FBtr0306317	1855	0	0.82372
comp6058_c0_seq1	640	FBtr0083630	870	7e-70	0.735632
comp6067_c0_seq1	773	FBtr0078432	687	5e-92	1.12518
comp6075_c0_seq1	2204	FBtr0075636	2397	0	0.919483
comp6076_c0_seq1	1908	FBtr0300688	2028	1e-111	0.940828
comp6078_c0_seq1	1077	FBtr0075950	1079	5e-42	0.998146
comp6081_c0_seq1	1678	FBtr0078200	1967	1e-152	0.853076
comp6085_c0_seq1	1427	FBtr0073620	2794	1e-163	0.510737
comp6100_c0_seq1	2002	FBtr0074610	2753	0	0.727207
comp6109_c0_seq1	511	FBtr0079029	426	8e-19	1.19953
comp6118_c0_seq1	959	FBtr0085574	1113	3e-98	0.861635
comp6128_c0_seq2	1167	FBtr0072207	1069	5e-89	1.09167
comp6136_c0_seq2	1462	FBtr0299903	1059	6e-82	1.38055
comp6155_c0_seq1	740	FBtr0100588	1672	1e-126	0.442584
comp6159_c0_seq1	2647	FBtr0089497	2157	0	1.22717
comp6166_c0_seq1	791	FBtr0075220	762	1e-46	1.03806
comp6170_c0_seq1	2862	FBtr0304747	1772	0	1.61512
comp6171_c0_seq1	1356	FBtr0086156	1233	1e-177	1.09976
comp6182_c0_seq1	1639	FBtr0072799	4388	0	0.373519
comp6199_c0_seq2	1506	FBtr0079949	1347	0	1.11804
comp6209_c0_seq2	1533	FBtr0085215	1442	0	1.06311
comp6218_c0_seq1	1999	FBtr0088038	1876	1e-178	1.06557
comp6219_c0_seq1	1043	FBtr0073968	881	2e-92	1.18388
comp6221_c0_seq1	2427	FBtr0302378	1797	0	1.35058
comp6224_c1_seq1	2232	FBtr0073348	3016	0	0.740053
comp6239_c0_seq1	696	FBtr0075411	1689	1e-121	0.412078
comp6240_c0_seq1	1005	FBtr0082703	519	2e-39	1.93642
comp6245_c0_seq1	2505	FBtr0087845	2532	0	0.989336
comp6256_c0_seq1	1121	FBtr0082112	1028	9e-55	1.09047
comp6263_c0_seq1	549	FBtr0080959	723	3e-40	0.759336
comp6266_c0_seq1	539	FBtr0091612	769	4e-44	0.70091
comp6268_c0_seq1	1181	FBtr0113405	2031	0	0.581487
comp6276_c0_seq1	1979	FBtr0074593	2009	0	0.985067
comp6277_c0_seq1	821	FBtr0080045	940	5e-70	0.873404
comp6290_c0_seq1	1125	FBtr0076454	1220	6e-61	0.922131
comp6292_c0_seq2	905	FBtr0070356	845	1e-11	1.07101
comp6295_c0_seq1	917	FBtr0088274	992	1e-107	0.924395
comp6296_c0_seq2	426	FBtr0072791	356	4e-54	1.19663
comp6303_c0_seq3	744	FBtr0303475	723	1e-73	1.02905
comp6313_c0_seq1	705	FBtr0076735	476	7e-35	1.48109
comp6330_c0_seq1	1032	FBtr0070375	1224	1e-130	0.843137
comp6350_c0_seq1	722	FBtr0079150	1041	7e-45	0.693564
comp6355_c0_seq1	846	FBtr0084231	1883	1e-128	0.449283
comp6361_c0_seq1	676	FBtr0088315	846	1e-109	0.799054
comp636693_c0_seq1	462	FBtr0300291	1048	2e-41	0.44084
comp6367_c0_seq1	854	FBtr0079634	843	9e-88	1.01305
comp6369_c0_seq1	1479	FBtr0078792	2011	1e-139	0.735455
comp6374_c0_seq1	2015	FBtr0081973	1964	0	1.02597
comp6376_c0_seq1	1004	FBtr0073068	982	6e-92	1.0224
comp6393_c0_seq2	992	FBtr0301007	595	2e-72	1.66723
comp6395_c0_seq1	942	FBtr0301014	699	3e-73	1.34764
comp6402_c0_seq1	450	FBtr0070160	494	6e-46	0.910931
comp6405_c0_seq1	868	FBtr0071009	1107	2e-77	0.784101
comp64196_c0_seq1	499	FBtr0307183	950	2e-78	0.525263
comp6421_c0_seq2	1951	FBtr0070175	1349	1e-154	1.44626
comp6430_c0_seq3	774	FBtr0070308	842	6e-65	0.91924
comp645443_c0_seq1	573	FBtr0072095	1700	8e-96	0.337059
comp6474_c0_seq2	2564	FBtr0087179	1692	1e-164	1.51537
comp6475_c1_seq1	1090	FBtr0072767	2333	1e-174	0.46721
comp649954_c0_seq1	222	FBtr0300901	524	2e-26	0.423664
comp6500_c0_seq1	1619	FBtr0087585	1476	0	1.09688
comp651_c0_seq1	1001	FBtr0300741	2313	1e-175	0.432771
comp6517_c0_seq1	1401	FBtr0081323	1254	1e-156	1.11722
comp6518_c0_seq1	1953	FBtr0077065	1634	1e-170	1.19523
comp6522_c0_seq1	1635	FBtr0076217	1525	1e-148	1.07213
comp6548_c0_seq1	1237	FBtr0076302	1651	1e-136	0.749243
comp6554_c0_seq1	1798	FBtr0111108	2725	0	0.659817
comp657365_c0_seq1	462	FBtr0081697	693	1e-29	0.666667
comp6619_c0_seq3	2758	FBtr0072028	2812	0	0.980797
comp6621_c0_seq3	1022	FBtr0080212	1184	1e-116	0.863176
comp6623_c0_seq2	940	FBtr0070314	831	9e-98	1.13117
comp6629_c0_seq1	976	FBtr0083066	939	1e-109	1.0394
comp6646_c0_seq2	1104	FBtr0072111	1121	1e-141	0.984835
comp6667_c0_seq2	831	FBtr0070405	641	2e-73	1.29641
comp6668_c0_seq1	1809	FBtr0086554	2624	0	0.689405
comp6669_c0_seq1	2395	FBtr0303220	2237	0	1.07063
comp6679_c0_seq1	1566	FBtr0078670	1592	0	0.983668
comp6688_c0_seq1	2469	FBtr0084547	2378	0	1.03827
comp6694_c0_seq1	963	FBtr0088905	828	4e-56	1.16304
comp6696_c0_seq1	1327	FBtr0078481	1261	0	1.05234
comp6699_c0_seq2	1270	FBtr0078133	1275	1e-125	0.996078
comp6708_c0_seq1	932	FBtr0079905	937	1e-132	0.994664
comp6718_c0_seq2	724	FBtr0076202	645	4e-64	1.12248
comp6724_c0_seq1	772	FBtr0076736	921	1e-59	0.838219
comp6728_c0_seq2	414	FBtr0088252	274	9e-35	1.51095
comp6729_c0_seq1	924	FBtr0075885	969	1e-173	0.95356
comp6735_c0_seq1	664	FBtr0085961	649	9e-87	1.02311
comp6738_c0_seq1	2024	FBtr0308595	1771	0	1.14286
comp6741_c0_seq2	673	FBtr0086947	683	1e-115	0.985359
comp6745_c0_seq1	846	FBtr0072405	793	5e-86	1.06683
comp674857_c0_seq1	366	FBtr0114521	699	5e-47	0.523605
comp6749_c0_seq1	3014	FBtr0076940	3543	0	0.850692
comp6753_c0_seq2	2552	FBtr0070182	2239	0	1.13979
comp6757_c0_seq1	3709	FBtr0088902	3490	0	1.06275
comp6759_c0_seq3	911	FBtr0071135	962	1e-115	0.946985
comp6762_c0_seq1	1619	FBtr0077416	2352	0	0.68835
comp6763_c0_seq2	1180	FBtr0071498	1211	2e-75	0.974401
comp6764_c0_seq1	1583	FBtr0091446	1066	1e-127	1.48499
comp6766_c0_seq4	1709	FBtr0074741	2358	1e-155	0.724767
comp6770_c0_seq1	822	FBtr0073899	704	4e-50	1.16761
comp6771_c0_seq3	1008	FBtr0072374	840	5e-88	1.2
comp6778_c0_seq1	564	FBtr0084797	479	7e-41	1.17745
comp6793_c0_seq2	585	FBtr0079846	607	4e-58	0.963756
comp6795_c0_seq1	608	FBtr0305040	792	1e-101	0.767677
comp6799_c0_seq1	604	FBtr0072339	548	2e-67	1.10219
comp6810_c0_seq1	1069	FBtr0077145	828	9e-93	1.29106
comp6812_c0_seq3	1089	FBtr0082830	975	1e-115	1.11692
comp6814_c0_seq1	567	FBtr0087494	480	3e-26	1.18125
comp6815_c0_seq1	1057	FBtr0081482	940	1e-125	1.12447
comp6818_c0_seq1	1516	FBtr0078439	1161	1e-156	1.30577
comp6820_c0_seq2	2628	FBtr0290208	2201	0	1.194
comp6826_c0_seq1	1677	FBtr0100879	1339	1e-168	1.25243
comp6827_c0_seq1	684	FBtr0071530	710	4e-73	0.96338
comp6830_c0_seq2	585	FBtr0087575	726	4e-99	0.805785
comp6838_c0_seq1	2217	FBtr0073317	2141	0	1.0355
comp6840_c0_seq1	1293	FBtr0290254	1432	1e-104	0.902933
comp6841_c0_seq1	2467	FBtr0089987	3803	0	0.648698
comp6846_c0_seq3	1866	FBtr0071158	1586	1e-116	1.17654
comp6850_c0_seq1	1608	FBtr0087701	1659	0	0.969259
comp6858_c0_seq2	3121	FBtr0113236	3431	0	0.909647
comp6868_c0_seq1	762	FBtr0081291	599	3e-79	1.27212
comp6870_c0_seq1	1571	FBtr0074671	1938	1e-143	0.81063
comp6875_c0_seq1	659	FBtr0084932	846	2e-66	0.77896
comp6886_c0_seq1	581	FBtr0080016	604	1e-82	0.961921
comp6891_c0_seq1	1999	FBtr0073004	2360	0	0.847034
comp6892_c0_seq1	3838	FBtr0074011	4301	0	0.892351
comp6898_c0_seq2	2775	FBtr0083122	2433	0	1.14057
comp6899_c0_seq1	773	FBtr0079888	796	1e-113	0.971106
comp6903_c0_seq2	2429	FBtr0074178	2132	0	1.13931
comp6906_c0_seq1	609	FBtr0100541	608	1e-100	1.00164
comp6913_c0_seq1	1859	FBtr0071090	1516	0	1.22625
comp691339_c0_seq1	266	FBtr0083599	499	2e-22	0.533066
comp6928_c0_seq3	818	FBtr0086706	761	1e-87	1.0749
comp6933_c0_seq3	461	FBtr0077623	672	1e-47	0.686012
comp6958_c0_seq2	997	FBtr0085831	841	2e-77	1.18549
comp6961_c0_seq3	814	FBtr0083064	862	4e-97	0.944316
comp6963_c0_seq1	1200	FBtr0079650	1069	0	1.12254
comp6967_c0_seq1	390	FBtr0113060	512	6e-41	0.761719
comp6972_c0_seq3	1502	FBtr0072775	1392	1e-166	1.07902
comp6973_c0_seq2	1175	FBtr0079870	984	1e-120	1.19411
comp6977_c0_seq4	2588	FBtr0084866	2469	0	1.0482
comp6979_c0_seq2	3429	FBtr0075777	3276	0	1.0467
comp6984_c0_seq1	1909	FBtr0070709	1657	0	1.15208
comp6985_c0_seq1	1411	FBtr0085677	1768	0	0.798077
comp6986_c0_seq1	969	FBtr0074913	932	5e-88	1.0397
comp69890_c0_seq1	400	FBtr0084543	577	7e-27	0.693241
comp6991_c0_seq1	1167	FBtr0078082	1288	1e-109	0.906056
comp6995_c0_seq2	1510	FBtr0074113	1359	0	1.11111
comp7017_c0_seq5	915	FBtr0080771	686	5e-72	1.33382
comp7019_c0_seq2	3592	FBtr0074143	3775	0	0.951523
comp7023_c0_seq1	1426	FBtr0086963	1541	4e-58	0.925373
comp7024_c0_seq1	2904	FBtr0086942	2685	0	1.08156
comp7026_c0_seq4	1463	FBtr0072556	1795	0	0.815042
comp7028_c0_seq2	1009	FBtr0081098	852	5e-90	1.18427
comp7029_c0_seq2	670	FBtr0077451	511	6e-86	1.31115
comp7030_c0_seq1	2385	FBtr0088680	2376	0	1.00379
comp7038_c0_seq2	1056	FBtr0072577	1284	1e-101	0.82243
comp7040_c0_seq1	1517	FBtr0084320	1498	1e-160	1.01268
comp7044_c0_seq1	2135	FBtr0079866	1772	0	1.20485
comp7045_c0_seq1	1132	FBtr0089192	779	1e-116	1.45315
comp7053_c0_seq3	834	FBtr0088237	817	1e-137	1.02081
comp7054_c0_seq1	4353	FBtr0073403	4054	0	1.07375
comp7057_c0_seq1	1337	FBtr0304794	2779	0	0.481108
comp7074_c0_seq1	3522	FBtr0086836	3290	0	1.07052
comp7083_c0_seq1	648	FBtr0082925	696	2e-86	0.931034
comp7084_c0_seq7	1611	FBtr0089384	1524	0	1.05709
comp7090_c0_seq1	2078	FBtr0081234	2324	0	0.894148
comp7103_c0_seq1	2706	FBtr0080866	2232	0	1.21237
comp7107_c1_seq1	2236	FBtr0080833	2023	0	1.10529
comp7119_c0_seq1	1208	FBtr0078030	1237	1e-165	0.976556
comp7124_c0_seq2	609	FBtr0079546	454	4e-60	1.34141
comp7126_c0_seq1	540	FBtr0079590	536	1e-25	1.00746
comp7135_c0_seq1	925	FBtr0089395	1082	3e-75	0.854898
comp7136_c0_seq1	590	FBtr0079840	825	4e-38	0.715152
comp7148_c0_seq1	1976	FBtr0112512	1524	8e-90	1.29659
comp7156_c0_seq6	2804	FBtr0071914	2548	1e-131	1.10047
comp7159_c0_seq2	618	FBtr0087341	655	5e-73	0.943511
comp7161_c0_seq1	1732	FBtr0077959	1622	0	1.06782
comp7164_c0_seq1	733	FBtr0087986	749	2e-50	0.978638
comp7167_c0_seq1	957	FBtr0072128	767	2e-85	1.24772
comp7176_c0_seq3	1482	FBtr0083882	1394	1e-121	1.06313
comp7178_c0_seq2	1296	FBtr0300447	1351	1e-150	0.959289
comp7193_c0_seq1	3829	FBtr0301845	1834	0	2.08779
comp7194_c0_seq2	711	FBtr0072676	885	1e-56	0.80339
comp7207_c0_seq1	790	FBtr0083408	649	2e-44	1.21726
comp7208_c0_seq1	563	FBtr0076837	943	3e-64	0.597031
comp7217_c0_seq2	874	FBtr0071438	663	9e-60	1.31825
comp7218_c0_seq1	1072	FBtr0079052	1042	1e-136	1.02879
comp7219_c0_seq1	3134	FBtr0071234	3442	0	0.910517
comp7220_c0_seq3	871	FBtr0087233	648	1e-58	1.34414
comp7235_c0_seq3	697	FBtr0081737	787	6e-65	0.885642
comp7238_c0_seq1	651	FBtr0301481	652	7e-72	0.998466
comp7240_c0_seq2	1699	FBtr0075345	1568	0	1.08355
comp7245_c0_seq1	965	FBtr0072163	1074	1e-130	0.89851
comp7247_c0_seq1	1919	FBtr0074418	1818	0	1.05556
comp7248_c0_seq2	1217	FBtr0088919	1358	1e-166	0.896171
comp7249_c0_seq2	834	FBtr0100218	874	3e-81	0.954233
comp7250_c0_seq1	1700	FBtr0072177	1000	1e-107	1.7
comp7254_c0_seq1	1138	FBtr0080843	1014	1e-144	1.12229
comp7255_c0_seq1	747	FBtr0077435	602	4e-98	1.24086
comp7257_c0_seq1	2023	FBtr0081858	1595	1e-144	1.26834
comp7259_c0_seq2	3136	FBtr0088227	3215	0	0.975428
comp7264_c0_seq2	1619	FBtr0070690	1185	1e-90	1.36624
comp7275_c0_seq1	1996	FBtr0076610	1924	0	1.03742
comp7282_c0_seq1	1271	FBtr0070625	2617	1e-144	0.485671
comp7291_c0_seq1	1201	FBtr0070748	830	1e-119	1.44699
comp7303_c0_seq2	2127	FBtr0074941	2057	0	1.03403
comp7304_c0_seq3	2447	FBtr0078087	2774	0	0.88212
comp7307_c0_seq1	2015	FBtr0083426	2007	0	1.00399
comp7310_c0_seq1	2652	FBtr0070762	2754	0	0.962963
comp7313_c0_seq1	2112	FBtr0087731	1767	0	1.19525
comp7316_c0_seq1	1423	FBtr0084755	1083	1e-160	1.31394
comp7320_c0_seq5	1999	FBtr0079469	1893	1e-133	1.056
comp7322_c0_seq1	1114	FBtr0302436	843	3e-88	1.32147
comp7327_c0_seq3	2558	FBtr0071108	3147	0	0.812838
comp7336_c0_seq1	2259	FBtr0083682	1921	0	1.17595
comp7350_c0_seq2	1164	FBtr0082330	987	2e-89	1.17933
comp7351_c0_seq1	673	FBtr0112406	489	9e-40	1.37628
comp7352_c0_seq2	910	FBtr0076537	906	1e-93	1.00442
comp7358_c0_seq1	1962	FBtr0079631	1799	0	1.09061
comp7362_c1_seq1	1729	FBtr0305308	1998	1e-135	0.865365
comp7368_c0_seq1	1643	FBtr0081062	1523	1e-115	1.07879
comp7380_c0_seq1	1363	FBtr0077631	1421	0	0.959184
comp7382_c0_seq1	868	FBtr0113015	680	2e-62	1.27647
comp7389_c0_seq4	3812	FBtr0305583	3821	0	0.997645
comp7402_c0_seq1	2018	FBtr0078318	1630	0	1.23804
comp7403_c0_seq1	1599	FBtr0079263	1438	0	1.11196
comp7404_c0_seq1	790	FBtr0075321	1984	3e-67	0.398185
comp7414_c0_seq1	1398	FBtr0073193	1239	1e-160	1.12833
comp7415_c0_seq2	1145	FBtr0080849	836	9e-84	1.36962
comp7420_c0_seq1	868	FBtr0072788	828	3e-64	1.04831
comp7421_c0_seq1	2984	FBtr0302188	3997	0	0.74656
comp7422_c0_seq1	650	FBtr0070840	647	4e-27	1.00464
comp7426_c0_seq1	2149	FBtr0078214	2069	0	1.03867
comp7430_c0_seq1	1995	FBtr0081357	2973	0	0.671039
comp7432_c0_seq1	1174	FBtr0301699	2694	0	0.435783
comp7433_c0_seq1	822	FBtr0073988	814	7e-69	1.00983
comp7436_c0_seq1	1053	FBtr0088116	685	2e-68	1.53723
comp74410_c0_seq1	748	FBtr0081206	1585	4e-93	0.471924
comp7448_c0_seq1	992	FBtr0072908	1400	1e-114	0.708571
comp7449_c0_seq1	3758	FBtr0087843	3535	0	1.06308
comp7453_c0_seq1	1586	FBtr0078919	1685	0	0.941246
comp7454_c0_seq1	2168	FBtr0086462	1919	1e-177	1.12976
comp7457_c0_seq1	1247	FBtr0082424	1107	1e-109	1.12647
comp7480_c0_seq6	1029	FBtr0083992	667	1e-78	1.54273
comp7484_c0_seq3	2381	FBtr0081922	2451	0	0.97144
comp7499_c0_seq2	1753	FBtr0085589	1287	1e-132	1.36208
comp7501_c0_seq1	1215	FBtr0078736	946	1e-125	1.28436
comp7512_c0_seq1	1448	FBtr0077400	3474	0	0.416811
comp7519_c0_seq1	1029	FBtr0079986	1284	8e-65	0.801402
comp7520_c0_seq1	846	FBtr0086673	719	6e-83	1.17663
comp7531_c0_seq2	2790	FBtr0074625	3442	0	0.810575
comp7536_c1_seq1	614	FBtr0071392	605	7e-25	1.01488
comp7548_c0_seq2	864	FBtr0088306	860	1e-123	1.00465
comp7549_c0_seq1	2611	FBtr0304710	2568	0	1.01674
comp7553_c0_seq1	2100	FBtr0308069	2234	0	0.940018
comp7558_c0_seq1	1026	FBtr0074191	1431	1e-119	0.716981
comp75663_c0_seq1	1269	FBtr0075025	2053	1e-124	0.61812
comp7576_c0_seq1	635	FBtr0079613	1253	3e-85	0.506784
comp7578_c0_seq2	581	FBtr0075491	555	5e-79	1.04685
comp7585_c0_seq3	1109	FBtr0071982	1331	1e-155	0.833208
comp7585_c1_seq2	1365	FBtr0088045	1297	1e-132	1.05243
comp7596_c0_seq1	1497	FBtr0077736	1404	1e-134	1.06624
comp7600_c0_seq1	1103	FBtr0306106	877	1e-105	1.2577
comp7601_c0_seq1	562	FBtr0074216	523	2e-63	1.07457
comp7605_c0_seq2	2432	FBtr0071152	2044	1e-145	1.18982
comp7637_c0_seq2	3908	FBtr0301864	5127	0	0.762239
comp7644_c0_seq1	1887	FBtr0077349	3160	0	0.597152
comp7652_c0_seq1	1200	FBtr0085857	1280	1e-156	0.9375
comp7658_c0_seq2	1670	FBtr0089942	1654	1e-135	1.00967
comp7662_c0_seq2	2827	FBtr0089592	3392	0	0.833432
comp7663_c1_seq1	1942	FBtr0070921	1607	0	1.20846
comp7673_c0_seq1	550	FBtr0091869	569	7e-67	0.966608
comp7677_c0_seq1	3184	FBtr0070420	3938	0	0.808532
comp7680_c0_seq1	3391	FBtr0085877	3389	0	1.00059
comp768621_c0_seq1	447	FBtr0077323	512	1e-14	0.873047
comp7688_c0_seq2	1921	FBtr0077439	1863	0	1.03113
comp7689_c0_seq2	1828	FBtr0290273	2234	0	0.818263
comp768965_c0_seq1	781	FBtr0086966	1768	1e-116	0.441742
comp7696_c0_seq1	2910	FBtr0074057	3033	0	0.959446
comp7698_c0_seq2	2897	FBtr0088982	2815	0	1.02913
comp7701_c0_seq1	1102	FBtr0073089	1049	3e-60	1.05052
comp7706_c0_seq1	1266	FBtr0080182	1605	1e-166	0.788785
comp7707_c0_seq1	919	FBtr0081301	741	2e-95	1.24022
comp7712_c0_seq1	819	FBtr0076234	543	4e-18	1.50829
comp7713_c0_seq3	1365	FBtr0087622	1316	1e-174	1.03723
comp7715_c0_seq3	776	FBtr0080388	684	3e-45	1.1345
comp7716_c0_seq1	2118	FBtr0071350	1953	0	1.08449
comp7721_c0_seq1	1724	FBtr0070970	1637	1e-179	1.05315
comp7727_c0_seq2	1349	FBtr0073428	1316	1e-146	1.02508
comp7731_c0_seq2	959	FBtr0071251	858	6e-63	1.11772
comp7736_c0_seq1	1856	FBtr0080498	2021	1e-157	0.918357
comp7738_c0_seq4	2273	FBtr0077389	2390	0	0.951046
comp7742_c0_seq1	2295	FBtr0075801	2434	0	0.942892
comp7751_c0_seq1	1612	FBtr0083817	1410	0	1.14326
comp7752_c0_seq1	2242	FBtr0077169	2124	0	1.05556
comp7757_c0_seq1	1710	FBtr0070827	1998	0	0.855856
comp7758_c0_seq1	2648	FBtr0081472	2421	0	1.09376
comp7765_c0_seq2	1472	FBtr0083803	1342	0	1.09687
comp7768_c0_seq1	2485	FBtr0084270	2223	0	1.11786
comp7772_c0_seq1	1947	FBtr0087424	1822	0	1.06861
comp7773_c0_seq1	1661	FBtr0082652	1476	0	1.12534
comp7784_c0_seq2	1734	FBtr0074643	1688	0	1.02725
comp7788_c0_seq3	2318	FBtr0084465	2228	0	1.04039
comp7796_c0_seq2	2372	FBtr0301976	1731	1e-169	1.37031
comp7802_c0_seq1	3727	FBtr0074531	3039	0	1.22639
comp7805_c0_seq1	2310	FBtr0076886	1934	1e-166	1.19442
comp7810_c0_seq1	1653	FBtr0080191	1547	0	1.06852
comp7812_c0_seq2	906	FBtr0072503	756	2e-92	1.19841
comp78149_c0_seq1	861	FBtr0075381	1210	1e-132	0.71157
comp7817_c0_seq1	830	FBtr0302435	2356	1e-117	0.352292
comp7820_c0_seq2	1890	FBtr0080576	1985	0	0.952141
comp7821_c0_seq1	733	FBtr0110817	424	3e-48	1.72877
comp7822_c0_seq1	438	FBtr0112993	428	4e-43	1.02336
comp7825_c0_seq2	3095	FBtr0070652	3783	0	0.818134
comp7826_c0_seq4	2960	FBtr0083559	2615	0	1.13193
comp7828_c0_seq1	1159	FBtr0071617	1062	1e-131	1.09134
comp7829_c0_seq1	2379	FBtr0077125	2177	1e-143	1.09279
comp7832_c0_seq1	755	FBtr0089013	736	1e-102	1.02582
comp7835_c0_seq1	1191	FBtr0083314	948	2e-88	1.25633
comp7841_c0_seq2	766	FBtr0074347	724	3e-69	1.05801
comp7847_c0_seq1	2312	FBtr0078010	1010	1e-144	2.28911
comp7849_c0_seq2	2205	FBtr0087475	1772	0	1.24436
comp7856_c0_seq2	1771	FBtr0080628	934	1e-130	1.89615
comp7857_c0_seq2	1638	FBtr0076011	1386	1e-170	1.18182
comp7866_c0_seq1	1331	FBtr0079994	1212	1e-137	1.09818
comp7873_c0_seq2	666	FBtr0071569	1104	6e-98	0.603261
comp7876_c0_seq3	1339	FBtr0081165	1311	1e-164	1.02136
comp7880_c0_seq1	1264	FBtr0080994	1534	1e-137	0.82399
comp7881_c0_seq4	611	FBtr0076276	602	2e-59	1.01495
comp7888_c0_seq5	1168	FBtr0083836	1156	1e-132	1.01038
comp7891_c0_seq1	382	FBtr0301812	321	2e-19	1.19003
comp7897_c0_seq1	914	FBtr0077166	801	1e-92	1.14107
comp7902_c0_seq1	1322	FBtr0082060	1860	1e-146	0.710753
comp7903_c0_seq2	1919	FBtr0075389	1717	0	1.11765
comp790334_c0_seq1	237	FBtr0089606	321	4e-19	0.738318
comp7906_c0_seq1	1797	FBtr0300480	2329	0	0.771576
comp7909_c0_seq2	4048	FBtr0080438	4080	0	0.992157
comp7930_c0_seq1	2268	FBtr0086906	2222	0	1.0207
comp7933_c0_seq1	4411	FBtr0300811	4376	0	1.008
comp7934_c0_seq1	1018	FBtr0077904	873	4e-83	1.16609
comp7936_c0_seq1	623	FBtr0082870	775	5e-44	0.803871
comp7939_c0_seq2	2969	FBtr0301282	2904	0	1.02238
comp7950_c0_seq1	2108	FBtr0076050	2328	0	0.905498
comp7951_c0_seq3	806	FBtr0089318	669	1e-123	1.20478
comp7955_c0_seq2	637	FBtr0080566	673	5e-51	0.946508
comp7957_c0_seq1	1951	FBtr0072831	1903	1e-147	1.02522
comp7964_c0_seq2	1688	FBtr0305989	1393	1e-134	1.21177
comp7973_c0_seq2	836	FBtr0083279	663	2e-88	1.26094
comp7975_c0_seq1	954	FBtr0074827	1506	1e-66	0.633466
comp7977_c0_seq1	760	FBtr0100020	423	4e-32	1.79669
comp7978_c0_seq1	2269	FBtr0303246	2326	0	0.975494
comp7982_c0_seq3	871	FBtr0088126	806	2e-94	1.08065
comp7985_c0_seq1	2321	FBtr0076870	2642	0	0.878501
comp7990_c0_seq1	2965	FBtr0080590	2499	0	1.18647
comp7998_c0_seq1	1620	FBtr0079984	1744	0	0.928899
comp8005_c0_seq3	1031	FBtr0088425	944	1e-126	1.09216
comp8014_c0_seq1	688	FBtr0080164	774	1e-111	0.888889
comp8017_c0_seq1	1317	FBtr0077679	1328	1e-156	0.991717
comp8018_c0_seq1	1496	FBtr0072096	1879	3e-95	0.796168
comp8020_c0_seq1	2758	FBtr0076688	2393	0	1.15253
comp8024_c0_seq2	1816	FBtr0088170	1502	1e-163	1.20905
comp8030_c0_seq1	559	FBtr0100883	525	2e-26	1.06476
comp8032_c0_seq1	524	FBtr0085927	621	2e-54	0.8438
comp8037_c0_seq1	1326	FBtr0084135	909	1e-121	1.45875
comp8041_c0_seq1	588	FBtr0091870	468	5e-85	1.25641
comp8042_c0_seq1	554	FBtr0306567	851	2e-61	0.650999
comp8044_c0_seq5	3628	FBtr0071089	2750	0	1.31927
comp8045_c0_seq1	2027	FBtr0084291	1992	0	1.01757
comp8047_c0_seq4	2040	FBtr0082752	2051	0	0.994637
comp8051_c0_seq2	2106	FBtr0300861	3564	0	0.590909
comp8052_c0_seq1	1949	FBtr0074079	2397	1e-114	0.8131
comp8054_c0_seq1	842	FBtr0100530	1507	5e-89	0.558726
comp8059_c0_seq2	2572	FBtr0070384	1895	0	1.35726
comp8060_c0_seq1	1925	FBtr0300590	1798	1e-127	1.07063
comp8064_c0_seq1	1026	FBtr0072173	777	7e-90	1.32046
comp8068_c0_seq1	607	FBtr0075066	685	9e-93	0.886131
comp8070_c0_seq1	1106	FBtr0303459	1002	1e-108	1.10379
comp8073_c0_seq1	1174	FBtr0082344	1030	4e-96	1.13981
comp8080_c0_seq1	6039	FBtr0071352	4688	0	1.28818
comp8082_c0_seq3	999	FBtr0308335	882	1e-108	1.13265
comp8085_c0_seq1	762	FBtr0089423	990	1e-120	0.769697
comp8086_c0_seq1	2505	FBtr0081390	2771	0	0.904006
comp8090_c0_seq5	2056	FBtr0089753	1819	0	1.13029
comp8092_c0_seq2	3091	FBtr0088391	3018	0	1.02419
comp8096_c0_seq1	1200	FBtr0074465	1285	2e-86	0.933852
comp8098_c0_seq2	592	FBtr0083754	451	4e-48	1.31264
comp8104_c0_seq1	1835	FBtr0079369	1811	0	1.01325
comp8106_c0_seq2	2678	FBtr0073232	2518	1e-141	1.06354
comp8109_c0_seq2	443	FBtr0071360	521	1e-35	0.850288
comp8110_c0_seq2	1290	FBtr0085001	1530	0	0.843137
comp8113_c0_seq2	1641	FBtr0307068	1910	0	0.859162
comp8117_c0_seq3	1044	FBtr0076395	1703	1e-121	0.613036
comp8119_c0_seq2	436	FBtr0086905	295	8e-11	1.47797
comp8120_c0_seq2	1254	FBtr0073472	1625	1e-145	0.771692
comp8122_c0_seq1	1898	FBtr0082508	1549	1e-120	1.22531
comp8123_c0_seq1	2342	FBtr0075638	3425	0	0.683796
comp8126_c0_seq2	1031	FBtr0070148	1109	3e-50	0.929666
comp8128_c0_seq2	825	FBtr0080091	739	9e-69	1.11637
comp8129_c0_seq1	783	FBtr0076423	745	1e-115	1.05101
comp8131_c0_seq1	1817	FBtr0086961	1757	0	1.03415
comp8132_c0_seq1	1225	FBtr0077627	2892	0	0.423582
comp8137_c0_seq1	4089	FBtr0086683	5783	0	0.707072
comp8141_c0_seq1	2330	FBtr0081358	1977	0	1.17855
comp8143_c0_seq1	2997	FBtr0085241	3028	0	0.989762
comp8144_c0_seq3	1641	FBtr0304117	1584	1e-152	1.03598
comp8146_c0_seq1	1201	FBtr0305675	1259	2e-95	0.953932
comp8148_c0_seq1	1282	FBtr0087880	1119	1e-131	1.14567
comp8150_c0_seq2	1060	FBtr0078807	904	1e-101	1.17257
comp8151_c0_seq1	1810	FBtr0084239	1752	0	1.03311
comp8152_c0_seq1	1710	FBtr0078201	1615	0	1.05882
comp8157_c0_seq2	1108	FBtr0076722	912	7e-93	1.21491
comp8160_c0_seq1	1238	FBtr0073675	1202	6e-85	1.02995
comp8161_c0_seq1	1625	FBtr0301866	2000	0	0.8125
comp8165_c0_seq2	399	FBtr0071593	378	3e-41	1.05556
comp8174_c0_seq2	2238	FBtr0088834	1952	0	1.14652
comp8178_c0_seq2	1182	FBtr0301037	809	1e-32	1.46106
comp8183_c0_seq1	982	FBtr0088825	820	1e-128	1.19756
comp8189_c0_seq2	680	FBtr0078423	674	2e-89	1.0089
comp8192_c0_seq1	1679	FBtr0070954	1699	0	0.988228
comp8199_c0_seq2	1720	FBtr0081468	1672	0	1.02871
comp8203_c0_seq2	3964	FBtr0076685	3982	0	0.99548
comp8204_c0_seq1	1723	FBtr0079975	1714	0	1.00525
comp8206_c0_seq1	1038	FBtr0070321	1181	1e-110	0.878916
comp8210_c0_seq1	642	FBtr0070313	1006	1e-41	0.638171
comp8211_c0_seq2	521	FBtr0070390	319	9e-23	1.63323
comp8212_c0_seq1	2382	FBtr0077989	4485	0	0.531104
comp8215_c0_seq3	1572	FBtr0081687	855	1e-117	1.8386
comp8222_c0_seq1	1436	FBtr0078694	1021	1e-108	1.40646
comp8227_c0_seq1	1063	FBtr0302223	885	1e-129	1.20113
comp8229_c0_seq5	2463	FBtr0089513	3902	0	0.631215
comp8233_c0_seq1	619	FBtr0082964	526	2e-48	1.17681
comp8234_c0_seq2	808	FBtr0082403	866	1e-93	0.933025
comp8239_c0_seq2	1922	FBtr0077221	2110	1e-179	0.9109
comp8241_c0_seq6	1355	FBtr0301574	1638	1e-156	0.827228
comp8245_c0_seq1	1353	FBtr0083835	1417	1e-150	0.954834
comp8250_c0_seq1	1307	FBtr0084554	1243	3e-99	1.05149
comp8253_c0_seq1	3208	FBtr0072528	3105	0	1.03317
comp8255_c0_seq2	608	FBtr0083116	607	1e-80	1.00165
comp8262_c0_seq3	992	FBtr0079952	942	1e-73	1.05308
comp8264_c0_seq2	486	FBtr0071520	474	3e-49	1.02532
comp8268_c0_seq1	1440	FBtr0083945	1569	0	0.917782
comp8269_c0_seq3	3084	FBtr0078747	1955	0	1.57749
comp8280_c0_seq1	2226	FBtr0085254	2903	0	0.766793
comp8289_c0_seq1	2296	FBtr0071491	2825	0	0.812743
comp8292_c0_seq3	929	FBtr0087852	775	1e-70	1.19871
comp8293_c0_seq1	1039	FBtr0112440	934	7e-74	1.11242
comp8296_c0_seq5	478	FBtr0088702	381	6e-39	1.25459
comp8308_c0_seq3	1551	FBtr0080052	1549	1e-154	1.00129
comp8312_c0_seq1	443	FBtr0112379	332	6e-29	1.33434
comp8314_c1_seq1	1313	FBtr0086647	2418	1e-167	0.543011
comp8318_c0_seq1	1795	FBtr0078991	1762	1e-167	1.01873
comp8319_c0_seq4	1467	FBtr0085474	1339	1e-128	1.09559
comp8321_c0_seq1	1975	FBtr0085355	2171	1e-150	0.909719
comp8323_c0_seq1	2688	FBtr0114599	2511	0	1.07049
comp8324_c0_seq3	1317	FBtr0300365	970	2e-87	1.35773
comp8327_c0_seq1	1201	FBtr0087005	1786	1e-129	0.672452
comp8329_c0_seq1	1909	FBtr0083286	1586	1e-163	1.20366
comp8330_c0_seq2	2699	FBtr0086304	2792	0	0.966691
comp8338_c0_seq2	836	FBtr0073023	1475	1e-104	0.56678
comp8344_c0_seq1	785	FBtr0071533	692	7e-42	1.13439
comp8347_c0_seq3	983	FBtr0084466	888	1e-49	1.10698
comp8353_c0_seq5	1735	FBtr0086661	1633	1e-153	1.06246
comp8356_c0_seq1	868	FBtr0087521	1456	1e-108	0.596154
comp8359_c0_seq2	1150	FBtr0088255	1218	1e-128	0.944171
comp8361_c0_seq2	1589	FBtr0083563	1340	0	1.18582
comp8365_c0_seq2	4576	FBtr0086501	4214	0	1.0859
comp8369_c0_seq1	1785	FBtr0086094	1241	1e-148	1.43836
comp8380_c0_seq1	1064	FBtr0085863	1085	1e-163	0.980645
comp8388_c0_seq2	1016	FBtr0073506	819	7e-87	1.24054
comp8392_c0_seq1	1894	FBtr0071168	2273	0	0.83326
comp8393_c0_seq1	1705	FBtr0078090	1209	1e-162	1.41026
comp8399_c0_seq4	1408	FBtr0084294	1393	0	1.01077
comp8403_c1_seq2	1156	FBtr0085610	1894	1e-146	0.610348
comp8405_c0_seq2	2509	FBtr0070843	4104	0	0.611355
comp8406_c0_seq1	1359	FBtr0087517	1192	1e-119	1.1401
comp8410_c0_seq4	1016	FBtr0077764	953	2e-94	1.06611
comp8417_c0_seq2	629	FBtr0085595	691	9e-39	0.910275
comp8418_c0_seq2	1359	FBtr0079053	1180	0	1.15169
comp8419_c0_seq1	968	FBtr0079304	899	3e-50	1.07675
comp8422_c0_seq2	944	FBtr0299800	1442	6e-85	0.654646
comp8427_c0_seq3	899	FBtr0077015	933	6e-78	0.963558
comp8429_c0_seq1	983	FBtr0083804	721	4e-29	1.36338
comp8430_c0_seq1	1026	FBtr0075565	1145	1e-115	0.89607
comp8431_c0_seq2	1624	FBtr0084347	1200	1e-125	1.35333
comp8437_c0_seq5	903	FBtr0084309	978	8e-82	0.923313
comp8440_c0_seq3	2124	FBtr0072124	2140	0	0.992523
comp8441_c0_seq1	3273	FBtr0080330	2581	0	1.26811
comp8446_c0_seq1	1805	FBtr0077525	1814	1e-177	0.995039
comp8451_c0_seq1	4392	FBtr0081087	4460	0	0.984753
comp8456_c0_seq3	587	FBtr0086540	582	3e-73	1.00859
comp8458_c0_seq4	2961	FBtr0081163	2788	0	1.06205
comp8459_c0_seq2	3060	FBtr0300520	3649	0	0.838586
comp8460_c0_seq2	2181	FBtr0305593	4558	0	0.478499
comp8463_c0_seq4	1309	FBtr0070675	1102	2e-98	1.18784
comp8468_c0_seq6	3124	FBtr0077189	1396	0	2.23782
comp8476_c0_seq2	2253	FBtr0073143	2448	1e-134	0.920343
comp8477_c0_seq3	1711	FBtr0078829	1741	0	0.982769
comp8481_c0_seq3	548	FBtr0301089	421	6e-42	1.30166
comp8487_c0_seq2	1097	FBtr0078707	1130	3e-97	0.970796
comp8489_c0_seq2	614	FBtr0112456	787	1e-59	0.780178
comp8491_c0_seq3	1093	FBtr0082365	1240	2e-84	0.881452
comp8493_c0_seq2	916	FBtr0072152	819	1e-115	1.11844
comp8495_c0_seq2	1715	FBtr0076102	1281	0	1.3388
comp8496_c0_seq2	695	FBtr0073819	705	5e-67	0.985816
comp8501_c0_seq1	3828	FBtr0301355	3405	0	1.12423
comp8503_c0_seq1	2657	FBtr0083424	2713	0	0.979359
comp8504_c0_seq3	1295	FBtr0084510	1046	1e-108	1.23805
comp850552_c0_seq1	253	FBtr0299872	410	5e-26	0.617073
comp8507_c0_seq2	1249	FBtr0072187	1103	1e-109	1.13237
comp8511_c0_seq1	1004	FBtr0088482	945	3e-66	1.06243
comp8516_c0_seq1	749	FBtr0075643	534	6e-41	1.40262
comp8517_c0_seq1	2341	FBtr0088553	1588	1e-134	1.47418
comp8522_c0_seq3	2458	FBtr0079212	1981	0	1.24079
comp8524_c0_seq4	927	FBtr0085703	725	1e-64	1.27862
comp8526_c0_seq2	3312	FBtr0083601	2918	0	1.13502
comp8529_c0_seq1	1097	FBtr0071522	999	2e-91	1.0981
comp8531_c0_seq1	1128	FBtr0078768	1146	1e-118	0.984293
comp8532_c0_seq8	2569	FBtr0085444	1694	0	1.51653
comp8536_c0_seq1	2987	FBtr0074893	3041	0	0.982243
comp8538_c0_seq3	1361	FBtr0073755	1636	1e-166	0.831907
comp8540_c0_seq1	1400	FBtr0080180	1180	1e-166	1.18644
comp8543_c0_seq1	1414	FBtr0088395	1249	1e-105	1.13211
comp8545_c0_seq1	1096	FBtr0076879	644	6e-47	1.70186
comp8553_c0_seq1	1195	FBtr0088387	1340	3e-91	0.891791
comp8555_c0_seq1	3265	FBtr0076427	2794	0	1.16858
comp8556_c0_seq2	1582	FBtr0075864	1647	1e-150	0.960534
comp8566_c0_seq3	976	FBtr0084873	802	4e-47	1.21696
comp8567_c0_seq3	979	FBtr0083710	762	4e-44	1.28478
comp8568_c0_seq1	1641	FBtr0076602	1049	1e-126	1.56435
comp8569_c0_seq3	1586	FBtr0070938	2486	0	0.637973
comp8574_c0_seq1	2586	FBtr0076274	2721	0	0.950386
comp8576_c0_seq1	638	FBtr0083970	500	4e-55	1.276
comp8577_c0_seq2	630	FBtr0084432	549	9e-52	1.14754
comp8578_c0_seq1	678	FBtr0075875	591	4e-45	1.14721
comp8580_c0_seq2	1167	FBtr0083513	825	4e-81	1.41455
comp8582_c0_seq1	1826	FBtr0302117	1917	0	0.95253
comp8583_c0_seq2	1612	FBtr0082041	1358	1e-151	1.18704
comp8584_c0_seq1	1281	FBtr0301648	1214	5e-85	1.05519
comp8588_c0_seq6	1415	FBtr0076949	1628	1e-107	0.869165
comp8600_c0_seq1	1789	FBtr0077683	2082	0	0.85927
comp8608_c0_seq1	1895	FBtr0070434	1919	0	0.987493
comp8610_c0_seq2	972	FBtr0071639	971	1e-43	1.00103
comp8617_c0_seq2	1494	FBtr0084409	1519	1e-162	0.983542
comp8618_c0_seq1	1185	FBtr0082098	1001	1e-134	1.18382
comp8621_c0_seq2	969	FBtr0084933	1082	9e-94	0.895564
comp8628_c0_seq2	2369	FBtr0306102	2617	0	0.905235
comp8631_c0_seq2	557	FBtr0084815	491	4e-56	1.13442
comp8640_c0_seq1	1016	FBtr0083084	796	1e-123	1.27638
comp8643_c0_seq1	1609	FBtr0075229	1386	3e-80	1.16089
comp8644_c0_seq2	1422	FBtr0113069	2909	0	0.488828
comp8655_c0_seq1	1172	FBtr0080027	1278	1e-143	0.917058
comp8656_c0_seq5	674	FBtr0300011	662	7e-57	1.01813
comp8663_c0_seq4	1781	FBtr0088564	1648	0	1.0807
comp8665_c0_seq1	1463	FBtr0088631	1429	0	1.02379
comp8667_c0_seq11	2918	FBtr0079129	2147	0	1.35911
comp8668_c0_seq2	1629	FBtr0070043	1621	0	1.00494
comp8669_c0_seq1	1355	FBtr0074793	1824	0	0.742873
comp8672_c0_seq1	619	FBtr0077452	642	2e-77	0.964174
comp8681_c0_seq2	703	FBtr0070992	836	3e-66	0.840909
comp8682_c0_seq1	2823	FBtr0100318	2366	0	1.19315
comp8688_c0_seq2	2610	FBtr0080532	2469	0	1.05711
comp8689_c0_seq1	2681	FBtr0083435	3524	0	0.760783
comp8690_c0_seq4	1174	FBtr0083137	708	1e-114	1.65819
comp8694_c0_seq2	616	FBtr0305994	726	2e-55	0.848485
comp8698_c0_seq2	2792	FBtr0100279	3111	0	0.897461
comp8703_c0_seq1	2929	FBtr0087535	3425	0	0.855182
comp8707_c0_seq3	978	FBtr0077849	1276	5e-60	0.766458
comp8710_c0_seq2	905	FBtr0304740	868	1e-103	1.04263
comp8719_c0_seq2	3046	FBtr0082174	2093	1e-159	1.45533
comp8721_c0_seq1	1756	FBtr0083125	1496	1e-117	1.1738
comp8724_c0_seq1	1691	FBtr0073705	1827	0	0.925561
comp8730_c0_seq1	1058	FBtr0075453	930	1e-102	1.13763
comp8736_c0_seq1	1123	FBtr0113210	1237	3e-55	0.907842
comp8739_c0_seq1	1287	FBtr0080025	1481	0	0.869007
comp8741_c0_seq3	985	FBtr0076238	821	5e-63	1.19976
comp8742_c0_seq1	4080	FBtr0112860	4009	0	1.01771
comp8743_c0_seq1	803	FBtr0306645	756	1e-117	1.06217
comp8744_c0_seq2	1067	FBtr0076597	938	2e-25	1.13753
comp8750_c0_seq3	1063	FBtr0088007	756	1e-89	1.40608
comp8751_c0_seq1	1048	FBtr0085508	993	1e-108	1.05539
comp8752_c2_seq3	1210	FBtr0072814	1236	1e-157	0.978964
comp8753_c0_seq2	874	FBtr0074654	898	1e-103	0.973274
comp8755_c0_seq3	1791	FBtr0076519	1588	0	1.12783
comp8756_c0_seq2	895	FBtr0079542	982	1e-103	0.911405
comp8763_c0_seq2	932	FBtr0307502	711	1e-118	1.31083
comp8765_c0_seq1	778	FBtr0076892	731	1e-114	1.0643
comp8766_c0_seq2	2836	FBtr0300998	2721	0	1.04226
comp8767_c0_seq3	2207	FBtr0082595	2203	0	1.00182
comp8769_c0_seq2	2706	FBtr0083452	2970	0	0.911111
comp8770_c0_seq4	1268	FBtr0083577	1193	1e-102	1.06287
comp8776_c0_seq1	1592	FBtr0073622	1626	0	0.97909
comp8778_c0_seq5	2609	FBtr0086723	1762	0	1.4807
comp8786_c0_seq8	3175	FBtr0290239	2192	0	1.44845
comp8787_c0_seq2	1638	FBtr0074030	1599	0	1.02439
comp8788_c1_seq5	4437	FBtr0301211	3429	0	1.29396
comp8789_c0_seq1	1212	FBtr0075672	1135	1e-156	1.06784
comp8790_c0_seq2	812	FBtr0301486	734	2e-54	1.10627
comp8791_c0_seq1	2685	FBtr0078125	2919	0	0.919836
comp8793_c0_seq4	557	FBtr0079025	556	1e-55	1.0018
comp8800_c0_seq4	994	FBtr0077960	982	1e-116	1.01222
comp8801_c0_seq1	1578	FBtr0078038	1533	0	1.02935
comp8809_c0_seq1	806	FBtr0084463	934	2e-68	0.862955
comp8811_c0_seq2	613	FBtr0300680	408	2e-28	1.50245
comp8814_c0_seq2	551	FBtr0082369	846	4e-48	0.6513
comp8815_c0_seq2	2001	FBtr0071077	2189	0	0.914116
comp8818_c0_seq2	751	FBtr0083551	598	3e-98	1.25585
comp8819_c0_seq2	2276	FBtr0084174	2324	0	0.979346
comp8820_c0_seq3	2515	FBtr0083407	2028	0	1.24014
comp8822_c0_seq2	1061	FBtr0080023	1699	1e-130	0.624485
comp8823_c0_seq2	1981	FBtr0074895	1383	1e-149	1.43239
comp8825_c0_seq1	1123	FBtr0089420	790	4e-78	1.42152
comp8830_c0_seq1	3545	FBtr0072973	2769	0	1.28025
comp8834_c0_seq5	901	FBtr0070122	713	1e-73	1.26367
comp8835_c0_seq4	1784	FBtr0076649	1563	1e-128	1.14139
comp8836_c0_seq6	710	FBtr0110879	294	8e-33	2.41497
comp8841_c0_seq1	960	FBtr0082590	917	7e-97	1.04689
comp8843_c0_seq1	683	FBtr0084266	1294	1e-53	0.527821
comp8850_c0_seq3	3598	FBtr0076728	1794	0	2.00557
comp8853_c0_seq3	2610	FBtr0080038	2667	0	0.978628
comp8859_c0_seq1	2562	FBtr0083623	2162	0	1.18501
comp8860_c0_seq2	2068	FBtr0073480	2074	0	0.997107
comp8863_c0_seq2	1225	FBtr0077112	1106	1e-132	1.10759
comp8870_c0_seq2	2322	FBtr0086913	3236	0	0.717553
comp8872_c0_seq6	3776	FBtr0307900	4569	0	0.826439
comp8878_c0_seq2	1447	FBtr0082013	1400	0	1.03357
comp8881_c0_seq1	707	FBtr0113136	707	2e-42	1
comp8889_c0_seq2	1637	FBtr0078938	2448	1e-176	0.668709
comp8891_c0_seq1	1548	FBtr0085270	1246	1e-150	1.24238
comp8894_c0_seq1	975	FBtr0072805	1039	2e-92	0.938402
comp8897_c0_seq2	1771	FBtr0080519	1339	1e-168	1.32263
comp89_c0_seq1	238	FBtr0073945	641	2e-41	0.371295
comp8905_c0_seq1	1813	FBtr0112962	2040	0	0.888725
comp8907_c0_seq2	770	FBtr0080398	1020	2e-95	0.754902
comp8911_c1_seq1	2098	FBtr0077121	1638	0	1.28083
comp8914_c0_seq4	2358	FBtr0088609	2596	0	0.90832
comp8916_c0_seq2	1030	FBtr0070678	976	2e-95	1.05533
comp8919_c0_seq1	1320	FBtr0073159	1084	1e-156	1.21771
comp8922_c0_seq3	1399	FBtr0082083	1390	1e-130	1.00647
comp8924_c0_seq1	4307	FBtr0078103	6463	0	0.666409
comp8926_c0_seq3	1633	FBtr0076260	1371	1e-170	1.1911
comp8929_c0_seq3	641	FBtr0072061	592	5e-53	1.08277
comp8930_c0_seq3	1292	FBtr0080051	1083	1e-178	1.19298
comp8933_c0_seq2	2720	FBtr0088833	2719	0	1.00037
comp8934_c0_seq1	1849	FBtr0078629	1901	0	0.972646
comp8935_c0_seq1	1529	FBtr0070255	1391	1e-131	1.09921
comp8936_c0_seq1	1956	FBtr0073217	2238	0	0.873995
comp8938_c1_seq1	615	FBtr0084967	1244	8e-80	0.494373
comp8940_c0_seq2	1468	FBtr0086619	1103	1e-161	1.33092
comp8941_c0_seq4	3912	FBtr0302158	3272	0	1.1956
comp8942_c0_seq4	2332	FBtr0305495	1463	0	1.59398
comp8945_c0_seq1	1620	FBtr0305126	1594	1e-156	1.01631
comp8953_c0_seq1	843	FBtr0083616	858	4e-93	0.982517
comp8954_c1_seq1	2420	FBtr0089549	2323	1e-174	1.04176
comp8955_c1_seq1	2057	FBtr0071883	2295	0	0.896296
comp8959_c0_seq3	939	FBtr0084171	734	4e-57	1.27929
comp8961_c0_seq2	1118	FBtr0078758	948	1e-112	1.17932
comp8970_c0_seq4	3589	FBtr0086086	3585	0	1.00112
comp8979_c1_seq1	951	FBtr0082474	663	3e-62	1.43439
comp8984_c0_seq2	1348	FBtr0074202	1421	1e-155	0.948628
comp8985_c0_seq2	439	FBtr0082006	312	1e-54	1.40705
comp8987_c0_seq4	1447	FBtr0080569	1673	0	0.864913
comp8998_c0_seq1	482	FBtr0070365	437	1e-47	1.10297
comp9003_c0_seq1	522	FBtr0070155	579	5e-72	0.901554
comp9006_c0_seq3	2643	FBtr0071640	2320	0	1.13922
comp9009_c0_seq1	2538	FBtr0071181	2543	0	0.998034
comp9011_c0_seq1	978	FBtr0076405	940	1e-134	1.04043
comp9012_c0_seq5	788	FBtr0087891	732	1e-97	1.0765
comp9014_c0_seq1	1348	FBtr0084185	1352	1e-119	0.997041
comp9016_c0_seq1	702	FBtr0075698	740	8e-77	0.948649
comp9018_c0_seq2	1264	FBtr0087860	870	1e-77	1.45287
comp9021_c1_seq1	1466	FBtr0076717	2551	0	0.574677
comp9027_c0_seq2	750	FBtr0100556	674	5e-51	1.11276
comp9029_c0_seq1	3578	FBtr0080059	2628	0	1.36149
comp9031_c0_seq2	787	FBtr0074740	556	2e-29	1.41547
comp9039_c0_seq2	2407	FBtr0082279	2448	0	0.983252
comp9040_c0_seq2	1209	FBtr0071905	1112	1e-153	1.08723
comp9043_c0_seq1	915	FBtr0070867	1263	1e-82	0.724466
comp9044_c0_seq4	562	FBtr0075217	406	4e-41	1.38424
comp9047_c0_seq3	749	FBtr0077126	882	1e-77	0.849206
comp9049_c0_seq1	2263	FBtr0088793	2472	0	0.915453
comp9053_c0_seq1	993	FBtr0071860	979	1e-115	1.0143
comp9057_c0_seq4	504	FBtr0070040	448	2e-44	1.125
comp9060_c0_seq3	2408	FBtr0074278	2336	1e-141	1.03082
comp9063_c0_seq3	783	FBtr0084704	716	1e-117	1.09358
comp9067_c0_seq1	1621	FBtr0073387	2045	1e-143	0.792665
comp9075_c0_seq1	1059	FBtr0079948	1025	1e-103	1.03317
comp9076_c0_seq1	2090	FBtr0300283	2022	0	1.03363
comp9077_c0_seq1	1079	FBtr0077985	995	1e-105	1.08442
comp9079_c0_seq2	2377	FBtr0081807	2149	0	1.1061
comp9083_c0_seq1	1453	FBtr0074475	1648	1e-139	0.881675
comp9088_c0_seq1	1451	FBtr0075591	1682	1e-110	0.862663
comp9091_c0_seq4	799	FBtr0080936	770	2e-80	1.03766
comp9102_c0_seq1	616	FBtr0081192	479	2e-44	1.28601
comp9105_c0_seq1	1103	FBtr0088676	1031	1e-110	1.06984
comp9107_c0_seq1	1588	FBtr0075067	1136	1e-130	1.39789
comp9108_c0_seq2	1008	FBtr0084769	1007	3e-74	1.00099
comp9112_c0_seq1	569	FBtr0085435	463	4e-39	1.22894
comp91202_c0_seq1	1178	FBtr0273253	1143	1e-152	1.03062
comp9121_c0_seq4	641	FBtr0071855	579	1e-74	1.10708
comp9124_c0_seq3	1294	FBtr0077813	1074	1e-102	1.20484
comp9126_c0_seq2	1624	FBtr0088898	1396	0	1.16332
comp9129_c0_seq2	1352	FBtr0072584	1266	7e-88	1.06793
comp9136_c0_seq1	1838	FBtr0082103	1464	0	1.25546
comp9140_c0_seq1	3460	FBtr0072865	3597	0	0.961913
comp9141_c0_seq1	1495	FBtr0087520	1332	0	1.12237
comp9144_c0_seq1	1149	FBtr0077737	1284	1e-117	0.89486
comp9145_c0_seq1	1547	FBtr0082987	1647	1e-126	0.939284
comp9146_c0_seq1	2653	FBtr0073519	2055	0	1.291
comp9147_c0_seq1	1205	FBtr0080296	960	1e-115	1.25521
comp9150_c0_seq3	873	FBtr0075483	644	3e-47	1.35559
comp9151_c0_seq3	1593	FBtr0084452	1625	0	0.980308
comp9159_c0_seq2	4133	FBtr0087983	2557	0	1.61635
comp9160_c0_seq1	1476	FBtr0082286	1454	1e-105	1.01513
comp9162_c0_seq2	1058	FBtr0080000	1025	1e-110	1.0322
comp9163_c0_seq3	1588	FBtr0081948	1159	4e-82	1.37015
comp9164_c0_seq3	913	FBtr0306542	657	2e-49	1.38965
comp9166_c0_seq1	1560	FBtr0088223	1522	1e-130	1.02497
comp9168_c0_seq1	583	FBtr0075954	437	7e-58	1.3341
comp9176_c0_seq1	952	FBtr0076107	968	1e-119	0.983471
comp9177_c0_seq1	2010	FBtr0305147	3289	0	0.611128
comp9181_c0_seq2	2179	FBtr0070368	1928	0	1.13019
comp9183_c0_seq6	2406	FBtr0079251	2132	0	1.12852
comp9189_c0_seq1	880	FBtr0300058	902	5e-60	0.97561
comp9189_c1_seq4	1723	FBtr0087580	1800	1e-140	0.957222
comp9192_c0_seq2	1826	FBtr0082056	2116	1e-178	0.862949
comp9193_c0_seq2	1283	FBtr0076139	1105	1e-168	1.16109
comp9195_c0_seq1	1961	FBtr0087090	3525	0	0.556312
comp9196_c0_seq4	830	FBtr0076023	891	3e-78	0.931538
comp9198_c0_seq3	801	FBtr0082587	777	7e-33	1.03089
comp9199_c0_seq2	1319	FBtr0085903	1567	1e-131	0.841736
comp9203_c0_seq2	2395	FBtr0084377	2583	0	0.927216
comp9204_c0_seq2	919	FBtr0073730	1381	1e-123	0.66546
comp9211_c0_seq1	1148	FBtr0075605	1234	5e-85	0.930308
comp9217_c0_seq2	2404	FBtr0072292	3202	0	0.750781
comp9217_c1_seq2	893	FBtr0079288	729	9e-75	1.22497
comp9224_c0_seq2	1070	FBtr0084574	1166	7e-98	0.917667
comp9228_c0_seq1	1915	FBtr0086297	966	1e-114	1.9824
comp9229_c0_seq1	3308	FBtr0112965	4970	0	0.665594
comp9231_c0_seq1	2929	FBtr0088966	2721	0	1.07644
comp9233_c0_seq3	575	FBtr0114556	536	8e-88	1.07276
comp9241_c0_seq1	2392	FBtr0075596	2279	0	1.04958
comp9242_c0_seq4	815	FBtr0074894	632	1e-64	1.28956
comp924228_c0_seq1	205	FBtr0076762	73	9e-11	2.80822
comp9246_c0_seq3	797	FBtr0078369	715	1e-40	1.11469
comp9247_c0_seq5	2350	FBtr0084140	2372	1e-170	0.990725
comp9249_c0_seq3	1299	FBtr0088623	1263	8e-73	1.0285
comp9250_c1_seq3	2567	FBtr0084910	2100	0	1.22238
comp9252_c0_seq7	2223	FBtr0085546	1511	1e-114	1.47121
comp9256_c0_seq2	1571	FBtr0087335	1082	1e-143	1.45194
comp9260_c0_seq1	2425	FBtr0082070	1998	0	1.21371
comp9265_c0_seq5	1843	FBtr0303766	1776	1e-141	1.03773
comp9272_c0_seq2	1368	FBtr0072483	1558	1e-158	0.878049
comp9273_c0_seq2	870	FBtr0071040	730	3e-53	1.19178
comp9275_c0_seq3	652	FBtr0305339	666	2e-39	0.978979
comp9281_c0_seq3	2589	FBtr0087929	3336	0	0.776079
comp9290_c0_seq1	2272	FBtr0084892	2206	0	1.02992
comp9291_c0_seq1	2269	FBtr0088576	2845	0	0.79754
comp9293_c0_seq5	638	FBtr0077719	556	3e-69	1.14748
[truncated: 232 more rows]
