# Supplementary material for: De Novo Assembly and Transcriptome Analysis of the Mediterranean Fruit Fly Ceratitis capitata Early Embryos
Source: PLoS One. 2014 Dec 4;9(12):e114191. doi: 10.1371/journal.pone.0114191 (PMC4256415; doi:10.1371/journal.pone.0114191)
Supplement: Table S3 — ESTs assembly statistics. (XLS) [file pone.0114191.s004.xls]

## Sheet: Foglio1
Table S3 - ESTs assembly statistics
Gomulski et al., 2008 and Scolari et al., 2012 assemblies
	High-quality ESTs	assembled ESTs	contigs	singlets	average sequence length (bp)
Ceratitis heads	10968	6684	2785	3899	834
Ceratitis embryos	10267	5201	2107	3094	786
Ceratitis testes and male accessory glands	8914	3344	951	2393	728
Total	30149	15229	5843	9386
Present paper Assemblies
	ESTs	assembled ESTs	contigs	singlets	average sequence length (bp)
Ceratitis heads	10968	7332	1795	5537	800
Ceratitis embryos	10267	5754	1854	3900	781
Ceratitis testes and male accessory glands	8914	3015	902	2113	680
Ceratitis all (re-assembly of all assembled sets)	16101	13538	1953	11585	806
