# Supplementary material for: De Novo Assembly and Transcriptome Analysis of the Mediterranean Fruit Fly Ceratitis capitata Early Embryos
Source: PLoS One. 2014 Dec 4;9(12):e114191. doi: 10.1371/journal.pone.0114191 (PMC4256415; doi:10.1371/journal.pone.0114191)
Supplement: Table S4 — FPKM values of all assembled transcripts. (XLS) [file pone.0114191.s005.xls]

## Sheet: FPKM_all_transcripts
Table S4 - FPKM Values
transcript_id	length	FPKM
comp5069_c0_seq1	444	210306
comp5069_c0_seq3	446	207510
comp5069_c0_seq2	476	64923.5
comp2768_c0_seq1	918	23617.7
comp5175_c0_seq1	1725	20375.8
comp5158_c0_seq1	435	17278.7
comp10902_c0_seq6	957	16667.2
comp5182_c0_seq1	2037	13895.1
comp6708_c0_seq1	932	8593.52
comp8068_c0_seq1	607	7498.11
comp12255_c0_seq1	1007	6646.84
comp6696_c0_seq1	1327	6521.26
comp10902_c0_seq3	3360	5743.65
comp9455_c0_seq1	535	5502.73
comp6669_c0_seq1	2395	5251.82
comp5200_c0_seq1	869	5183.95
comp5159_c0_seq1	796	5144.66
comp10902_c0_seq1	541	5089.61
comp9562_c0_seq1	3703	5059.44
comp8894_c0_seq1	975	4991.19
comp8831_c0_seq2	1457	4743.52
comp2771_c0_seq1	1096	4377
comp6695_c0_seq1	388	4366.76
comp8073_c0_seq2	1164	4175.15
comp2780_c0_seq1	742	4034.59
comp5184_c0_seq3	3246	3999.27
comp12271_c0_seq1	740	3902.14
comp2776_c0_seq1	1403	3816.65
comp11307_c0_seq5	528	3656.6
comp5108_c0_seq1	1582	3629.42
comp5163_c0_seq1	1272	3432.83
comp8085_c0_seq1	762	3363.82
comp9554_c0_seq1	889	3270.67
comp7014_c0_seq1	1190	3227.15
comp10006_c0_seq5	1966	3094.11
comp12575_c0_seq1	2928	2945.53
comp12064_c0_seq10	1917	2773.89
comp12658_c0_seq1	802	2645.09
comp2766_c0_seq1	874	2594.58
comp5100_c0_seq1	1887	2569.97
comp8047_c0_seq1	1866	2539.42
comp7014_c0_seq3	1239	2414.21
comp6729_c0_seq1	924	2390.35
comp5157_c0_seq1	1261	2353.87
comp8054_c0_seq1	842	2320.05
comp2775_c0_seq1	635	2306.38
comp11307_c0_seq1	340	2246.14
comp12620_c0_seq1	788	2239.57
comp6875_c0_seq1	659	2222.23
comp6840_c0_seq1	1293	2183.73
comp8092_c0_seq1	3072	2170.23
comp8842_c0_seq1	1313	2127.77
comp9362_c0_seq3	644	2095.57
comp10589_c0_seq1	10350	2091.85
comp5131_c0_seq1	1086	2059.23
comp8113_c0_seq1	1620	2017.37
comp2834_c0_seq1	995	2009.74
comp9630_c0_seq1	413	1993.05
comp6784_c0_seq1	596	1989.9
comp8064_c0_seq1	1026	1975.35
comp8083_c0_seq6	3046	1965.06
comp6906_c0_seq1	609	1899.3
comp8060_c0_seq1	1925	1886.82
comp5205_c0_seq1	825	1875.25
comp8773_c0_seq2	1047	1841
comp2759_c0_seq1	997	1837.09
comp12407_c0_seq1	610	1786.03
comp10328_c0_seq1	1300	1781.38
comp8890_c0_seq1	1466	1768.05
comp6702_c0_seq1	1056	1762.35
comp6736_c0_seq1	3468	1721.19
comp12443_c0_seq1	238	1632.67
comp2794_c0_seq1	740	1626.25
comp6871_c0_seq1	1077	1625.13
comp8765_c0_seq1	778	1602.02
comp10075_c0_seq1	1855	1595.33
comp9702_c0_seq1	1403	1582.73
comp8042_c0_seq1	554	1543.98
comp12953_c0_seq1	1452	1516
comp12932_c0_seq1	499	1510.35
comp2765_c0_seq1	635	1501.5
comp10508_c0_seq1	1096	1490.72
comp12423_c0_seq1	308	1485.19
comp2773_c0_seq1	879	1484.35
comp11037_c0_seq3	2367	1463.27
comp8075_c0_seq2	2483	1450.78
comp8051_c0_seq1	2047	1409.93
comp5302_c0_seq1	2994	1355.48
comp2751_c0_seq2	962	1346.76
comp8120_c0_seq1	1214	1338.77
comp5137_c0_seq1	1337	1320.65
comp2769_c0_seq1	1459	1309.55
comp10027_c0_seq1	2258	1250.14
comp6759_c0_seq2	847	1245.95
comp12087_c0_seq1	4107	1242.07
comp8743_c0_seq1	803	1237.7
comp5194_c0_seq1	444	1236.49
comp5204_c0_seq1	352	1220.79
comp2755_c0_seq1	1024	1215.71
comp6741_c0_seq1	663	1202.97
comp10002_c0_seq1	2936	1194.12
comp8067_c0_seq1	2435	1184.02
comp12064_c0_seq2	1977	1180.73
comp12903_c0_seq1	654	1180.04
comp6851_c0_seq1	1066	1172.69
comp6899_c0_seq1	773	1166.18
comp8996_c0_seq1	1919	1146.47
comp9446_c0_seq2	1026	1129.71
comp2758_c0_seq1	614	1120.96
comp2770_c0_seq1	1613	1106.06
comp6886_c0_seq1	581	1077.28
comp11307_c0_seq4	300	1059.2
comp2760_c0_seq1	2566	1043.12
comp6851_c2_seq1	292	1037.33
comp8129_c0_seq2	753	1035.15
comp8126_c0_seq1	996	1021.66
comp5666_c0_seq1	530	1019.52
comp10930_c0_seq1	725	1005.23
comp9248_c0_seq3	789	976.15
comp5159_c0_seq2	837	943.71
comp2772_c0_seq1	1838	938.5
comp10503_c0_seq1	1490	931.21
comp6850_c0_seq1	1608	909.07
comp8047_c0_seq3	2015	898.49
comp8105_c0_seq1	1697	897.7
comp9304_c0_seq1	2190	882.76
comp5291_c0_seq1	2328	881.68
comp2761_c0_seq1	2035	880.79
comp2778_c0_seq1	1013	876.35
comp9624_c0_seq6	1343	867.74
comp9008_c0_seq2	984	867.49
comp13582_c0_seq1	1987	842.38
comp6851_c1_seq2	2683	831.02
comp2764_c0_seq1	751	814.43
comp13142_c0_seq1	1386	808.61
comp8715_c1_seq4	4348	803.56
comp8082_c0_seq2	780	795.2
comp8104_c0_seq1	1835	782.37
comp6763_c0_seq1	1126	773.05
comp6861_c0_seq1	2120	770.12
comp7978_c0_seq3	2229	767.59
comp13472_c0_seq1	474	757.7
comp9326_c0_seq2	1006	756.18
comp9915_c0_seq1	2141	755.66
comp2826_c0_seq1	1396	754.8
comp11437_c0_seq1	1784	751.93
comp9400_c0_seq3	749	747.29
comp5129_c0_seq1	1898	740.72
comp8610_c0_seq1	906	736.96
comp5135_c0_seq1	1646	730.37
comp5333_c0_seq1	656	730.36
comp13474_c0_seq1	1272	721.29
comp9018_c0_seq7	1048	719.23
comp10068_c0_seq1	1214	702.92
comp5265_c0_seq1	965	697.15
comp5317_c0_seq1	1178	695.86
comp6745_c0_seq1	846	692.98
comp9630_c0_seq2	441	682.24
comp5136_c0_seq1	655	681.93
comp11837_c2_seq1	1932	678.83
comp11520_c0_seq1	4144	674.06
comp5222_c0_seq1	667	668.11
comp6674_c0_seq2	1436	665.99
comp2795_c0_seq1	2302	659.3
comp8067_c0_seq2	2411	652.41
comp5239_c1_seq2	1073	652.37
comp11432_c0_seq1	3706	651.69
comp11895_c0_seq1	1515	651.19
comp5280_c0_seq1	637	649.94
comp2757_c0_seq1	1809	637.4
comp2811_c0_seq1	563	628.49
comp8045_c0_seq1	2027	625.4
comp6851_c1_seq1	1988	622.08
comp11837_c0_seq2	578	616.2
comp5271_c0_seq1	686	614.32
comp5118_c0_seq1	1523	611.39
comp5219_c0_seq1	1431	608.03
comp5226_c0_seq2	2472	604.32
comp7971_c1_seq1	844	600.72
comp12041_c0_seq1	3095	592.79
comp9628_c0_seq1	2536	587.71
comp10902_c0_seq4	2252	581.52
comp2791_c0_seq2	2664	579.41
comp8256_c0_seq3	1953	579.07
comp11809_c0_seq1	2765	573.53
comp5139_c0_seq1	468	569.13
comp12672_c0_seq1	1162	547.41
comp11712_c0_seq1	3320	544.22
comp5252_c0_seq1	2730	533.11
comp9016_c0_seq1	702	532.48
comp14312_c0_seq1	974	519.75
comp11053_c0_seq3	2144	519.13
comp5240_c0_seq1	1887	518.87
comp5101_c0_seq1	1052	515.2
comp5237_c0_seq1	2337	512.02
comp5564_c0_seq1	2091	509.67
comp9874_c1_seq1	1897	508.11
comp9288_c0_seq3	1558	507.93
comp8109_c0_seq1	434	498.34
comp11458_c0_seq6	1806	491.7
comp6794_c0_seq2	1657	491.36
comp8073_c0_seq1	1174	487.85
comp2784_c0_seq1	576	481.95
comp11541_c0_seq1	1250	480.79
comp12064_c0_seq11	298	476.65
comp8553_c0_seq4	1121	474.37
comp8269_c0_seq4	2730	470.15
comp11169_c0_seq2	1957	461.58
comp11892_c0_seq1	2189	458.31
comp11037_c0_seq5	2384	456.66
comp2767_c0_seq1	440	453.93
comp11803_c0_seq1	2131	449.82
comp12212_c0_seq15	1303	448.88
comp4996_c0_seq1	1953	448.69
comp2762_c0_seq1	935	446.05
comp2838_c0_seq1	1781	445.54
comp11307_c0_seq2	300	445.3
comp9421_c1_seq4	1331	444.92
comp6830_c0_seq1	572	434.93
comp8679_c0_seq3	1253	427.1
comp8990_c0_seq1	882	419.19
comp5253_c0_seq1	1727	419.03
comp11443_c0_seq1	3005	413.44
comp6735_c0_seq1	664	403.75
comp7973_c0_seq1	796	402.85
comp2763_c0_seq1	413	399.17
comp8660_c0_seq3	4606	397.32
comp9361_c0_seq1	1423	395.4
comp6794_c0_seq1	1675	391.63
comp2785_c0_seq1	658	391.12
comp2810_c0_seq1	1049	390.23
comp14207_c0_seq1	710	389.64
comp12064_c0_seq13	2119	385.81
comp7988_c0_seq3	717	385.51
comp10050_c0_seq1	1926	385.15
comp10495_c0_seq3	1218	384.68
comp6826_c0_seq1	1677	383.62
comp10050_c0_seq4	905	382.33
comp8083_c0_seq1	3220	381.3
comp12064_c0_seq22	204	375.81
comp2779_c0_seq1	732	369.5
comp6741_c0_seq2	673	367.26
comp10006_c0_seq4	1216	365.29
comp9874_c0_seq1	519	361.49
comp3093_c0_seq1	3338	360.76
comp9753_c0_seq1	1998	360.47
comp15296_c0_seq1	387	360.04
comp9338_c1_seq1	1475	357.32
comp9624_c0_seq8	1960	355.22
comp9994_c0_seq4	1387	354.61
comp8082_c0_seq1	416	352.22
comp8014_c0_seq1	688	349.49
comp10006_c0_seq2	1605	341.93
comp5080_c0_seq1	1952	341.88
comp2816_c0_seq1	929	336.35
comp5337_c0_seq1	2130	335.01
comp8124_c0_seq1	614	334.31
comp12064_c0_seq9	2059	334.23
comp10195_c0_seq3	3823	333.67
comp10714_c0_seq2	4789	332.84
comp11050_c0_seq1	1566	332.08
comp8826_c0_seq2	2406	329.85
comp2782_c0_seq1	2037	324.51
comp5048_c0_seq1	2705	322.01
comp5203_c0_seq1	3108	319.94
comp6848_c0_seq1	1492	309.68
comp7986_c0_seq1	684	309.14
comp10548_c0_seq2	1611	309.04
comp8281_c0_seq1	1332	307.36
comp5444_c0_seq1	1032	305.11
comp11377_c0_seq3	1987	303.3
comp6908_c0_seq1	1461	301.46
comp6900_c0_seq2	3274	297.54
comp9435_c0_seq1	1933	297.02
comp9656_c0_seq4	1384	296.24
comp10520_c2_seq1	2053	296.15
comp8608_c0_seq2	1866	291.05
comp9390_c0_seq2	2431	287.91
comp8005_c0_seq1	870	287.01
comp7983_c0_seq1	1333	285.37
comp5642_c0_seq1	1428	284.91
comp9497_c0_seq3	1234	284.69
comp5290_c0_seq1	2827	281.42
comp12182_c4_seq4	2358	279.7
comp8204_c0_seq2	1698	278.86
comp9515_c0_seq2	1375	275.74
comp12064_c0_seq21	223	274.47
comp5290_c0_seq2	2829	272.83
comp10808_c0_seq1	1581	266.49
comp11455_c0_seq1	2074	265.94
comp10059_c0_seq3	1790	265.67
comp10092_c0_seq1	2312	265.19
comp10552_c0_seq2	2664	264.6
comp12064_c0_seq8	1881	263.85
comp8819_c0_seq4	2195	261.61
comp7990_c0_seq1	2965	260.54
comp6847_c0_seq1	2051	260.51
comp11038_c0_seq1	1070	258.35
comp9818_c0_seq1	2021	257.86
comp5246_c0_seq1	2002	256.47
comp15077_c0_seq1	302	255.87
comp8035_c0_seq3	1450	254.66
comp8108_c0_seq1	453	254.54
comp10598_c1_seq2	1337	249.26
comp5774_c0_seq1	990	248.42
comp6670_c0_seq1	480	247.96
comp3016_c0_seq2	1609	247.42
comp2823_c0_seq1	201	247.35
comp9108_c0_seq3	977	246.71
comp5013_c0_seq2	3277	246.53
comp8505_c0_seq1	2075	240.91
comp8223_c0_seq1	3721	240.6
comp9421_c1_seq2	329	238.87
comp5245_c0_seq2	2600	238.2
comp5679_c0_seq1	2059	237.99
comp8233_c0_seq1	619	236.52
comp5138_c0_seq1	408	236.5
comp6812_c0_seq2	1030	236.28
comp8281_c0_seq4	1267	236.03
comp7970_c0_seq2	1149	234.81
comp16821_c0_seq1	1664	233.47
comp8601_c0_seq2	1523	233.19
comp6738_c0_seq1	2024	233.1
comp7122_c0_seq1	1903	232.85
comp5363_c0_seq2	2323	230.56
comp9233_c0_seq2	527	230.01
comp8619_c0_seq1	1345	228.74
comp7193_c0_seq2	3778	227.59
comp11034_c0_seq1	2680	227.46
comp11613_c0_seq1	792	226.87
comp8279_c0_seq1	3253	226.07
comp10961_c0_seq3	2056	225.84
comp9613_c0_seq2	3506	224.88
comp9354_c0_seq1	2769	223.07
comp9660_c0_seq1	545	222.92
comp17202_c0_seq1	1206	222.74
comp7307_c0_seq2	1967	222.7
comp6759_c0_seq1	866	221.54
comp10525_c0_seq1	680	221.05
comp5099_c0_seq1	1529	218.34
comp11272_c0_seq2	1526	217.64
comp8203_c0_seq1	3942	217.29
comp12166_c1_seq1	2226	217.08
comp8080_c0_seq1	6039	216.86
comp8576_c0_seq2	594	215.81
comp8814_c0_seq1	502	215.72
comp11394_c0_seq1	455	215.03
comp8660_c0_seq5	4696	213.7
comp10714_c0_seq1	3593	212.86
comp7953_c0_seq2	1396	212.27
comp9075_c0_seq3	1005	211.51
comp5604_c0_seq2	2253	209.83
comp6860_c0_seq1	2715	209.83
comp10805_c0_seq1	1258	209.25
comp4969_c0_seq1	1874	209.15
comp9564_c0_seq2	2512	208.42
comp12064_c0_seq5	701	207.83
comp14723_c0_seq1	1259	206.72
comp5024_c0_seq3	1340	205.5
comp6671_c0_seq1	709	204.07
comp9990_c0_seq2	1539	203.84
comp7240_c0_seq3	1629	203.53
comp9955_c0_seq1	2278	203.4
comp7137_c0_seq1	2238	203.26
comp5245_c0_seq3	2225	202.67
comp8227_c0_seq2	966	201.06
comp4972_c0_seq1	444	199.62
comp9003_c0_seq2	483	198.51
comp7209_c0_seq2	1603	197.94
comp10625_c0_seq1	1109	197.31
comp2883_c0_seq2	2128	196.59
comp2787_c0_seq1	684	196.08
comp5580_c0_seq1	231	195.08
comp2801_c0_seq1	1064	194.01
comp8910_c0_seq1	2645	192.54
comp6977_c0_seq2	2487	192.18
comp9444_c0_seq1	784	192.04
comp2818_c0_seq1	847	191.56
comp5097_c0_seq1	2243	191.34
comp6913_c0_seq2	1840	191.28
comp8113_c0_seq2	1641	190.63
comp5838_c0_seq2	2057	188.57
comp10495_c0_seq2	1294	186.7
comp8911_c1_seq1	2098	186.08
comp10474_c0_seq4	1485	185.26
comp9458_c0_seq1	1361	185.08
comp8456_c0_seq1	534	184.73
comp10380_c0_seq1	663	182.95
comp10014_c0_seq1	1078	182.01
comp9781_c0_seq2	619	181.95
comp8082_c0_seq3	999	181.61
comp9336_c0_seq1	610	181.26
comp10050_c0_seq2	776	180.39
comp8199_c0_seq1	1655	179.42
comp8239_c0_seq1	1902	178.98
comp9835_c0_seq2	1480	178.35
comp12166_c0_seq1	238	178.08
comp10471_c0_seq1	686	177.62
comp5270_c0_seq1	3076	176.22
comp11832_c0_seq4	559	176.19
comp11562_c0_seq1	2690	176.14
comp9096_c0_seq1	1966	175.7
comp10723_c0_seq1	1138	175.56
comp6845_c0_seq1	332	175.35
comp8834_c0_seq2	682	175.34
comp9459_c0_seq1	4516	174.3
comp11037_c0_seq2	2542	174.2
comp16655_c0_seq1	939	173.83
comp9430_c0_seq3	2330	173.81
comp9400_c0_seq1	764	173.52
comp12108_c2_seq10	4060	173.51
comp11653_c0_seq3	1654	173.45
comp8692_c0_seq2	2504	172.88
comp3050_c0_seq2	2202	172.36
comp8427_c0_seq1	733	172.3
comp7124_c0_seq1	542	171.97
comp5297_c0_seq1	1538	171.57
comp9374_c0_seq3	8107	171.33
comp9288_c0_seq4	1593	170.6
comp8269_c0_seq3	3084	170.58
comp11681_c0_seq2	6459	170.35
comp18513_c0_seq1	745	170.1
comp8153_c0_seq1	2810	169.39
comp8234_c0_seq1	798	169.14
comp6694_c0_seq1	963	168.39
comp10043_c0_seq1	941	168.33
comp10781_c0_seq1	1278	167.86
comp8554_c0_seq2	780	167.72
comp8682_c0_seq2	2706	166.2
comp7155_c0_seq2	2778	165.74
comp5281_c0_seq1	453	165.73
comp8529_c0_seq2	1044	165.48
comp11644_c0_seq2	2494	163.8
comp8330_c0_seq3	2648	163.62
comp8055_c0_seq2	1069	163.54
comp9338_c0_seq1	644	162.56
comp9063_c0_seq2	740	162.41
comp9262_c0_seq1	2073	161.99
comp5089_c0_seq1	6043	161.35
comp6771_c0_seq1	941	161.03
comp8060_c0_seq2	656	160.15
comp5495_c0_seq4	4147	160.07
comp8418_c0_seq1	1262	159.2
comp10323_c0_seq2	2867	158.92
comp9806_c0_seq1	719	158.38
comp7252_c0_seq1	658	158.15
comp8736_c0_seq3	1083	157.76
comp10381_c0_seq5	1912	156.34
comp15756_c0_seq1	496	156.22
comp9224_c0_seq1	1047	155.44
comp19297_c0_seq1	1280	155.36
comp7991_c0_seq2	3014	154.75
comp8131_c0_seq1	1817	154.35
comp8668_c0_seq1	1561	154.29
comp5427_c0_seq1	1690	153.88
comp12011_c0_seq2	5811	152.87
comp9993_c0_seq5	936	152.46
comp11180_c0_seq2	2771	152.28
comp9892_c0_seq1	2055	152.26
comp8628_c0_seq4	2283	152.24
comp10830_c0_seq2	1447	152.08
comp9992_c0_seq3	1629	151.64
comp8097_c0_seq1	1370	149.8
comp8404_c0_seq5	3026	149.03
comp7585_c0_seq1	1037	148.95
comp8588_c0_seq3	1338	147.95
comp7238_c0_seq2	621	146.62
comp11590_c0_seq3	1527	146.22
comp6991_c0_seq2	1095	146.15
comp10552_c0_seq1	2937	145.95
comp9136_c0_seq4	1780	145.92
comp7014_c0_seq5	1256	145.54
comp8715_c0_seq1	1942	145.49
comp8532_c0_seq17	1396	145.04
comp9702_c1_seq1	3441	145.01
comp10058_c0_seq1	1071	144.75
comp5239_c0_seq1	532	144.73
comp5226_c0_seq1	612	142.93
comp10098_c0_seq1	1655	142.88
comp7926_c0_seq1	2811	142.66
comp7107_c1_seq3	2195	142.57
comp8540_c0_seq2	1373	141.67
comp8427_c0_seq2	788	140.99
comp2756_c0_seq1	888	140.63
comp8468_c0_seq5	2975	140.42
comp8636_c0_seq2	3510	139.88
comp8141_c0_seq1	2330	139.8
comp9147_c0_seq2	1184	139.3
comp9121_c0_seq3	592	139.25
comp8610_c0_seq2	972	139.17
comp6728_c0_seq1	403	139.12
comp5817_c0_seq2	1656	138.57
comp4978_c0_seq1	612	138.21
comp2750_c0_seq1	946	138.05
comp8663_c0_seq2	1714	137.15
comp10342_c0_seq12	1778	136.71
comp7994_c0_seq1	3296	136.66
comp11866_c1_seq1	1706	135.11
comp5396_c0_seq3	1358	135.09
comp8978_c0_seq1	865	134.68
comp7765_c0_seq1	1412	134.43
comp11363_c0_seq1	1343	133.84
comp9854_c0_seq1	2958	133.07
comp6793_c0_seq1	565	132.53
comp9577_c0_seq1	1370	132.53
comp8106_c0_seq1	2620	132.32
comp11074_c0_seq1	937	132.15
comp17887_c0_seq1	3344	131.68
comp6671_c0_seq4	2118	131.02
comp7742_c0_seq2	2103	130.38
comp8090_c0_seq1	1643	130.26
comp7991_c0_seq1	3084	130.24
comp12064_c0_seq16	1670	130.17
comp8464_c0_seq4	1200	130.13
comp9798_c0_seq7	1831	129.28
comp12022_c0_seq2	3609	128.9
comp11122_c0_seq4	2383	128.83
comp11307_c0_seq3	568	128.09
comp7971_c0_seq2	364	128.03
comp5013_c0_seq1	3220	127.98
comp5745_c0_seq1	415	127.77
comp9534_c0_seq2	668	127.75
comp5716_c0_seq1	2034	127.74
comp7293_c0_seq2	1716	127.54
comp9291_c0_seq4	2015	127.5
comp5125_c0_seq1	677	127.33
comp7585_c0_seq2	484	126.87
comp6900_c0_seq1	3352	126.19
comp12073_c1_seq1	1303	126.07
comp9529_c0_seq3	1612	125.96
comp17538_c0_seq1	1800	125.64
comp9845_c0_seq5	3896	125.28
comp12015_c1_seq1	2982	124.69
comp8137_c0_seq1	4089	124.37
comp8268_c0_seq2	1397	124.14
comp8831_c0_seq1	1462	124.08
comp7649_c0_seq1	1256	122.89
comp7096_c0_seq2	1643	122.79
comp7988_c0_seq1	735	122.77
comp9630_c0_seq4	454	122.73
comp7796_c0_seq1	2357	122.7
comp10827_c1_seq4	912	122.51
comp10428_c1_seq1	2366	122.44
comp6930_c0_seq2	982	121.64
comp11808_c0_seq3	2785	121.58
comp7053_c0_seq1	788	121.55
comp9462_c0_seq1	2327	120.94
comp8469_c0_seq4	1628	120.79
comp7024_c0_seq2	2876	120.75
comp10039_c0_seq1	884	120.57
comp11961_c0_seq2	3459	120.36
comp8739_c0_seq2	1243	119.98
comp7281_c0_seq3	3517	119.71
comp9439_c0_seq1	3568	119.46
comp10710_c0_seq1	1009	119.37
comp10614_c0_seq2	1361	118.72
comp10855_c0_seq1	3503	118.69
comp7849_c0_seq3	2135	118.58
comp11332_c0_seq4	3902	118.44
comp11150_c0_seq1	1814	118.37
comp10068_c0_seq2	1232	118.2
comp11590_c0_seq4	1721	118.06
comp12064_c0_seq20	1528	117.81
comp8710_c0_seq1	882	117.71
comp9478_c0_seq3	703	117.6
comp9712_c0_seq2	1532	117.54
comp7052_c0_seq2	1026	117.29
comp9031_c0_seq1	773	117.24
comp6944_c0_seq1	1197	117.05
comp11934_c0_seq2	2018	116.85
comp2827_c0_seq1	1618	116.77
comp11852_c0_seq1	4480	116.75
comp9875_c0_seq4	1235	116.16
comp10593_c0_seq2	2222	116.07
comp8176_c0_seq2	1725	115.96
comp8750_c0_seq4	1011	115.87
comp10008_c0_seq1	3855	115.56
comp2822_c0_seq1	1047	115.4
comp12108_c2_seq8	3585	115.39
comp8974_c0_seq4	1916	115.38
comp9607_c0_seq2	441	114.78
comp7728_c0_seq2	1366	114.27
comp3008_c0_seq2	1230	113.9
comp9018_c0_seq5	1121	113.53
comp10488_c0_seq4	2212	113.14
comp19690_c0_seq1	1579	113.04
comp9843_c0_seq3	2756	112.9
comp7044_c0_seq2	1988	112.87
comp2813_c0_seq1	238	112.84
comp11869_c1_seq4	843	112.32
comp11640_c0_seq1	1542	112.22
comp2791_c0_seq1	2689	112.07
comp8681_c0_seq5	643	111.81
comp7155_c0_seq3	1798	111.69
comp10377_c0_seq1	2873	111.45
comp10897_c0_seq2	1515	110.99
comp9600_c0_seq1	1579	110.85
comp8850_c0_seq6	2732	110.44
comp6799_c0_seq2	572	110.15
comp3004_c0_seq1	1513	109.23
comp9140_c0_seq1	3460	109.17
comp8437_c0_seq2	746	108.86
comp9841_c0_seq1	2186	108.74
comp8282_c0_seq1	1440	108.61
comp9831_c0_seq2	2681	108.26
comp12158_c0_seq1	2348	108.04
comp9309_c0_seq1	798	107.91
comp9121_c0_seq1	604	107.67
comp2741_c0_seq2	435	107.65
comp8191_c0_seq2	2412	107.29
comp10614_c0_seq1	1459	107.2
comp11204_c1_seq3	832	107.19
comp11062_c3_seq1	789	107.05
comp5223_c0_seq1	2224	106.79
comp9624_c1_seq1	2209	106.39
comp9035_c0_seq9	1394	106.31
comp8051_c0_seq3	2076	106.25
comp7758_c0_seq2	2581	106.07
comp9251_c0_seq1	1254	106.06
comp8007_c1_seq2	1077	105.96
comp9639_c0_seq2	2557	105.52
comp12015_c0_seq1	1784	105.14
comp10021_c0_seq1	3205	105.07
comp2833_c0_seq1	1864	105.07
comp9461_c0_seq1	1317	105.02
comp7964_c0_seq8	1507	105
comp9167_c0_seq2	1910	104.93
comp8929_c0_seq2	585	104.84
comp9831_c0_seq3	2775	104.65
comp20820_c0_seq1	1402	104.29
comp5823_c0_seq2	1293	103.69
comp5351_c0_seq1	935	103.56
comp9364_c0_seq3	897	103.18
comp11832_c0_seq3	667	102.89
comp5100_c0_seq2	1914	102.27
comp5117_c0_seq2	1886	102.01
comp11395_c0_seq2	1935	101.91
comp2728_c0_seq1	215	101.2
comp11723_c1_seq15	1853	101.1
comp22624_c0_seq1	349	100.9
comp8556_c0_seq1	1566	100.86
comp10212_c0_seq2	3949	100.78
comp5342_c0_seq3	685	100.68
comp8175_c0_seq2	1706	100.63
comp5246_c0_seq2	2125	100.39
comp10438_c0_seq1	1616	100.14
comp8955_c1_seq1	2057	100.14
comp11411_c0_seq2	2049	99.93
comp11394_c1_seq1	2352	99.29
comp7281_c0_seq1	3499	99.13
comp10774_c0_seq2	1533	98.98
comp10424_c0_seq2	1197	98.58
comp6782_c0_seq1	317	98.46
comp9867_c0_seq2	1639	98.3
comp6763_c0_seq2	1180	98.03
comp7048_c0_seq2	3175	97.75
comp7049_c0_seq5	1322	97.42
comp10721_c0_seq16	1883	97.38
comp9126_c0_seq1	1541	97.27
comp9209_c0_seq8	2184	97.09
comp9595_c0_seq1	2482	96.95
comp9881_c0_seq2	2168	96.55
comp9262_c0_seq2	2091	96.49
comp10668_c0_seq1	2696	95.83
comp8361_c0_seq1	1536	95.67
comp11969_c2_seq2	1585	95.24
comp11853_c0_seq4	4128	94.7
comp5354_c0_seq2	1312	94.57
comp7144_c0_seq2	3035	94.3
comp2969_c0_seq1	1624	94.25
comp9196_c0_seq1	739	94.24
comp7250_c0_seq1	1700	94.2
comp10046_c0_seq1	1905	94.17
comp8215_c0_seq1	1502	94.14
comp8628_c0_seq1	2225	94.12
comp11935_c0_seq1	1999	93.94
comp2745_c0_seq1	907	93.33
comp7289_c0_seq3	1123	93.21
comp8192_c1_seq3	1974	92.89
comp7449_c0_seq2	3741	92.52
comp12073_c0_seq1	563	92.27
comp9288_c0_seq2	1621	92.12
comp9736_c0_seq2	1641	92.12
comp8968_c0_seq2	1472	92.05
comp10520_c0_seq1	345	91.68
comp8007_c0_seq2	376	91.55
comp10385_c0_seq1	1599	91.38
comp12086_c0_seq1	1889	91.31
comp10384_c0_seq1	1815	91.19
comp6962_c0_seq1	1278	91.18
comp9739_c0_seq2	2332	91.17
comp9980_c0_seq1	3626	91.15
comp2749_c0_seq1	656	91.14
comp9630_c0_seq3	489	90.98
comp9129_c0_seq1	1337	90.82
comp11583_c0_seq2	3041	90.51
comp9231_c0_seq3	2892	90.5
comp8083_c0_seq5	1621	90.48
comp7068_c0_seq2	1392	90.44
comp11837_c0_seq1	612	90.2
comp12043_c1_seq3	4188	90.07
comp11723_c1_seq12	1916	89.93
comp2839_c0_seq1	904	89.88
comp9593_c0_seq3	617	89.51
comp9070_c0_seq1	559	89.43
comp7978_c0_seq2	2241	89.42
comp11837_c1_seq4	4674	89.41
comp12766_c0_seq1	1437	89.35
comp10501_c0_seq5	2960	89.24
comp8199_c0_seq2	1720	89
comp10739_c0_seq1	1960	88.96
comp9061_c0_seq5	1657	88.96
comp5482_c0_seq2	1416	88.92
comp5057_c0_seq1	489	88.88
comp11869_c1_seq9	497	88.84
comp7114_c1_seq6	1026	88.51
comp5404_c0_seq1	1550	88.46
comp5057_c1_seq1	512	88.4
comp3036_c0_seq1	6043	87.92
comp10827_c1_seq6	1604	87.71
comp8140_c0_seq3	1476	87.7
comp7084_c0_seq3	1465	87.52
comp10007_c0_seq2	1901	87.46
comp9992_c0_seq17	1644	87.46
comp12073_c2_seq10	1870	87.4
comp7259_c0_seq4	3093	87.35
comp8711_c0_seq2	489	87.2
comp12072_c1_seq4	1351	86.9
comp12108_c1_seq1	2089	86.67
comp9714_c1_seq1	496	86.56
comp10881_c0_seq4	834	86.54
comp9375_c0_seq1	1706	86.51
comp9338_c1_seq2	1556	86.43
comp11470_c1_seq2	590	85.92
comp9149_c0_seq6	1885	85.67
comp11996_c0_seq2	3042	85.62
comp7787_c0_seq2	1535	85.46
comp10087_c0_seq2	990	85.22
comp10572_c1_seq1	2509	84.55
comp7773_c0_seq2	1603	84.41
comp11623_c0_seq2	2388	84.28
comp9098_c0_seq5	1139	83.82
comp11527_c3_seq1	3467	83.77
comp10901_c0_seq1	239	83.69
comp7278_c0_seq7	1602	83.63
comp11428_c6_seq1	983	83.6
comp10673_c0_seq2	1164	83.59
comp10483_c0_seq2	2288	83.51
comp7029_c0_seq1	628	83.25
comp2748_c0_seq1	481	82.96
comp26551_c0_seq1	1663	82.9
comp11410_c0_seq1	958	82.86
comp2807_c0_seq1	606	82.84
comp9156_c0_seq4	2807	82.8
comp12064_c0_seq3	1634	82.64
comp8004_c0_seq2	2592	82.61
comp7792_c0_seq1	649	82.39
comp11961_c0_seq1	3408	82.36
comp9271_c0_seq4	5027	82.21
comp5685_c0_seq2	756	82.12
comp9728_c0_seq2	3016	82.04
comp2814_c0_seq1	326	81.94
comp5024_c0_seq2	1353	81.63
comp8563_c0_seq1	4163	81.63
comp12064_c0_seq1	2155	81.61
comp12175_c0_seq3	3999	81.48
comp10830_c1_seq2	7645	81.31
comp8071_c0_seq1	433	81.24
comp8193_c0_seq2	1172	81.18
comp10462_c1_seq2	2568	81.12
comp2777_c0_seq1	238	81.1
comp7083_c0_seq1	648	80.88
comp10135_c0_seq2	1091	80.8
comp8725_c0_seq3	2802	80.79
comp2806_c0_seq2	3269	80.64
comp10744_c0_seq1	1339	80.48
comp9725_c1_seq1	324	80.37
comp9738_c0_seq2	2789	80.31
comp9754_c1_seq2	1499	80.09
comp11413_c0_seq1	1960	79.98
comp18031_c0_seq1	3858	79.96
comp10935_c0_seq1	1582	79.79
comp7061_c0_seq1	1089	79.78
comp11527_c0_seq7	1720	79.77
comp8730_c0_seq5	990	79.6
comp2817_c0_seq2	1884	79.55
comp9334_c0_seq1	3274	79.29
comp10525_c1_seq1	987	79.25
comp11328_c0_seq14	3209	79.16
comp8889_c0_seq1	1613	79.09
comp8617_c0_seq1	1470	78.84
comp8447_c0_seq2	783	78.8
comp8979_c1_seq2	904	78.64
comp11134_c0_seq2	2467	78.36
comp10739_c2_seq7	4772	78.34
comp2796_c0_seq1	1511	78.31
comp7997_c0_seq2	1628	78.23
comp11391_c0_seq2	4467	78.19
comp6933_c0_seq1	381	78.16
comp6934_c1_seq2	2496	78.12
comp12017_c0_seq16	1889	77.99
comp7114_c0_seq1	441	77.86
comp3075_c0_seq1	2608	77.77
comp11062_c2_seq2	2419	77.72
comp11527_c0_seq17	2183	77.52
comp23201_c0_seq1	385	77.42
comp11710_c0_seq1	2509	77.17
comp26835_c0_seq1	1185	76.97
comp10520_c1_seq4	684	76.84
comp8778_c0_seq6	1994	76.79
comp7254_c0_seq2	1120	76.18
comp8930_c0_seq4	1217	76.15
comp12036_c0_seq1	1523	76.06
comp11625_c0_seq1	3438	75.74
comp2815_c0_seq1	1260	75.73
comp5363_c0_seq3	3417	75.71
comp11196_c0_seq1	1140	75.68
comp8974_c0_seq3	7236	75.6
comp8858_c0_seq1	1930	75.56
comp10812_c0_seq2	6689	75.46
comp11700_c0_seq2	2175	75.45
comp7716_c0_seq1	2118	75.41
comp7103_c0_seq1	2706	75.34
comp8124_c0_seq3	670	75.21
comp11009_c3_seq1	275	75.06
comp9741_c0_seq1	1417	74.97
comp7163_c0_seq1	558	74.77
comp9820_c1_seq3	3421	74.77
comp8067_c1_seq1	467	74.66
comp7090_c0_seq1	2078	74.61
comp10016_c1_seq1	2515	74.47
comp11644_c0_seq12	2365	74.34
comp10598_c1_seq3	2562	74.29
comp11811_c0_seq1	3258	74.18
comp8124_c0_seq2	640	74.05
comp7102_c0_seq1	2824	74.01
comp5477_c0_seq1	3697	73.9
comp7045_c0_seq3	1087	73.82
comp10971_c0_seq2	2365	73.8
comp10038_c0_seq37	2529	73.78
comp9634_c0_seq2	1787	73.74
comp10414_c0_seq4	1131	73.73
comp5063_c0_seq1	205	73.69
comp12107_c0_seq11	4623	73.65
comp9156_c0_seq2	2852	73.61
comp7207_c0_seq3	748	73.43
comp6963_c0_seq1	1200	73.38
comp5137_c0_seq2	1357	73.29
comp11196_c0_seq2	1155	73.24
comp10614_c0_seq5	1338	73.23
comp7665_c0_seq1	936	73.22
comp11833_c0_seq1	3286	73.2
comp8752_c2_seq8	974	73.1
comp8824_c0_seq1	2153	72.99
comp10305_c0_seq1	250	72.88
comp6830_c0_seq2	585	72.86
comp11542_c0_seq1	1944	72.85
comp9288_c0_seq1	1580	72.77
comp6732_c0_seq1	539	72.75
comp11305_c0_seq4	1087	72.3
comp6809_c0_seq3	2491	72.25
comp11223_c0_seq1	4032	71.89
comp7698_c0_seq1	2852	71.89
comp10845_c1_seq1	1329	71.79
comp9873_c0_seq1	1783	71.61
comp11060_c0_seq2	2407	71.59
comp9902_c0_seq1	2162	71.53
comp7278_c0_seq8	1047	71.52
comp9028_c0_seq2	2361	71.38
comp9045_c0_seq3	4720	71.34
comp11918_c0_seq10	2045	71.26
comp9863_c1_seq1	729	71.05
comp5737_c0_seq1	624	70.97
comp5570_c0_seq1	2721	70.91
comp11161_c0_seq4	1728	70.76
comp11527_c0_seq12	3000	70.74
comp10009_c0_seq1	783	70.68
comp5007_c0_seq1	522	70.61
comp11750_c0_seq6	1725	70.53
comp9962_c0_seq3	1031	70.53
comp7997_c0_seq1	1649	70.51
comp2688_c0_seq1	291	70.4
comp8449_c0_seq1	1299	70.38
comp12068_c0_seq6	1347	70.34
comp10599_c0_seq4	1363	70.29
comp11250_c0_seq4	912	70.23
comp10844_c0_seq1	1245	70.05
comp8767_c0_seq1	2165	69.81
comp6980_c0_seq1	724	69.75
comp9381_c0_seq2	636	69.64
comp10098_c1_seq1	3982	69.6
comp10386_c0_seq1	5479	69.51
comp8047_c0_seq2	1891	69.31
comp11351_c0_seq2	3382	69.27
comp11985_c0_seq5	1278	69.08
comp3012_c0_seq1	1332	69.07
comp22827_c0_seq1	384	68.99
comp10366_c0_seq4	1144	68.9
comp7021_c0_seq1	4102	68.86
comp8565_c0_seq2	1459	68.79
comp11175_c2_seq1	522	68.7
comp8718_c0_seq2	1173	68.58
comp10440_c0_seq3	2749	68.56
comp10281_c0_seq2	3039	68.49
comp9036_c0_seq1	1313	68.34
comp2958_c0_seq1	2127	68.22
comp11428_c0_seq1	1340	68.14
comp11250_c0_seq1	2473	68.05
comp2824_c0_seq1	1894	68.05
comp9616_c0_seq1	1100	67.88
comp2976_c0_seq1	2169	67.86
comp5551_c0_seq1	3297	67.86
comp6391_c0_seq1	1912	67.5
comp8282_c0_seq2	1418	67.27
comp9107_c0_seq1	1588	67.26
comp10289_c0_seq3	3066	67.25
comp7235_c0_seq1	659	66.97
comp10929_c0_seq1	1683	66.96
comp9587_c0_seq4	391	66.89
comp6941_c0_seq1	1218	66.83
comp10698_c0_seq43	2267	66.59
comp8150_c0_seq1	1029	66.48
comp2744_c0_seq1	365	66.31
comp11633_c0_seq1	1758	66.21
comp8660_c0_seq1	4688	66.2
comp11035_c1_seq1	2319	66.17
comp9189_c0_seq1	880	66.1
comp9563_c0_seq1	963	66.1
comp5332_c0_seq1	6355	66.09
comp9994_c0_seq3	1403	66.05
comp11812_c0_seq1	4512	65.98
comp8484_c0_seq6	1449	65.58
comp8655_c0_seq2	1123	65.54
comp10077_c0_seq1	1281	65.49
comp6606_c0_seq1	3004	65.47
comp8926_c0_seq2	1380	65.46
comp9441_c0_seq1	3017	65.38
comp10148_c1_seq2	1227	65.29
comp8698_c0_seq1	2768	65.24
comp10304_c0_seq1	1176	65.15
comp11852_c0_seq2	4640	65.13
comp5390_c0_seq2	1069	65.11
comp7753_c0_seq4	1030	65
comp9587_c0_seq1	451	64.7
comp8154_c0_seq3	3203	64.14
comp5293_c0_seq1	352	63.98
comp9301_c0_seq3	989	63.97
comp9199_c0_seq1	1304	63.96
comp9732_c0_seq1	1222	63.86
comp9723_c0_seq3	966	63.83
comp11181_c1_seq2	1817	63.77
comp8083_c0_seq3	1447	63.49
comp5613_c0_seq1	1742	63.39
comp9414_c1_seq1	1429	63.32
comp8672_c0_seq4	557	63.2
comp7895_c0_seq3	1526	63.13
comp2809_c0_seq1	368	62.98
comp10501_c0_seq7	2558	62.87
comp11866_c1_seq3	1560	62.85
comp10418_c0_seq2	1827	62.66
comp9873_c0_seq2	1795	62.65
comp10583_c0_seq1	1581	62.56
comp17904_c0_seq1	458	62.53
comp9066_c0_seq2	4638	62.34
comp11055_c0_seq2	1054	62.17
comp6993_c0_seq1	1894	62.15
comp9217_c1_seq1	853	62.14
comp10882_c0_seq1	1361	61.87
comp10658_c0_seq2	2529	61.82
comp7714_c0_seq2	1169	61.71
comp11037_c0_seq7	2659	61.65
comp10460_c0_seq1	2438	61.64
comp5759_c0_seq1	6349	61.57
comp5449_c0_seq2	1280	61.55
comp6079_c0_seq1	495	61.33
comp10839_c0_seq1	860	61.3
comp8534_c0_seq2	1473	61.24
comp7164_c0_seq1	733	61.01
comp10079_c0_seq1	2053	60.65
comp6859_c0_seq1	926	60.64
comp8143_c0_seq2	2961	60.63
comp9174_c0_seq1	1200	60.63
comp5801_c0_seq2	1274	60.52
comp9018_c0_seq3	1061	60.52
comp8685_c0_seq2	2198	60.48
comp9158_c0_seq4	2607	60.47
comp9695_c0_seq2	1514	60.44
comp11921_c0_seq1	2786	60.39
comp10635_c0_seq1	1346	60.38
comp6934_c0_seq1	1530	60.28
comp12001_c0_seq1	1824	60.15
comp12181_c0_seq6	3679	60
comp12105_c0_seq1	1040	59.94
comp10385_c0_seq5	1940	59.87
comp9730_c1_seq1	1464	59.84
comp2940_c0_seq1	1934	59.6
comp28077_c0_seq1	310	59.59
comp9400_c0_seq2	787	59.48
comp12064_c0_seq23	1953	59.4
comp10502_c0_seq1	1740	59.35
comp7688_c0_seq1	1887	59.25
comp5770_c0_seq1	1227	59.21
comp10741_c0_seq1	2277	58.98
comp2812_c0_seq1	400	58.98
comp7262_c0_seq1	2673	58.95
comp7674_c0_seq1	1662	58.89
comp10525_c2_seq1	1356	58.86
comp9390_c0_seq1	3869	58.83
comp8939_c0_seq1	1376	58.78
comp9713_c0_seq2	2780	58.63
comp10745_c0_seq1	1003	58.58
comp12064_c0_seq6	761	58.55
comp7291_c0_seq2	1136	58.55
comp11470_c0_seq2	766	58.53
comp10365_c0_seq2	2689	58.52
comp7074_c0_seq1	3522	58.51
comp8688_c0_seq1	2526	58.37
comp10373_c0_seq9	1548	58.33
comp11966_c1_seq1	3286	58.23
comp5166_c0_seq1	1126	58.18
comp9990_c0_seq3	1548	58.16
comp9714_c3_seq1	3273	58.12
comp8052_c0_seq2	1932	58.06
comp8090_c0_seq2	1684	58.05
comp2804_c0_seq1	1332	58
comp5177_c1_seq1	336	57.9
comp10586_c0_seq2	2459	57.84
comp7219_c0_seq2	3058	57.63
comp11484_c0_seq2	1760	57.62
comp6928_c0_seq1	783	57.45
comp5557_c0_seq1	3018	57.4
comp10860_c0_seq2	2126	57.34
comp8471_c0_seq1	1470	57.3
comp11458_c0_seq4	1886	57.27
comp11667_c7_seq1	600	57.14
comp9166_c0_seq3	1512	57
comp9953_c0_seq1	3111	56.99
comp11499_c0_seq4	924	56.89
comp11228_c0_seq1	1186	56.76
comp11914_c0_seq1	1748	56.7
comp12108_c2_seq9	4112	56.48
comp10005_c1_seq1	1681	56.47
comp8167_c0_seq2	1575	56.44
comp8030_c0_seq1	559	56.28
comp9994_c0_seq5	1832	56.27
comp12166_c3_seq2	7177	56.18
comp10489_c0_seq4	2197	56.15
comp11647_c0_seq3	4077	56.09
comp6984_c0_seq1	1909	56.07
comp10783_c0_seq2	3616	55.91
comp9035_c0_seq6	1436	55.91
comp7852_c0_seq3	2849	55.85
comp8484_c0_seq5	1113	55.84
comp10462_c0_seq1	1108	55.73
comp12150_c0_seq2	2326	55.64
comp10727_c0_seq3	650	55.61
comp8092_c0_seq2	3091	55.48
comp10529_c0_seq2	2003	55.46
comp5225_c0_seq1	1485	55.11
comp8659_c0_seq1	2641	55.05
comp7966_c0_seq2	1018	55.01
comp10342_c0_seq10	1601	54.98
comp22933_c0_seq1	1276	54.88
comp5762_c0_seq1	875	54.78
comp9816_c0_seq3	999	54.7
comp10543_c0_seq3	3505	54.46
comp9178_c0_seq1	1990	54.38
comp5780_c0_seq1	482	54.27
comp7932_c0_seq1	1614	54.27
comp11468_c1_seq8	980	54.2
comp10991_c0_seq1	2989	54.14
comp9404_c0_seq3	955	54.14
comp9974_c0_seq2	973	54.09
comp12017_c2_seq1	1996	54.05
comp9142_c0_seq2	1448	53.91
comp10005_c0_seq1	417	53.85
comp11052_c0_seq4	3600	53.82
comp9228_c0_seq2	1902	53.82
comp11969_c2_seq1	1572	53.79
comp7687_c0_seq1	2200	53.78
comp9888_c0_seq6	1664	53.74
comp9034_c0_seq1	3218	53.67
comp11040_c0_seq1	3211	53.62
comp11527_c2_seq2	2460	53.59
comp9896_c0_seq1	2701	53.58
comp11810_c0_seq4	2896	53.5
comp7114_c1_seq1	1259	53.38
comp5002_c0_seq1	2418	53.37
comp8047_c0_seq4	2040	53.35
comp8942_c0_seq1	2234	53.32
comp11447_c0_seq3	1209	53.3
comp5177_c0_seq1	601	53.27
comp10840_c0_seq2	2030	53.21
comp3094_c0_seq1	320	53.17
comp12077_c0_seq1	1999	53.16
comp10749_c0_seq2	1976	53.14
comp5312_c0_seq1	341	53.13
comp8485_c1_seq2	3539	53.09
comp10115_c0_seq1	2862	53.08
comp8758_c0_seq1	1790	53.08
comp11857_c0_seq1	3231	53.05
comp10827_c1_seq1	1837	52.96
comp10530_c0_seq1	3310	52.95
comp29122_c0_seq1	305	52.85
comp11184_c1_seq10	1324	52.78
comp12158_c1_seq3	5067	52.76
comp9736_c0_seq4	2042	52.76
comp11979_c0_seq2	1191	52.73
comp11772_c1_seq3	3862	52.66
comp8970_c0_seq2	3423	52.61
comp8456_c0_seq3	587	52.6
comp10364_c0_seq1	2390	52.48
comp10747_c0_seq1	598	52.43
comp11853_c0_seq1	1711	52.42
comp11243_c0_seq1	5066	52.41
comp10431_c2_seq1	1227	52.36
comp10242_c0_seq10	2334	52.13
comp4996_c0_seq2	1986	52.1
comp7810_c0_seq2	1619	52.05
comp11758_c4_seq3	2288	52.03
comp8351_c0_seq1	1861	51.96
comp10534_c0_seq2	1055	51.95
comp5495_c0_seq2	4251	51.87
comp8429_c0_seq2	953	51.86
comp9714_c2_seq4	1450	51.8
comp11952_c2_seq5	2092	51.71
comp8916_c0_seq1	1014	51.62
comp9374_c0_seq1	9248	51.6
comp9725_c0_seq3	2431	51.52
comp10625_c0_seq2	1122	51.47
comp11553_c0_seq3	1790	51.42
comp10279_c0_seq4	4592	51.4
comp8522_c0_seq1	2414	51.24
comp11599_c0_seq2	4559	51.23
comp10191_c0_seq2	2518	51.2
comp11969_c1_seq12	1775	51.19
comp11426_c0_seq1	3209	51.15
comp8569_c0_seq1	1534	51.07
comp12017_c0_seq2	1115	51.06
comp6958_c0_seq3	894	51.05
comp2820_c0_seq1	229	50.94
comp8453_c0_seq1	658	50.88
comp11428_c3_seq1	1490	50.85
comp11788_c0_seq2	2986	50.76
comp5313_c0_seq1	3608	50.58
comp6968_c0_seq4	2752	50.58
comp10642_c0_seq1	1318	50.56
comp10824_c0_seq1	1596	50.55
comp11515_c0_seq2	2372	50.5
comp10657_c0_seq1	1157	50.38
comp10319_c0_seq3	1710	50.34
comp11348_c0_seq2	1062	50.34
comp10598_c0_seq2	4151	50.32
comp11684_c0_seq2	2205	50.31
comp10447_c0_seq1	975	50.29
comp8321_c0_seq1	1975	50.16
comp10462_c3_seq3	1603	50.08
comp11342_c0_seq7	3683	50.08
comp9373_c0_seq1	363	50
comp11644_c0_seq10	3096	49.83
comp8974_c0_seq2	7945	49.79
comp7255_c0_seq1	747	49.76
comp8955_c0_seq2	413	49.76
comp7303_c0_seq3	2100	49.75
comp5096_c0_seq1	356	49.68
comp11499_c0_seq2	608	49.59
comp5441_c0_seq1	915	49.49
comp8987_c0_seq1	1380	49.37
comp8214_c0_seq1	1712	49.34
comp24925_c0_seq1	622	49.31
comp3070_c0_seq2	1298	49.3
comp7272_c0_seq1	3014	49.29
comp8380_c0_seq2	1035	49.28
comp9406_c0_seq1	940	49.28
comp8504_c0_seq2	1216	49.25
comp5746_c0_seq1	254	49.16
comp11860_c0_seq3	2152	49.12
comp11869_c1_seq7	1229	49.01
comp9812_c0_seq1	1874	48.97
comp11218_c0_seq1	2330	48.93
comp11512_c0_seq1	3257	48.92
comp11671_c0_seq5	2276	48.89
comp10030_c0_seq1	404	48.79
comp7696_c0_seq1	2910	48.77
comp10169_c0_seq1	2753	48.74
comp12108_c4_seq3	1008	48.73
comp9049_c0_seq1	2263	48.69
comp9151_c0_seq2	1571	48.67
comp11963_c0_seq1	2056	48.64
comp8594_c0_seq3	2488	48.64
comp7066_c0_seq1	3320	48.49
comp12108_c2_seq6	2144	48.48
comp11238_c0_seq2	1265	48.43
comp11062_c0_seq1	2732	48.39
comp7310_c0_seq1	2652	48.39
comp10207_c0_seq10	1589	48.24
comp2673_c0_seq1	210	48.06
comp6703_c0_seq1	762	48.04
comp10314_c0_seq1	1189	48.02
comp11053_c0_seq2	2180	47.97
comp10012_c0_seq8	2798	47.94
comp10933_c0_seq1	2255	47.78
comp11624_c0_seq1	1531	47.78
comp5196_c0_seq1	2077	47.75
comp7585_c0_seq3	1109	47.7
comp10602_c0_seq2	3721	47.67
comp32625_c0_seq1	590	47.64
comp10601_c0_seq2	2938	47.59
comp5476_c0_seq1	1431	47.49
comp27020_c0_seq1	595	47.39
comp7406_c0_seq1	301	47.31
comp22543_c0_seq1	859	47.3
comp10075_c0_seq2	1925	47.17
comp11389_c0_seq9	1515	47.16
comp5375_c0_seq1	1393	47.11
comp10101_c0_seq1	6021	47.09
comp9819_c0_seq1	4325	47.09
comp8480_c0_seq1	2282	47.05
comp11414_c0_seq8	972	46.93
comp10265_c0_seq1	449	46.72
comp9788_c0_seq7	1593	46.68
comp10016_c0_seq1	1991	46.63
comp9740_c0_seq1	654	46.59
comp9018_c0_seq4	1071	46.38
comp11661_c0_seq1	692	46.37
comp11708_c0_seq1	2448	46.32
comp2751_c0_seq1	996	46.11
comp12183_c2_seq1	726	46.09
comp9123_c0_seq1	3638	46.09
comp7245_c0_seq1	965	46.04
comp5510_c0_seq3	2031	45.98
comp7783_c0_seq3	2818	45.95
comp10820_c1_seq1	2069	45.89
comp8761_c2_seq1	820	45.81
comp10523_c0_seq9	1172	45.66
comp9980_c0_seq2	3819	45.63
comp9106_c0_seq3	2629	45.58
comp9415_c0_seq3	1590	45.56
comp9248_c0_seq2	627	45.54
comp10347_c0_seq3	1025	45.5
comp9306_c0_seq1	3813	45.46
comp12092_c2_seq1	1571	45.42
comp6838_c0_seq1	2217	45.33
comp7119_c0_seq1	1208	45.31
comp9319_c0_seq2	2277	45.3
comp10796_c0_seq1	1479	45.29
comp4975_c0_seq1	2532	45.29
comp9607_c0_seq9	557	45.27
comp9414_c0_seq1	965	45.2
comp5685_c0_seq1	759	45.16
comp11413_c0_seq2	1304	45.14
comp11951_c5_seq2	1353	45.09
comp12159_c0_seq3	2609	45.07
comp10869_c0_seq3	3578	45.06
comp10347_c0_seq6	1284	44.96
comp11009_c8_seq3	685	44.96
comp10462_c1_seq4	1347	44.94
comp11452_c0_seq1	6628	44.83
comp9583_c0_seq2	2119	44.81
comp12091_c0_seq3	2226	44.8
comp7446_c0_seq1	455	44.8
comp11734_c2_seq1	1142	44.74
comp12106_c0_seq4	2474	44.7
comp12041_c0_seq2	1758	44.69
comp11691_c4_seq1	325	44.66
comp9982_c1_seq6	1365	44.66
comp9354_c0_seq5	2781	44.61
comp9552_c0_seq4	1382	44.52
comp11745_c0_seq1	2668	44.49
comp9135_c0_seq1	4227	44.41
comp2793_c0_seq1	1160	44.4
comp9868_c0_seq3	2324	44.39
comp9936_c0_seq4	1976	44.38
comp8308_c0_seq1	1524	44.32
comp10385_c0_seq4	501	44.25
comp12017_c0_seq18	1593	44.23
comp12062_c0_seq2	2623	44.21
comp11918_c0_seq16	2015	44.2
comp8172_c0_seq1	4061	44.18
comp8005_c0_seq4	964	44.07
comp10811_c3_seq1	1508	44.05
comp11124_c0_seq1	3401	44.03
comp12231_c2_seq13	1248	44
comp7217_c0_seq1	749	43.93
comp11074_c0_seq2	903	43.9
comp10985_c0_seq1	2873	43.89
comp10069_c0_seq1	895	43.87
comp7060_c0_seq1	1259	43.8
comp9009_c0_seq3	2459	43.74
comp10036_c0_seq1	2549	43.73
comp11398_c0_seq2	1222	43.65
comp8399_c0_seq3	1346	43.64
comp9312_c0_seq2	563	43.63
comp7182_c0_seq1	351	43.62
comp11836_c2_seq1	3444	43.55
comp9417_c0_seq2	857	43.53
comp9831_c0_seq4	2792	43.52
comp7695_c0_seq1	1899	43.38
comp10187_c0_seq2	990	43.32
comp7783_c0_seq1	2829	43.31
comp10837_c0_seq4	1514	43.25
comp9575_c0_seq2	2387	43.22
comp10828_c0_seq2	2110	43.18
comp9248_c0_seq1	2999	43.18
comp11527_c0_seq18	2222	43.15
comp7731_c0_seq1	894	43.09
comp11155_c0_seq6	1538	43.04
comp10195_c0_seq2	3907	43
comp9449_c0_seq5	3010	42.99
comp9722_c0_seq1	2976	42.83
comp11346_c1_seq1	5966	42.81
comp9167_c0_seq6	1789	42.78
comp11693_c0_seq1	2369	42.72
comp11942_c0_seq2	2584	42.71
comp9994_c0_seq1	1816	42.66
comp8724_c0_seq2	1619	42.49
comp10830_c1_seq5	2923	42.48
comp10979_c1_seq1	215	42.36
comp7905_c0_seq3	1218	42.32
comp10721_c0_seq1	1866	42.31
comp10302_c0_seq2	4980	42.22
comp10314_c0_seq2	1198	42.22
comp8075_c0_seq1	367	42.19
comp7752_c0_seq2	2199	42.17
comp11057_c0_seq1	3827	42.13
comp5636_c0_seq1	556	42.1
comp10602_c0_seq4	1567	42.05
comp9726_c0_seq1	2870	42.03
comp10340_c0_seq29	327	41.89
comp11108_c0_seq8	2180	41.86
comp8721_c0_seq3	1707	41.83
comp8910_c0_seq2	2653	41.73
comp9316_c0_seq12	3282	41.68
comp8324_c0_seq1	1277	41.64
comp9293_c0_seq8	551	41.64
comp6892_c0_seq1	3838	41.57
comp8007_c0_seq1	1398	41.51
comp7930_c0_seq2	2248	41.45
comp9454_c0_seq1	410	41.42
comp11610_c3_seq7	1722	41.4
comp5055_c0_seq1	725	41.34
comp11578_c0_seq1	1380	41.3
comp9835_c1_seq1	1628	41.25
comp9982_c1_seq3	1308	41.18
comp9888_c0_seq2	1777	41.17
comp9360_c0_seq4	1628	41.16
comp9396_c0_seq4	773	41.16
comp8657_c0_seq2	1051	41.14
comp9111_c0_seq1	1679	41.1
comp11278_c0_seq1	1823	41.08
comp12077_c6_seq1	2142	41.02
comp12038_c0_seq9	3855	40.98
comp10677_c0_seq3	548	40.95
comp9956_c0_seq1	803	40.9
comp40743_c0_seq1	2326	40.87
comp9754_c0_seq2	1184	40.84
comp8751_c0_seq1	1048	40.76
comp6749_c0_seq2	2966	40.75
comp8012_c0_seq1	825	40.75
comp10563_c0_seq1	2514	40.73
comp11027_c0_seq1	3434	40.68
comp8780_c0_seq2	3112	40.68
comp7156_c0_seq2	2751	40.67
comp8454_c0_seq1	2182	40.67
comp7792_c1_seq1	317	40.65
comp5775_c0_seq1	1968	40.59
comp11379_c0_seq1	1260	40.56
comp30899_c0_seq1	445	40.56
comp8151_c0_seq4	1765	40.56
comp9716_c0_seq4	1799	40.53
comp10254_c1_seq3	3354	40.49
comp10038_c0_seq9	763	40.43
comp7200_c0_seq2	254	40.41
comp7707_c0_seq3	891	40.4
comp8838_c0_seq1	1457	40.39
comp10721_c0_seq2	2057	40.33
comp8431_c0_seq1	1575	40.27
comp9647_c0_seq2	1255	40.18
comp7262_c1_seq1	768	40.16
comp10130_c0_seq4	2056	40.14
comp6961_c0_seq2	766	40.11
comp10734_c0_seq3	2103	40.04
comp9646_c0_seq16	1504	40.02
comp11602_c0_seq1	841	39.97
comp10468_c0_seq2	1077	39.9
comp12213_c1_seq12	292	39.81
comp10802_c0_seq3	770	39.8
comp11988_c0_seq1	2560	39.78
comp2682_c1_seq1	292	39.77
comp9820_c0_seq1	207	39.69
comp11524_c1_seq4	4803	39.58
comp10559_c0_seq1	3489	39.55
comp11827_c0_seq2	3415	39.54
comp11758_c2_seq1	2887	39.52
comp10839_c0_seq3	1334	39.39
comp10992_c0_seq2	4112	39.38
comp10708_c0_seq1	2935	39.37
comp11527_c0_seq4	1700	39.31
comp11754_c0_seq7	401	39.31
comp9328_c0_seq2	2169	39.27
comp10305_c2_seq1	618	39.26
comp9946_c0_seq1	499	39.21
comp10159_c0_seq6	1622	39.2
comp11780_c0_seq1	4232	39.18
comp9642_c0_seq3	2222	39.17
comp11771_c0_seq1	2031	39.15
comp7738_c0_seq2	2163	39.11
comp10902_c0_seq5	3762	39.02
comp7972_c0_seq1	1749	39.02
comp12105_c1_seq5	1979	38.99
comp11836_c0_seq1	470	38.97
comp31938_c0_seq1	331	38.92
comp8776_c0_seq1	1592	38.91
comp10975_c0_seq2	1456	38.86
comp11125_c0_seq1	2389	38.86
comp8951_c0_seq3	264	38.82
comp8353_c0_seq2	1595	38.79
comp9607_c0_seq4	381	38.78
comp8610_c0_seq3	946	38.77
comp6950_c0_seq3	430	38.76
comp11005_c1_seq3	463	38.72
comp6731_c0_seq1	2169	38.72
comp7661_c0_seq1	1258	38.67
comp9088_c0_seq2	1391	38.62
comp11448_c1_seq27	3014	38.56
comp10265_c1_seq2	2573	38.53
comp8381_c0_seq1	1040	38.52
comp28005_c0_seq1	870	38.51
comp8281_c0_seq3	2253	38.51
comp9282_c0_seq2	3184	38.43
comp2686_c0_seq1	799	38.39
comp6918_c0_seq1	1741	38.35
comp11653_c0_seq5	1674	38.32
comp9234_c0_seq5	397	38.31
comp9960_c0_seq1	1661	38.27
comp8763_c0_seq1	763	38.23
comp10130_c0_seq5	3012	38.22
comp11525_c0_seq3	1016	38.19
comp7318_c0_seq2	1491	38.18
comp12077_c5_seq1	645	38.15
comp7190_c0_seq1	845	38.15
comp10298_c0_seq3	1017	38.14
comp9029_c0_seq1	3578	38.14
comp11704_c1_seq2	1178	38.05
comp11562_c0_seq2	2701	38.03
comp9694_c0_seq1	1909	37.97
comp10998_c0_seq3	1028	37.92
comp11080_c0_seq8	3273	37.89
comp9544_c0_seq6	1572	37.89
comp34809_c0_seq1	500	37.87
comp7104_c0_seq1	887	37.78
comp12070_c1_seq1	4311	37.76
comp9388_c0_seq2	1902	37.72
comp9413_c0_seq3	3937	37.68
comp10045_c1_seq1	373	37.66
comp12231_c2_seq4	2075	37.62
comp9948_c0_seq2	2734	37.6
comp11882_c0_seq3	5156	37.58
comp8016_c0_seq3	497	37.58
comp6699_c0_seq1	1205	37.57
comp12160_c0_seq3	2576	37.53
comp8303_c0_seq1	1848	37.51
comp7845_c0_seq1	2243	37.47
comp11734_c2_seq5	1387	37.36
comp11801_c0_seq1	1379	37.36
comp7778_c0_seq3	1406	37.36
comp10738_c0_seq1	411	37.35
comp8891_c0_seq3	1312	37.35
comp9572_c0_seq3	4835	37.33
comp10643_c0_seq2	1592	37.32
comp10739_c1_seq2	4807	37.32
comp10776_c0_seq3	1083	37.31
comp8790_c0_seq3	767	37.3
comp11581_c0_seq2	2081	37.22
comp9936_c0_seq5	1987	37.19
comp11748_c0_seq1	716	37.11
comp8005_c0_seq2	937	37.09
comp10158_c0_seq4	1497	37.05
comp9291_c0_seq3	2239	37.05
comp11062_c6_seq1	2227	37.04
comp9772_c0_seq4	1356	36.99
comp10127_c0_seq4	1034	36.95
comp8041_c0_seq1	588	36.94
comp8628_c0_seq2	2369	36.92
comp11869_c1_seq3	1030	36.91
comp8384_c0_seq2	1146	36.91
comp10796_c0_seq3	1494	36.84
comp11075_c0_seq5	962	36.84
comp10106_c0_seq1	1415	36.8
comp7742_c0_seq1	2295	36.8
comp9832_c0_seq1	965	36.76
comp12081_c0_seq2	3233	36.67
comp12231_c2_seq7	2639	36.65
comp11590_c0_seq5	3942	36.63
comp2845_c0_seq2	766	36.63
comp8589_c0_seq2	2860	36.6
comp2799_c0_seq1	1778	36.57
comp9332_c0_seq1	3170	36.5
comp11838_c0_seq2	1638	36.47
comp9223_c1_seq1	567	36.46
comp9098_c0_seq1	1241	36.41
comp10331_c0_seq1	2439	36.29
comp9983_c0_seq1	3609	36.27
comp11856_c4_seq8	4057	36.25
comp8985_c0_seq3	366	36.25
comp9777_c0_seq3	943	36.25
comp10327_c0_seq3	930	36.2
comp27146_c0_seq1	2665	36.12
comp9041_c0_seq3	1861	36.12
comp11124_c0_seq4	3386	36.09
comp8133_c0_seq1	680	36.09
comp6903_c0_seq1	2350	35.99
comp10606_c0_seq1	1590	35.94
comp12007_c1_seq1	1745	35.93
comp7117_c0_seq1	1192	35.93
comp11888_c0_seq2	2069	35.89
comp9460_c0_seq15	3277	35.89
comp11933_c0_seq4	2761	35.82
comp11402_c0_seq1	429	35.8
comp2710_c0_seq1	628	35.76
comp9939_c0_seq2	3264	35.76
comp9908_c0_seq1	653	35.71
comp8689_c0_seq2	2664	35.7
comp7876_c0_seq1	1255	35.67
comp11271_c1_seq3	2923	35.66
comp9450_c0_seq1	1830	35.66
comp9584_c0_seq2	1935	35.66
comp3010_c0_seq1	795	35.63
comp11590_c1_seq1	923	35.61
comp5245_c0_seq1	2607	35.61
comp8144_c0_seq4	1433	35.59
comp9753_c0_seq3	2028	35.57
comp11468_c0_seq3	1058	35.55
comp10516_c0_seq1	805	35.49
comp9235_c0_seq1	558	35.48
comp11373_c0_seq1	2607	35.46
comp11301_c0_seq1	2300	35.39
comp11828_c0_seq2	4719	35.37
comp11624_c0_seq2	822	35.29
comp11719_c2_seq2	1229	35.27
comp11477_c0_seq10	1944	35.26
comp12168_c0_seq10	1844	35.2
comp11691_c1_seq1	1408	35.17
comp10260_c0_seq3	713	35.09
comp11527_c2_seq3	2757	35.09
comp10748_c0_seq1	2705	35.06
comp11078_c0_seq1	1935	35.06
comp7386_c0_seq1	951	35.02
comp9079_c0_seq3	2345	35.02
comp11923_c0_seq4	1298	34.92
comp11519_c0_seq3	1729	34.89
comp11414_c0_seq2	660	34.84
comp39493_c0_seq1	483	34.78
comp5161_c0_seq1	980	34.76
comp9106_c0_seq5	3161	34.73
comp9855_c0_seq1	1609	34.72
comp11577_c0_seq1	959	34.71
comp6919_c2_seq1	221	34.7
comp8282_c0_seq3	1506	34.67
comp11328_c0_seq19	4529	34.66
comp11145_c0_seq1	1412	34.63
comp11734_c1_seq1	3665	34.63
comp9444_c1_seq5	3413	34.59
comp6988_c0_seq1	3631	34.54
comp8032_c0_seq1	524	34.54
comp12108_c3_seq1	2715	34.51
comp9039_c0_seq1	2358	34.48
comp11414_c0_seq4	588	34.43
comp9697_c0_seq1	1882	34.41
comp9842_c0_seq1	1264	34.3
comp10133_c0_seq3	2183	34.24
comp9919_c0_seq3	1872	34.23
comp12101_c0_seq1	3816	34.22
comp12197_c0_seq1	689	34.13
comp12129_c0_seq3	2863	34.09
comp4970_c0_seq2	1187	34.07
comp11966_c1_seq3	1388	34.05
comp10180_c0_seq6	4538	34.01
comp9714_c0_seq1	738	34.01
comp3683_c0_seq1	1183	34
comp10660_c0_seq1	1059	33.99
comp7588_c0_seq2	1139	33.99
comp8941_c0_seq3	3755	33.98
comp5676_c0_seq2	1978	33.96
comp10718_c0_seq2	4858	33.92
comp11010_c0_seq3	1130	33.92
comp11739_c0_seq2	632	33.89
comp7691_c0_seq3	1391	33.89
comp8411_c0_seq1	2947	33.89
comp11297_c0_seq3	1913	33.85
comp8532_c0_seq2	1553	33.85
comp5557_c1_seq1	352	33.83
comp10646_c0_seq3	1778	33.82
comp7936_c0_seq2	599	33.8
comp8598_c0_seq3	3563	33.77
comp7669_c0_seq1	3550	33.75
comp3068_c0_seq1	242	33.74
comp8757_c0_seq1	2766	33.73
comp11765_c2_seq1	2009	33.72
comp6968_c0_seq2	2659	33.71
comp11951_c11_seq1	1093	33.69
comp9735_c0_seq2	1746	33.66
comp8216_c0_seq1	453	33.65
comp8806_c1_seq1	4132	33.65
comp9060_c0_seq2	2363	33.63
comp7110_c0_seq1	426	33.59
comp6876_c0_seq1	2054	33.55
comp10681_c0_seq5	1598	33.51
comp9124_c0_seq2	1255	33.47
comp9256_c0_seq1	1543	33.47
comp10385_c0_seq3	3038	33.45
comp2670_c0_seq1	252	33.43
comp5747_c0_seq1	892	33.43
comp7971_c0_seq1	398	33.39
comp11184_c1_seq7	2430	33.37
comp11237_c0_seq1	448	33.36
comp11076_c0_seq1	406	33.32
comp11395_c0_seq3	1951	33.31
comp11428_c1_seq1	3190	33.29
comp8679_c0_seq2	1281	33.29
comp8165_c0_seq3	370	33.28
comp10433_c0_seq1	654	33.25
comp8502_c0_seq1	864	33.24
comp11382_c0_seq2	2347	33.18
comp8787_c0_seq3	1591	33.15
comp9463_c0_seq1	2008	33.15
comp9881_c0_seq3	2208	33.15
comp9973_c0_seq4	2368	33.13
comp12175_c0_seq4	4043	33.12
comp12236_c0_seq2	2959	33.1
comp11428_c7_seq1	678	33.02
comp7939_c0_seq1	1909	33.01
comp7705_c0_seq2	2021	32.99
comp11059_c0_seq1	2399	32.98
comp9326_c0_seq1	1009	32.96
comp8120_c0_seq2	1254	32.89
comp12245_c0_seq12	1336	32.82
comp9529_c0_seq1	1665	32.82
comp11878_c0_seq4	2361	32.81
comp11951_c7_seq1	3971	32.75
comp11346_c0_seq1	669	32.74
comp38531_c0_seq1	379	32.74
comp11394_c1_seq10	2364	32.71
comp9442_c0_seq3	1469	32.69
comp10502_c0_seq3	2637	32.66
comp2798_c0_seq1	848	32.64
comp10977_c0_seq2	1159	32.6
comp11590_c2_seq1	1112	32.58
comp11636_c0_seq8	3248	32.58
comp11644_c0_seq13	2630	32.56
comp2754_c0_seq1	273	32.54
comp9443_c1_seq1	558	32.54
comp9907_c0_seq1	1689	32.54
comp7719_c0_seq1	304	32.52
comp7026_c0_seq1	1270	32.51
comp6834_c0_seq1	624	32.49
comp7722_c0_seq1	559	32.46
comp8100_c0_seq1	900	32.33
comp9426_c0_seq4	1486	32.31
comp6948_c0_seq1	1266	32.28
comp8992_c0_seq1	2704	32.28
comp9633_c0_seq9	796	32.26
comp10518_c0_seq3	2024	32.21
comp11911_c1_seq2	1274	32.17
comp11047_c0_seq4	1534	32.14
comp10623_c0_seq1	663	32.13
comp11622_c0_seq1	1997	32.11
comp9604_c0_seq3	1568	32.1
comp10343_c0_seq6	1207	31.99
comp6919_c0_seq1	862	31.98
comp8761_c0_seq1	302	31.98
comp10909_c0_seq1	779	31.94
comp10202_c0_seq2	2456	31.92
comp10125_c0_seq4	1763	31.87
comp12227_c1_seq9	1611	31.87
comp11305_c0_seq5	2881	31.85
comp6846_c0_seq2	1779	31.82
comp8933_c0_seq1	2065	31.81
comp11556_c1_seq2	4413	31.8
comp9398_c0_seq2	1607	31.79
comp5782_c0_seq1	610	31.74
comp8806_c0_seq1	804	31.73
comp8719_c0_seq1	2987	31.72
comp9684_c2_seq2	3715	31.68
comp9820_c1_seq1	3365	31.68
comp11616_c0_seq1	4456	31.66
comp12075_c1_seq1	852	31.66
comp12176_c0_seq7	4046	31.66
comp12080_c0_seq1	3112	31.63
comp11713_c0_seq5	1204	31.6
comp11560_c1_seq1	2167	31.58
comp9401_c0_seq2	1165	31.52
comp11242_c0_seq2	2329	31.51
comp11760_c0_seq3	1051	31.49
comp12181_c0_seq4	4161	31.48
comp11679_c0_seq1	2286	31.47
comp8999_c0_seq1	1312	31.44
comp10378_c0_seq1	2907	31.4
comp5385_c0_seq2	1829	31.4
comp8052_c0_seq1	1949	31.4
comp11743_c0_seq2	1240	31.39
comp11821_c0_seq1	3621	31.38
comp11667_c3_seq2	895	31.34
comp5705_c0_seq1	2160	31.29
comp8446_c0_seq1	1805	31.29
comp29655_c0_seq1	1062	31.26
comp10941_c0_seq1	2511	31.23
comp10809_c1_seq1	3526	31.19
comp9247_c0_seq4	2192	31.19
comp10377_c1_seq1	721	31.17
comp11591_c0_seq1	2179	31.13
comp10123_c0_seq2	2966	31.08
comp11393_c0_seq3	2048	31.07
comp11509_c0_seq1	1245	31.04
comp8557_c0_seq3	2901	31
comp11816_c1_seq1	230	30.97
comp11009_c8_seq2	2645	30.96
comp10524_c0_seq3	738	30.94
comp10055_c0_seq1	1344	30.93
comp11969_c1_seq1	10200	30.92
comp10598_c0_seq1	700	30.91
comp10050_c0_seq3	572	30.89
comp5021_c0_seq2	2070	30.87
comp10276_c0_seq1	2306	30.84
comp9882_c0_seq1	814	30.82
comp11775_c0_seq4	1643	30.74
comp9257_c0_seq4	2901	30.71
comp2674_c0_seq2	1787	30.65
comp8781_c0_seq10	1560	30.64
comp9901_c0_seq2	630	30.64
comp8638_c0_seq1	3023	30.63
comp10268_c0_seq2	1392	30.54
comp9658_c0_seq2	2692	30.53
comp12055_c0_seq2	2311	30.52
comp8469_c0_seq1	1687	30.48
comp11009_c0_seq1	1221	30.47
comp8577_c0_seq1	608	30.47
comp9883_c0_seq1	1561	30.43
comp10283_c0_seq2	2636	30.36
comp8681_c0_seq4	661	30.35
comp11758_c1_seq1	267	30.34
comp9798_c0_seq10	2567	30.3
comp9350_c0_seq1	1025	30.26
comp10423_c0_seq3	1927	30.24
comp9689_c0_seq1	1358	30.23
comp9226_c0_seq3	2325	30.22
comp10747_c0_seq2	601	30.18
comp34955_c0_seq1	1116	30.18
comp8063_c0_seq3	1958	30.18
comp11414_c0_seq1	621	30.14
comp11676_c0_seq3	3035	30.14
comp11360_c0_seq3	1179	30.12
comp8669_c0_seq2	1309	30.12
comp6799_c0_seq1	604	30.1
comp9564_c0_seq3	3083	30.1
comp11691_c0_seq1	2315	30.03
comp10918_c0_seq9	3764	29.96
comp12069_c0_seq9	879	29.94
comp10788_c0_seq3	2134	29.93
comp11518_c0_seq2	3467	29.93
comp8970_c0_seq8	3491	29.92
comp10193_c0_seq6	1954	29.9
comp6067_c0_seq2	758	29.89
comp12212_c0_seq6	4565	29.88
comp11198_c0_seq4	951	29.87
comp8367_c0_seq1	2414	29.84
comp11296_c0_seq2	2882	29.82
comp12007_c0_seq1	418	29.8
comp10363_c0_seq5	990	29.79
comp8986_c0_seq6	2327	29.76
comp9586_c0_seq1	937	29.72
comp7900_c0_seq1	625	29.71
comp9148_c0_seq2	532	29.69
comp7719_c1_seq2	746	29.68
comp8786_c0_seq7	1791	29.68
comp10279_c1_seq1	1084	29.62
comp12005_c1_seq42	2073	29.61
comp11427_c0_seq1	1695	29.6
comp11772_c1_seq2	8589	29.5
comp9761_c0_seq1	2338	29.49
comp9592_c0_seq1	2019	29.48
comp9160_c0_seq2	1461	29.47
comp9768_c0_seq6	3297	29.46
comp11751_c0_seq3	956	29.43
comp9307_c0_seq1	1955	29.41
comp5728_c0_seq1	1588	29.38
comp8370_c0_seq1	2568	29.37
comp8653_c0_seq2	570	29.31
comp10335_c0_seq2	949	29.29
comp10717_c0_seq1	4787	29.28
comp10905_c1_seq1	793	29.28
comp8588_c0_seq5	1275	29.27
comp8804_c0_seq1	4121	29.25
comp11487_c3_seq3	2378	29.22
comp11799_c0_seq6	5567	29.19
comp11009_c4_seq1	786	29.18
comp8468_c0_seq4	3033	29.16
comp9327_c0_seq1	1304	29.14
comp11076_c0_seq3	2420	29.13
comp11071_c0_seq1	3468	29.1
comp11648_c0_seq1	2252	29.07
comp9203_c0_seq2	2395	29.07
comp11556_c0_seq1	2087	29.06
comp9848_c0_seq2	1449	29.06
comp11740_c3_seq2	1553	29.03
comp10259_c0_seq1	900	29.02
comp9685_c0_seq3	1942	29.02
comp8404_c0_seq3	3698	28.98
comp8726_c0_seq1	1663	28.98
comp5417_c0_seq1	869	28.97
comp9703_c0_seq1	1811	28.97
comp11139_c0_seq2	898	28.96
comp9140_c1_seq3	336	28.95
comp11716_c1_seq1	1961	28.94
comp12064_c0_seq15	1492	28.89
comp11274_c0_seq3	1529	28.88
comp11171_c1_seq1	1748	28.86
comp11229_c1_seq1	2515	28.86
comp10497_c0_seq2	3589	28.72
comp11128_c0_seq1	1183	28.71
comp11815_c0_seq1	2432	28.71
comp7644_c0_seq1	1887	28.7
comp2721_c0_seq1	1315	28.67
comp9205_c0_seq2	2380	28.66
comp11765_c3_seq6	6019	28.63
comp6857_c0_seq1	1896	28.61
comp11194_c0_seq3	1734	28.6
comp10729_c3_seq3	4280	28.59
comp11178_c0_seq3	3469	28.57
comp10721_c0_seq6	1872	28.56
comp12001_c0_seq2	1848	28.56
comp6868_c0_seq1	762	28.55
comp11659_c0_seq2	902	28.51
comp10987_c0_seq2	2518	28.48
comp10152_c0_seq4	1279	28.47
comp7934_c0_seq2	953	28.47
comp9552_c0_seq1	1897	28.45
comp11796_c5_seq1	793	28.42
comp10208_c0_seq2	2023	28.4
comp11267_c0_seq1	1246	28.39
comp11009_c6_seq1	1780	28.37
comp9822_c0_seq2	2013	28.35
comp3070_c0_seq1	1390	28.33
comp10420_c0_seq3	1374	28.31
comp11504_c0_seq6	5110	28.3
comp8805_c0_seq2	1774	28.29
comp9313_c0_seq1	2451	28.29
comp10041_c0_seq1	550	28.28
comp8090_c0_seq7	1812	28.28
comp8588_c0_seq4	1400	28.28
comp12161_c0_seq8	2458	28.25
comp10343_c0_seq3	1585	28.24
comp11381_c0_seq3	1297	28.23
comp10327_c0_seq5	934	28.22
comp9209_c0_seq2	2127	28.21
comp10830_c1_seq4	7733	28.19
comp5343_c2_seq1	365	28.18
comp11199_c0_seq4	1939	28.16
comp11976_c1_seq3	5331	28.14
comp12158_c1_seq1	4936	28.14
comp10131_c0_seq2	1941	28.13
comp10966_c0_seq2	3745	28.13
comp10366_c0_seq3	1156	28.12
comp7207_c0_seq2	764	28.12
comp12231_c2_seq10	351	28.1
comp8495_c0_seq3	1681	28.1
comp10009_c3_seq5	1691	28.09
comp11826_c0_seq2	1819	28.09
comp8056_c0_seq2	4322	28.08
comp58401_c0_seq1	244	28.06
comp10004_c0_seq1	2062	28.03
comp10218_c0_seq1	1285	28
comp12182_c4_seq3	2377	27.99
comp5269_c0_seq1	1281	27.98
comp9536_c0_seq1	1300	27.98
comp11460_c0_seq6	3086	27.93
comp10716_c0_seq1	1917	27.92
comp8867_c0_seq1	2443	27.86
comp11261_c0_seq1	1133	27.83
comp10790_c0_seq1	3880	27.82
comp10874_c0_seq1	1259	27.81
comp11324_c0_seq1	326	27.81
comp9403_c0_seq3	3176	27.81
comp10466_c0_seq1	1732	27.78
comp12075_c0_seq1	2012	27.77
comp11231_c0_seq2	2057	27.75
comp11173_c0_seq5	1197	27.71
comp6933_c0_seq2	395	27.7
comp11958_c0_seq1	2554	27.69
comp12060_c0_seq2	2423	27.64
comp10116_c0_seq1	1681	27.57
comp11004_c0_seq1	3694	27.5
comp11513_c0_seq1	2390	27.44
comp12119_c0_seq1	2693	27.44
comp12084_c0_seq1	3079	27.43
comp10501_c0_seq11	4368	27.42
comp9172_c0_seq4	2667	27.41
comp10501_c0_seq4	4770	27.38
comp9581_c1_seq1	582	27.38
comp10211_c0_seq7	894	27.35
comp10816_c0_seq2	696	27.3
comp9430_c0_seq1	2374	27.3
comp9878_c0_seq6	1748	27.3
comp10901_c1_seq3	2345	27.28
comp9014_c0_seq3	1310	27.27
comp7928_c0_seq1	1459	27.23
comp8406_c0_seq1	1359	27.16
comp9290_c0_seq2	2134	27.16
comp9636_c0_seq1	2341	27.15
comp10827_c0_seq1	1013	27.11
comp11020_c0_seq1	2106	27.05
comp12221_c0_seq3	2505	27.04
comp11773_c0_seq14	2199	27.03
comp11406_c0_seq1	1766	27.02
comp11989_c1_seq9	4688	27.01
comp10540_c0_seq1	774	27
comp10769_c0_seq4	1608	26.99
comp7278_c0_seq4	1080	26.99
comp8822_c0_seq4	989	26.99
comp10508_c0_seq2	1119	26.95
comp12233_c0_seq10	4190	26.95
comp11009_c2_seq2	544	26.94
comp9378_c1_seq2	3297	26.93
comp8444_c0_seq1	1176	26.91
comp8639_c0_seq1	2049	26.89
comp8804_c0_seq2	4106	26.89
comp7066_c0_seq2	1805	26.88
comp7359_c0_seq1	665	26.84
comp11969_c1_seq24	6575	26.83
comp9608_c0_seq1	1450	26.69
comp10733_c0_seq6	940	26.66
comp9697_c0_seq4	2010	26.65
comp11362_c0_seq2	1956	26.62
comp11859_c0_seq1	1737	26.58
comp11989_c4_seq2	1176	26.56
comp12137_c0_seq1	1870	26.55
comp10340_c0_seq9	524	26.54
comp8746_c0_seq1	1311	26.54
comp12100_c0_seq2	2825	26.53
comp6759_c0_seq3	911	26.53
comp7949_c1_seq1	1261	26.53
comp9181_c0_seq1	2151	26.5
comp11487_c3_seq1	674	26.41
comp9003_c0_seq3	499	26.4
comp12064_c0_seq7	2023	26.39
comp9064_c0_seq7	2585	26.39
comp10453_c0_seq1	948	26.37
comp8696_c0_seq1	2075	26.36
comp8190_c0_seq1	532	26.35
comp11099_c0_seq2	1990	26.34
comp10254_c0_seq6	2340	26.33
comp10463_c0_seq3	2643	26.24
comp6834_c0_seq3	353	26.23
comp9799_c0_seq3	1766	26.21
comp10600_c0_seq1	2929	26.2
comp11644_c0_seq5	2440	26.17
comp8966_c0_seq4	1817	26.14
comp11516_c0_seq2	458	26.13
comp8531_c0_seq3	1068	26.13
comp12077_c2_seq2	694	26.12
comp9950_c0_seq1	833	26.1
comp11009_c2_seq1	762	26.06
comp12164_c0_seq2	2167	26.03
comp10416_c0_seq1	4312	26.02
comp10076_c0_seq2	1772	26
comp7680_c0_seq1	3391	25.98
comp10647_c0_seq2	1583	25.88
comp11335_c1_seq1	1853	25.86
comp10574_c0_seq2	2121	25.81
comp11593_c0_seq1	2218	25.81
comp9159_c0_seq2	4133	25.81
comp10403_c0_seq1	3688	25.8
comp11175_c0_seq1	2034	25.79
comp9458_c0_seq2	1400	25.79
comp10727_c0_seq11	629	25.78
comp11667_c11_seq1	357	25.78
comp11899_c0_seq3	394	25.78
comp11990_c0_seq2	4517	25.78
comp10061_c0_seq6	931	25.77
comp10598_c0_seq3	774	25.75
comp11638_c2_seq4	1830	25.7
comp9556_c0_seq5	1921	25.68
comp11610_c3_seq3	2509	25.62
comp5351_c0_seq2	956	25.6
comp11856_c4_seq10	3394	25.58
comp9922_c0_seq1	742	25.57
comp10265_c1_seq6	2693	25.56
comp10471_c0_seq2	685	25.55
comp10304_c0_seq6	1210	25.53
comp11509_c1_seq1	3089	25.52
comp11506_c5_seq1	906	25.51
comp12185_c0_seq1	3649	25.51
comp11419_c0_seq3	4432	25.48
comp8437_c0_seq4	791	25.44
comp10946_c0_seq1	966	25.43
comp11945_c0_seq1	1518	25.41
comp12213_c0_seq4	3446	25.4
comp10347_c0_seq12	1055	25.39
[truncated: 40,616 more rows]
