# Supplementary material for: De Novo Assembly and Transcriptome Analysis of the Mediterranean Fruit Fly Ceratitis capitata Early Embryos
Source: PLoS One. 2014 Dec 4;9(12):e114191. doi: 10.1371/journal.pone.0114191 (PMC4256415; doi:10.1371/journal.pone.0114191)
Supplement: Table S5 — Comparison of RNA-seq and qPCR expression levels. (XLS) [file pone.0114191.s006.xls]

## Sheet: data
gene	sod	gpdh	rps21	rpp1	tra-2	hop	os	sisA	dpn	vir
Cт 1	27.6201	28.2477	23.1615	21.4389	23.9096	24.5151	24.2629	23.4092	25.7873	25.9294
Cт 2	27.7419	27.7589	23.0811	21.4146	23.404	24.4848	24.4484	23.2466	25.6315	25.5904
Cт 3	27.7375	28.2132	23.0897	21.3613	23.2826	24.6017	24.2349	23.2724	25.4922	25.4387
qPCR efficiency	0.878183	0.816377	1.01042	0.920573	0.993705	0.984885	0.98115	0.99703	0.977769	0.962694
RNA-seq FPKM	3.89	8.54	108.03	757.7	272.94	30.53	14.9	175.56	11.73	12.38
Rn 1	-	1.73254	3.43634	30.494	2.48816	1.82661	2.27299	3.37978	0.837712	0.927172
Rn 2	-	2.50454	3.92476	33.4541	3.80839	2.0138	2.16197	4.08409	1.00598	1.25833
Rn 3	-	1.90447	3.89055	34.5426	4.12986	1.85361	2.49489	4.00084	1.10317	1.39001
Average Rn	-	2.04718	3.75055	32.8302	3.47547	1.89801	2.30995	3.82157	0.982287	1.19184
FPKM Gene/FPKM Sod	1	2.19537	27.7712	194.781	70.1645	7.84833	3.83033	45.1311	3.01542	3.18252
									genes	qPCR
									gpdh	2.04718
									rps21	3.75055
									rpp1	32.8302
									tra-2	3.47547
									hop	1.89801
									os	2.30995
									sisA	3.82157
									dpn	0.982287
									vir	1.19184
									genes	RNA-seq
									gpdh	2.19537
									rps21	27.7712
									rpp1	194.781
									tra-2	70.1645
									hop	7.84833
									os	3.83033
									sisA	45.1311
									dpn	3.01542
									vir	3.18252

## Sheet: R Pearson Value
> rnaseq = c(2.20, 27.77, 194.78, 70.16, 7.85, 3.35, 45.13, 3.02, 3.18)
> qpcr = c(2.05, 3.75, 32.83, 3.48, 1.90, 2.31, 3.83, 0.98, 1.19)
> cor.test(rnaseq, qpcr)
Pearson's product-moment correlation
data: rnaseq and qpcr
t = 8.2189, df = 7, p-value = 7.669e-05
alternative hypothesis: true correlation is not equal to 0
95 percent confidence interval:
0.7823603 0.9901005
sample estimates:
cor
0.951894
