# Supplementary material for: De Novo Assembly and Transcriptome Analysis of the Mediterranean Fruit Fly Ceratitis capitata Early Embryos
Source: PLoS One. 2014 Dec 4;9(12):e114191. doi: 10.1371/journal.pone.0114191 (PMC4256415; doi:10.1371/journal.pone.0114191)
Supplement: Table S6 — GO enrichment analysis. (XLS) [file pone.0114191.s007.xls]

## Sheet: Foglio1
Molecular Function GO terms (LVL4)	100_FPKM_observed	uni observed	100_FPKM_perc	uni perc	P-val	adj. P-val	P<0.00001
GO:0003723 RNA binding	114	1387	17.6471	3.2548	1.19738e-86	1.45242e-83
GO:0017076 purine nucleotide binding	76	2953	11.7647	6.92965	2.575e-06	0.0029973
GO:0032553 ribonucleotide binding	75	2949	11.6099	6.92026	5.07089e-06	0.00587716
GO:0043169 cation binding	63	4245	9.75232	9.96151	0.912379	1
GO:0016817 hydrolase activity, acting on acid anhydrides	61	1550	9.44272	3.6373	2.35496e-14	2.80476e-11
GO:0003677 DNA binding	50	2258	7.73994	5.29873	0.00800111	1
GO:0016772 transferase activity, transferring phosphorus-containing groups	31	1842	4.79876	4.32252	0.622088	1
GO:0008233 peptidase activity	19	709	2.94118	1.66377	0.0187183	1
GO:0022891 substrate-specific transmembrane transporter activity	19	787	2.94118	1.84681	0.0580896	1
GO:0016788 hydrolase activity, acting on ester bonds	16	1138	2.47678	2.67048	0.856964	1
GO:0051082 unfolded protein binding	16	188	2.47678	0.44117	5.75582e-13	6.83216e-10
GO:0046983 protein dimerization activity	13	335	2.01238	0.786127	0.00119111	1
GO:0008092 cytoskeletal protein binding	13	531	2.01238	1.24607	0.119489	1
GO:0008134 transcription factor binding	11	246	1.70279	0.577275	0.000588859	0.6607
GO:0022804 active transmembrane transporter activity	11	459	1.70279	1.07711	0.183082	1
GO:0003712 transcription cofactor activity	10	352	1.54799	0.82602	0.074794	1
GO:0016741 transferase activity, transferring one-carbon groups	8	380	1.23839	0.891726	0.473173	1
others	198	9924
total	804	32233
