# Supplementary material for: De Novo Assembly and Transcriptome Analysis of the Mediterranean Fruit Fly Ceratitis capitata Early Embryos
Source: PLoS One. 2014 Dec 4;9(12):e114191. doi: 10.1371/journal.pone.0114191 (PMC4256415; doi:10.1371/journal.pone.0114191)
Supplement: Table S7 — Non-coding RNA prediction. (XLS) [file pone.0114191.s008.xls]

## Sheet: Portrait_data
Sequence name	Coding Probability	Non-Coding Probability
comp1000147_c0_seq1	38.81%	61.19%
comp1000180_c0_seq1	25.71%	74.29%
comp1000245_c0_seq1	6.57%	93.43%
comp1000316_c0_seq1	8.89%	91.11%
comp10005_c0_seq1	81.76%	18.24%
comp10005_c1_seq1	92.49%	7.51%
comp1000674_c0_seq1	8.21%	91.79%
comp10009_c1_seq1	6.61%	93.39%
comp10009_c3_seq4	14.65%	85.35%
comp10009_c3_seq6	9.42%	90.58%
comp1001_c0_seq1	19.52%	80.48%
comp10010_c0_seq2	6.67%	93.33%
comp1001047_c0_seq1	0.84%	99.16%
comp10011_c0_seq13	16.61%	83.39%
comp10011_c0_seq2	18.99%	81.01%
comp10011_c0_seq20	9.88%	90.12%
comp10011_c0_seq4	9.37%	90.63%
comp10011_c0_seq6	16.77%	83.23%
comp10011_c0_seq7	13.12%	86.88%
comp1001159_c0_seq1	14.01%	85.99%
comp10012_c0_seq7	20.32%	79.68%
comp1001267_c0_seq1	12.83%	87.17%
comp1001414_c0_seq1	12.88%	87.12%
comp1001499_c0_seq1	4.67%	95.33%
comp10015_c0_seq3	29.80%	70.20%
comp1001599_c0_seq1	7.82%	92.18%
comp1001627_c0_seq1	18.57%	81.43%
comp1001703_c0_seq1	4.35%	95.65%
comp1001774_c0_seq1	13.76%	86.24%
comp1001806_c0_seq1	7.55%	92.45%
comp1001994_c0_seq1	14.21%	85.79%
comp10023_c0_seq1	91.51%	8.49%
comp10023_c1_seq1	73.74%	26.26%
comp1002558_c0_seq1	21.26%	78.74%
comp1002570_c0_seq1	6.96%	93.04%
comp10026_c0_seq1	36.20%	63.80%
comp10026_c0_seq2	32.41%	67.59%
comp1002662_c0_seq1	32.90%	67.10%
comp1002704_c0_seq1	3.25%	96.75%
comp1002757_c0_seq1	6.30%	93.70%
comp10028_c0_seq2	89.60%	10.40%
comp1002883_c0_seq1	29.56%	70.44%
comp1002885_c0_seq1	29.01%	70.99%
comp10030_c0_seq1	96.30%	3.70%
comp10031_c0_seq1	19.33%	80.67%
comp1003106_c0_seq1	15.05%	84.95%
comp10034_c0_seq1	99.18%	0.82%
comp10034_c0_seq2	95.52%	4.48%
comp1003546_c0_seq1	9.32%	90.68%
comp1003687_c0_seq1	11.21%	88.79%
comp1003719_c0_seq1	6.75%	93.25%
comp1003797_c0_seq1	15.28%	84.72%
comp1003804_c0_seq1	63.47%	36.53%
comp1003826_c0_seq1	6.98%	93.02%
comp1003929_c0_seq1	6.49%	93.51%
comp1003937_c0_seq1	6.05%	93.95%
comp100400_c0_seq1	6.46%	93.54%
comp10041_c0_seq1	99.38%	0.62%
comp1004142_c0_seq1	7.62%	92.38%
comp1004258_c0_seq1	9.99%	90.01%
comp10043_c0_seq1	96.62%	3.38%
comp10043_c0_seq2	91.08%	8.92%
comp1004317_c0_seq1	21.58%	78.42%
comp1004345_c0_seq1	5.75%	94.25%
comp10045_c1_seq1	13.84%	86.16%
comp10051_c0_seq1	58.05%	41.95%
comp10051_c0_seq2	56.60%	43.40%
comp10051_c0_seq3	96.89%	3.11%
comp10051_c0_seq4	97.55%	2.45%
comp10051_c0_seq5	9.79%	90.21%
comp1005227_c0_seq1	7.41%	92.59%
comp1005359_c0_seq1	21.34%	78.66%
comp1005417_c0_seq1	96.19%	3.81%
comp1005639_c0_seq1	37.58%	62.42%
comp1005685_c0_seq1	8.65%	91.35%
comp1005709_c0_seq1	1.90%	98.10%
comp1005741_c0_seq1	5.22%	94.78%
comp1005829_c0_seq1	12.82%	87.18%
comp1006137_c0_seq1	14.89%	85.11%
comp10062_c1_seq1	5.44%	94.56%
comp1006377_c0_seq1	56.59%	43.41%
comp1006389_c0_seq1	6.02%	93.98%
comp1006391_c0_seq1	94.98%	5.02%
comp1006479_c0_seq1	49.48%	50.52%
comp1006528_c0_seq1	81.61%	18.39%
comp1006738_c0_seq1	9.02%	90.98%
comp1006982_c0_seq1	33.14%	66.86%
comp1006997_c0_seq1	14.33%	85.67%
comp1007070_c0_seq1	9.63%	90.37%
comp1007120_c0_seq1	5.26%	94.74%
comp10072_c0_seq1	29.31%	70.69%
comp10072_c0_seq2	23.11%	76.89%
comp10072_c0_seq3	32.68%	67.32%
comp10072_c0_seq4	43.95%	56.05%
comp10072_c0_seq5	45.86%	54.14%
comp10072_c0_seq6	51.58%	48.42%
comp10072_c0_seq7	35.28%	64.72%
comp10072_c0_seq8	39.74%	60.26%
comp1007241_c0_seq1	4.39%	95.61%
comp10073_c0_seq1	99.37%	0.63%
comp1007525_c0_seq1	25.06%	74.94%
comp1007621_c0_seq1	14.13%	85.87%
comp1007946_c0_seq1	10.72%	89.28%
comp1007967_c0_seq1	60.16%	39.84%
comp1008_c0_seq1	98.46%	1.54%
comp100811_c0_seq1	26.49%	73.51%
comp10082_c0_seq5	19.29%	80.71%
comp10082_c0_seq6	16.14%	83.86%
comp1008295_c0_seq1	1.80%	98.20%
comp10083_c0_seq1	99.83%	0.17%
comp10083_c0_seq2	99.76%	0.24%
comp1008340_c0_seq1	8.40%	91.60%
comp10084_c1_seq2	91.25%	8.75%
comp10085_c0_seq1	11.37%	88.63%
comp1008557_c0_seq1	5.03%	94.97%
comp1008599_c0_seq1	11.23%	88.77%
comp10086_c0_seq1	9.97%	90.03%
comp10086_c0_seq2	31.96%	68.04%
comp10086_c0_seq3	58.54%	41.46%
comp10086_c0_seq4	72.17%	27.83%
comp10086_c0_seq5	98.05%	1.95%
comp1008628_c0_seq1	6.86%	93.14%
comp1008656_c0_seq1	6.92%	93.08%
comp1009_c0_seq1	2.99%	97.01%
comp10091_c0_seq8	98.94%	1.06%
comp10091_c0_seq9	98.96%	1.04%
comp1009187_c0_seq1	24.10%	75.90%
comp1009193_c0_seq1	13.58%	86.42%
comp1009289_c0_seq1	4.66%	95.34%
comp10093_c0_seq1	22.93%	77.07%
comp10093_c1_seq1	90.53%	9.47%
comp10093_c1_seq3	83.22%	16.78%
comp10093_c1_seq4	82.15%	17.85%
comp1009337_c0_seq1	73.64%	26.36%
comp1009384_c0_seq1	17.94%	82.06%
comp10094_c0_seq3	6.21%	93.79%
comp1009563_c0_seq1	89.03%	10.97%
comp10097_c0_seq1	7.18%	92.82%
comp10097_c0_seq2	8.01%	91.99%
comp10097_c1_seq1	37.23%	62.77%
comp101_c0_seq1	9.45%	90.55%
comp1010066_c0_seq1	50.00%	50.00%
comp1010139_c0_seq1	5.03%	94.97%
comp10102_c0_seq1	14.74%	85.26%
comp1010203_c0_seq1	10.70%	89.30%
comp1010333_c0_seq1	21.47%	78.53%
comp1010343_c0_seq1	4.92%	95.08%
comp1010432_c0_seq1	17.21%	82.79%
comp1010543_c0_seq1	8.02%	91.98%
comp10107_c0_seq2	3.65%	96.35%
comp10108_c0_seq1	10.63%	89.37%
comp10108_c0_seq2	9.66%	90.34%
comp10108_c0_seq3	60.04%	39.96%
comp10108_c0_seq4	80.85%	19.15%
comp10108_c1_seq1	46.12%	53.88%
comp1010853_c0_seq1	22.02%	77.98%
comp1010880_c0_seq1	84.44%	15.56%
comp1010913_c0_seq1	8.03%	91.97%
comp1010940_c0_seq1	5.90%	94.10%
comp1010986_c0_seq1	13.79%	86.21%
comp10110_c0_seq1	18.35%	81.65%
comp10110_c0_seq2	11.39%	88.61%
comp10110_c0_seq3	3.16%	96.84%
comp10110_c0_seq4	27.99%	72.01%
comp10110_c0_seq5	14.03%	85.97%
comp10110_c0_seq6	31.63%	68.37%
comp10110_c0_seq7	8.19%	91.81%
comp10110_c0_seq8	10.70%	89.31%
comp1011000_c0_seq1	7.67%	92.33%
comp10111_c0_seq3	2.79%	97.21%
comp1011560_c0_seq1	3.73%	96.27%
comp1011619_c0_seq1	12.21%	87.79%
comp1011818_c0_seq1	8.69%	91.31%
comp1011828_c0_seq1	4.70%	95.30%
comp1011855_c0_seq1	9.59%	90.41%
comp1011881_c0_seq1	5.99%	94.01%
comp10120_c0_seq1	98.04%	1.96%
comp10120_c0_seq2	99.80%	0.20%
comp1012002_c0_seq1	10.78%	89.22%
comp10121_c0_seq1	4.05%	95.95%
comp10121_c0_seq3	3.47%	96.53%
comp10123_c0_seq4	77.98%	22.02%
comp10123_c0_seq5	78.48%	21.52%
comp1012335_c0_seq1	15.75%	84.25%
comp1012341_c0_seq1	6.59%	93.41%
comp1012372_c0_seq1	18.17%	81.83%
comp10124_c0_seq1	8.84%	91.16%
comp1012492_c0_seq1	7.84%	92.16%
comp1012579_c0_seq1	7.24%	92.76%
comp1012887_c0_seq1	15.67%	84.33%
comp1012988_c0_seq1	9.32%	90.68%
comp1013253_c0_seq1	5.98%	94.02%
comp1013281_c0_seq1	82.62%	17.38%
comp1013290_c0_seq1	6.84%	93.16%
comp101345_c0_seq1	7.79%	92.21%
comp1013545_c0_seq1	10.43%	89.57%
comp1013669_c0_seq1	11.83%	88.17%
comp1013850_c0_seq1	22.24%	77.76%
comp10139_c0_seq2	95.11%	4.89%
comp101390_c0_seq1	10.23%	89.77%
comp1014045_c0_seq1	18.69%	81.31%
comp10141_c0_seq1	5.93%	94.07%
comp1014180_c0_seq1	12.86%	87.14%
comp1014226_c0_seq1	6.96%	93.04%
comp1014234_c0_seq1	5.83%	94.17%
comp10143_c0_seq1	89.18%	10.82%
comp10143_c0_seq2	86.35%	13.65%
comp10143_c0_seq3	88.63%	11.37%
comp1014305_c0_seq1	11.13%	88.87%
comp1014475_c0_seq1	20.24%	79.76%
comp1014584_c0_seq1	11.96%	88.04%
comp1014653_c0_seq1	15.60%	84.40%
comp1014705_c0_seq1	97.61%	2.39%
comp1015_c0_seq1	62.71%	37.29%
comp1015042_c0_seq1	32.68%	67.32%
comp10154_c1_seq1	32.34%	67.66%
comp10154_c1_seq2	92.29%	7.71%
comp10154_c2_seq3	88.96%	11.04%
comp10154_c2_seq4	68.60%	31.40%
comp10154_c2_seq6	65.44%	34.56%
comp1015417_c0_seq1	7.05%	92.95%
comp1015767_c0_seq1	88.63%	11.37%
comp1016215_c0_seq1	6.90%	93.10%
comp1016310_c0_seq1	4.76%	95.24%
comp1016392_c0_seq1	7.09%	92.91%
comp1016439_c0_seq1	11.77%	88.23%
comp1016454_c0_seq1	54.00%	46.00%
comp10166_c0_seq3	84.06%	15.94%
comp10167_c0_seq2	84.82%	15.18%
comp10167_c0_seq3	14.86%	85.14%
comp1016785_c0_seq1	6.62%	93.38%
comp10170_c0_seq1	14.10%	85.90%
comp1017073_c0_seq1	99.42%	0.58%
comp101714_c0_seq1	12.13%	87.87%
comp1017171_c0_seq1	3.78%	96.22%
comp1017178_c0_seq1	51.15%	48.85%
comp10173_c0_seq1	15.03%	84.97%
comp10173_c0_seq2	21.54%	78.46%
comp1017491_c0_seq1	95.83%	4.17%
comp1017580_c0_seq1	13.84%	86.16%
comp10176_c0_seq1	99.19%	0.81%
comp10176_c0_seq2	18.35%	81.65%
comp10176_c0_seq3	99.27%	0.73%
comp10176_c0_seq4	62.29%	37.71%
comp1017737_c0_seq1	2.98%	97.02%
comp10179_c0_seq1	45.00%	55.00%
comp10179_c0_seq2	54.90%	45.10%
comp10180_c0_seq3	87.17%	12.83%
comp1018030_c0_seq1	10.51%	89.49%
comp10182_c0_seq1	87.63%	12.37%
comp1018272_c0_seq1	8.92%	91.08%
comp1018368_c0_seq1	30.57%	69.43%
comp1018392_c0_seq1	15.65%	84.35%
comp1018488_c0_seq1	20.09%	79.91%
comp1018495_c0_seq1	4.95%	95.05%
comp1018568_c0_seq1	4.39%	95.61%
comp1018582_c0_seq1	12.47%	87.53%
comp10188_c0_seq2	12.20%	87.80%
comp10189_c0_seq1	97.51%	2.49%
comp10189_c0_seq2	97.45%	2.55%
comp10189_c0_seq3	97.84%	2.16%
comp10189_c0_seq4	99.55%	0.45%
comp1018983_c0_seq1	3.06%	96.94%
comp1018992_c0_seq1	6.77%	93.23%
comp1019368_c0_seq1	5.20%	94.80%
comp1019450_c0_seq1	70.18%	29.82%
comp10197_c0_seq1	6.56%	93.44%
comp10197_c0_seq3	2.88%	97.12%
comp10197_c0_seq6	8.48%	91.52%
comp10197_c0_seq9	3.14%	96.86%
comp10198_c0_seq1	50.00%	50.00%
comp1019929_c0_seq1	3.96%	96.04%
comp102_c0_seq1	15.36%	84.64%
comp102_c1_seq1	10.31%	89.69%
comp10200_c0_seq1	98.57%	1.43%
comp10200_c0_seq2	98.54%	1.46%
comp10200_c0_seq3	6.41%	93.59%
comp1020064_c0_seq1	7.95%	92.05%
comp1020163_c0_seq1	6.33%	93.67%
comp1020241_c0_seq1	2.94%	97.06%
comp1020358_c0_seq1	3.46%	96.54%
comp1020575_c0_seq1	1.48%	98.52%
comp1020628_c0_seq1	9.19%	90.81%
comp1020646_c0_seq1	13.12%	86.88%
comp10209_c0_seq3	8.81%	91.19%
comp10210_c0_seq1	7.87%	92.13%
comp10213_c0_seq1	9.14%	90.86%
comp10213_c0_seq2	82.88%	17.12%
comp1021302_c0_seq1	24.22%	75.78%
comp1021371_c0_seq1	9.35%	90.65%
comp1021485_c0_seq1	15.93%	84.07%
comp10215_c0_seq1	23.77%	76.23%
comp10215_c0_seq2	98.82%	1.18%
comp10215_c0_seq3	21.45%	78.55%
comp1021528_c0_seq1	7.76%	92.24%
comp1021760_c0_seq1	3.28%	96.72%
comp1021837_c0_seq1	26.57%	73.42%
comp10219_c0_seq1	89.75%	10.25%
comp10219_c0_seq2	6.87%	93.13%
comp10219_c0_seq3	66.21%	33.79%
comp10219_c0_seq4	87.40%	12.60%
comp10219_c0_seq5	53.01%	46.99%
comp10219_c0_seq6	57.67%	42.33%
comp10219_c0_seq7	88.65%	11.35%
comp102193_c0_seq1	50.95%	49.05%
comp10222_c0_seq1	54.82%	45.18%
comp1022220_c0_seq1	12.18%	87.82%
comp1022263_c0_seq1	7.97%	92.03%
comp10226_c0_seq1	25.18%	74.82%
comp10226_c0_seq2	41.92%	58.08%
comp10227_c0_seq1	98.17%	1.83%
comp10227_c0_seq2	97.08%	2.92%
comp1023_c0_seq1	6.17%	93.83%
comp1023_c0_seq2	4.62%	95.38%
comp10232_c0_seq1	19.98%	80.02%
comp1023223_c0_seq1	2.07%	97.93%
comp1023261_c0_seq1	34.05%	65.95%
comp1023372_c0_seq1	4.43%	95.57%
comp10235_c0_seq1	10.48%	89.52%
comp10235_c0_seq2	10.19%	89.81%
comp10235_c1_seq1	5.62%	94.38%
comp10235_c1_seq3	6.20%	93.80%
comp10235_c1_seq4	47.99%	52.01%
comp10235_c1_seq7	6.33%	93.67%
comp10235_c1_seq8	32.17%	67.83%
comp10235_c1_seq9	39.72%	60.28%
comp10236_c0_seq2	92.44%	7.56%
comp1023600_c0_seq1	1.03%	98.97%
comp1023603_c0_seq1	33.59%	66.41%
comp1023702_c0_seq1	7.71%	92.29%
comp1023945_c0_seq1	11.09%	88.91%
comp1023992_c0_seq1	19.77%	80.23%
comp1024026_c0_seq1	1.69%	98.31%
comp1024137_c0_seq1	6.06%	93.94%
comp1024147_c0_seq1	8.69%	91.31%
comp1024381_c0_seq1	93.73%	6.27%
comp1024796_c0_seq1	6.84%	93.16%
comp10248_c0_seq1	64.39%	35.61%
comp10248_c0_seq2	36.81%	63.19%
comp1024802_c0_seq1	22.42%	77.58%
comp1024807_c0_seq1	7.46%	92.54%
comp10249_c0_seq2	95.39%	4.61%
comp10249_c0_seq3	98.98%	1.02%
comp10250_c0_seq1	97.39%	2.61%
comp10250_c0_seq2	22.60%	77.40%
comp1025086_c0_seq1	59.78%	40.22%
comp1025185_c0_seq1	91.34%	8.66%
comp1025223_c0_seq1	2.86%	97.14%
comp1025285_c0_seq1	4.75%	95.25%
comp10254_c1_seq2	3.62%	96.38%
comp10255_c0_seq1	37.81%	62.19%
comp10255_c1_seq1	5.28%	94.72%
comp10256_c0_seq1	27.04%	72.96%
comp1026097_c0_seq1	7.40%	92.60%
comp10261_c0_seq2	98.13%	1.87%
comp1026429_c0_seq1	7.46%	92.54%
comp1026481_c0_seq1	2.62%	97.38%
comp10265_c0_seq1	74.69%	25.31%
comp1026663_c0_seq1	23.26%	76.74%
comp1026673_c0_seq1	7.13%	92.87%
comp10267_c1_seq1	13.25%	86.75%
comp1027_c0_seq1	14.39%	85.61%
comp1027150_c0_seq1	27.28%	72.72%
comp1027343_c0_seq1	18.93%	81.07%
comp10275_c0_seq1	8.19%	91.81%
comp1027525_c0_seq1	2.75%	97.25%
comp10276_c0_seq1	97.75%	2.25%
comp1027649_c0_seq1	13.09%	86.91%
comp1027698_c0_seq1	65.66%	34.34%
comp10278_c0_seq1	94.77%	5.23%
comp10278_c0_seq2	66.12%	33.88%
comp10278_c0_seq3	84.82%	15.18%
comp102781_c0_seq1	35.57%	64.43%
comp1027860_c0_seq1	5.22%	94.78%
comp1027866_c0_seq1	6.41%	93.59%
comp1027892_c0_seq1	8.74%	91.26%
comp10279_c1_seq1	99.52%	0.48%
comp1027952_c0_seq1	14.27%	85.73%
comp1028314_c0_seq1	8.83%	91.17%
comp1028403_c0_seq1	20.37%	79.63%
comp1028415_c0_seq1	14.36%	85.64%
comp1028678_c0_seq1	95.28%	4.72%
comp1028903_c0_seq1	56.63%	43.37%
comp1029051_c0_seq1	23.01%	76.99%
comp1029089_c0_seq1	4.01%	95.99%
comp1029330_c0_seq1	3.08%	96.92%
comp1029442_c0_seq1	4.74%	95.26%
comp1029522_c0_seq1	97.75%	2.25%
comp1029785_c0_seq1	5.67%	94.33%
comp1029805_c0_seq1	16.73%	83.27%
comp10299_c0_seq1	8.66%	91.34%
comp10299_c0_seq2	18.98%	81.02%
comp10299_c0_seq3	94.00%	6.00%
comp103_c0_seq1	85.97%	14.03%
comp1030280_c0_seq1	4.84%	95.16%
comp1030328_c0_seq1	18.65%	81.35%
comp10305_c0_seq1	2.49%	97.51%
comp10306_c0_seq2	9.70%	90.30%
comp10306_c0_seq6	15.92%	84.08%
comp103084_c0_seq1	8.71%	91.29%
comp1030856_c0_seq1	17.70%	82.30%
comp1030898_c0_seq1	7.14%	92.86%
comp1030926_c0_seq1	6.44%	93.56%
comp10310_c0_seq1	7.75%	92.25%
comp10310_c1_seq1	95.08%	4.92%
comp1031057_c0_seq1	90.49%	9.51%
comp1031302_c0_seq1	15.97%	84.03%
comp1031339_c0_seq1	2.09%	97.91%
comp1031866_c0_seq1	9.16%	90.84%
comp1032187_c0_seq1	6.96%	93.04%
comp10322_c0_seq2	24.97%	75.03%
comp10322_c0_seq4	99.64%	0.36%
comp1032417_c0_seq1	4.91%	95.09%
comp1032777_c0_seq1	26.68%	73.32%
comp1032878_c0_seq1	88.97%	11.03%
comp1032944_c0_seq1	15.56%	84.44%
comp1033416_c0_seq1	8.58%	91.42%
comp10337_c0_seq3	79.41%	20.59%
comp10337_c0_seq5	78.43%	21.57%
comp1033846_c0_seq1	9.26%	90.74%
comp1034_c0_seq1	3.44%	96.56%
comp10340_c0_seq1	70.34%	29.66%
comp10340_c0_seq10	99.67%	0.33%
comp10340_c0_seq11	84.29%	15.71%
comp10340_c0_seq12	59.50%	40.50%
comp10340_c0_seq13	94.26%	5.74%
comp10340_c0_seq14	56.55%	43.45%
comp10340_c0_seq15	92.22%	7.78%
comp10340_c0_seq16	50.65%	49.35%
comp10340_c0_seq17	96.54%	3.46%
comp10340_c0_seq18	90.27%	9.73%
comp10340_c0_seq19	51.76%	48.24%
comp10340_c0_seq2	98.54%	1.46%
comp10340_c0_seq20	99.26%	0.74%
comp10340_c0_seq21	12.79%	87.21%
comp10340_c0_seq22	67.76%	32.24%
comp10340_c0_seq23	98.83%	1.17%
comp10340_c0_seq24	78.09%	21.91%
comp10340_c0_seq25	54.80%	45.20%
comp10340_c0_seq26	97.98%	2.02%
comp10340_c0_seq27	97.91%	2.09%
comp10340_c0_seq28	95.10%	4.90%
comp10340_c0_seq29	81.59%	18.41%
comp10340_c0_seq3	92.45%	7.55%
comp10340_c0_seq30	90.28%	9.72%
comp10340_c0_seq4	10.60%	89.40%
comp10340_c0_seq5	98.67%	1.33%
comp10340_c0_seq6	99.77%	0.23%
comp10340_c0_seq7	34.31%	65.69%
comp10340_c0_seq8	96.51%	3.49%
comp10340_c0_seq9	84.10%	15.90%
comp103428_c0_seq1	4.72%	95.28%
comp1034381_c0_seq1	6.83%	93.17%
comp10349_c1_seq1	11.98%	88.02%
comp1035079_c0_seq1	7.01%	92.99%
comp103512_c0_seq1	14.57%	85.43%
comp1035134_c0_seq1	23.05%	76.95%
comp1035276_c0_seq1	6.21%	93.79%
comp10353_c0_seq2	33.42%	66.58%
comp1035301_c0_seq1	4.29%	95.71%
comp1035329_c0_seq1	6.29%	93.71%
comp10354_c0_seq1	26.75%	73.25%
comp10354_c0_seq2	95.44%	4.56%
comp10354_c0_seq3	76.66%	23.34%
comp10354_c0_seq4	20.93%	79.07%
comp1035645_c0_seq1	8.90%	91.10%
comp10357_c0_seq1	21.32%	78.68%
comp10357_c1_seq2	23.52%	76.48%
comp10357_c3_seq1	86.40%	13.60%
comp1035728_c0_seq1	5.11%	94.89%
comp1036275_c0_seq1	9.50%	90.50%
comp1036292_c0_seq1	3.19%	96.81%
comp1036805_c0_seq1	11.98%	88.02%
comp1036914_c0_seq1	15.38%	84.62%
comp1037105_c0_seq1	4.20%	95.80%
comp10372_c0_seq3	76.50%	23.50%
comp103722_c0_seq1	3.15%	96.85%
comp1037295_c0_seq1	10.18%	89.82%
comp1037343_c0_seq1	6.05%	93.95%
comp1037421_c0_seq1	5.03%	94.97%
comp10375_c0_seq1	90.04%	9.96%
comp103754_c0_seq1	48.43%	51.57%
comp10377_c1_seq1	17.90%	82.10%
comp1037831_c0_seq1	12.44%	87.56%
comp10379_c0_seq1	89.88%	10.12%
comp1037926_c0_seq1	3.27%	96.73%
comp1038329_c0_seq1	18.96%	81.04%
comp1038583_c0_seq1	4.68%	95.32%
comp1038657_c0_seq1	17.22%	82.78%
comp10387_c0_seq1	18.78%	81.22%
comp10387_c0_seq3	10.65%	89.35%
comp10387_c0_seq4	11.69%	88.31%
comp1038702_c0_seq1	48.29%	51.71%
comp1039152_c0_seq1	13.08%	86.92%
comp1039200_c0_seq1	3.86%	96.14%
comp1039217_c0_seq1	11.58%	88.42%
comp1039391_c0_seq1	25.79%	74.21%
comp10394_c0_seq1	95.51%	4.49%
comp10394_c0_seq2	99.99%	0.01%
comp10394_c0_seq3	10.79%	89.21%
comp1039401_c0_seq1	9.61%	90.39%
comp10398_c0_seq1	79.14%	20.86%
comp1040054_c0_seq1	8.21%	91.79%
comp10401_c0_seq1	94.29%	5.71%
comp10401_c0_seq2	90.38%	9.62%
comp10401_c0_seq3	39.90%	60.10%
comp1040121_c0_seq1	96.17%	3.83%
comp1040472_c0_seq1	19.70%	80.30%
comp10405_c0_seq1	12.38%	87.62%
comp1040530_c0_seq1	23.08%	76.92%
comp1040655_c0_seq1	8.19%	91.81%
comp1040669_c0_seq1	35.25%	64.75%
comp1040900_c0_seq1	90.97%	9.03%
comp10410_c0_seq3	57.78%	42.22%
comp10410_c0_seq4	66.27%	33.73%
comp1041035_c0_seq1	10.31%	89.69%
comp1041088_c0_seq1	12.26%	87.74%
comp10411_c0_seq1	11.14%	88.86%
comp10412_c0_seq1	97.48%	2.52%
comp10412_c0_seq2	99.39%	0.61%
comp1041234_c0_seq1	10.20%	89.80%
comp1041276_c0_seq1	8.72%	91.28%
comp1041508_c0_seq1	6.29%	93.71%
comp1041580_c0_seq1	32.95%	67.05%
comp10417_c0_seq1	22.62%	77.38%
comp1041718_c0_seq1	19.33%	80.67%
comp1041755_c0_seq1	74.34%	25.66%
comp1042_c0_seq1	44.36%	55.64%
comp1042047_c0_seq1	14.02%	85.98%
comp10422_c0_seq2	8.50%	91.50%
comp1042522_c0_seq1	3.19%	96.81%
comp1042574_c0_seq1	12.31%	87.69%
comp10428_c0_seq1	14.70%	85.30%
comp1042816_c0_seq1	42.07%	57.93%
comp1042934_c0_seq1	5.42%	94.58%
comp1042944_c0_seq1	3.69%	96.31%
comp104299_c0_seq1	99.74%	0.26%
comp1043058_c0_seq1	8.18%	91.83%
comp10431_c0_seq1	9.57%	90.43%
comp10431_c2_seq1	92.41%	7.59%
comp1043317_c0_seq1	12.55%	87.45%
comp1043367_c0_seq1	14.16%	85.84%
comp10434_c2_seq1	9.87%	90.13%
comp10436_c1_seq1	50.00%	50.00%
comp1044009_c0_seq1	86.10%	13.90%
comp1044011_c0_seq1	9.57%	90.43%
comp1044024_c0_seq1	9.19%	90.81%
comp1044064_c0_seq1	4.40%	95.60%
comp1044175_c0_seq1	4.73%	95.27%
comp1044208_c0_seq1	3.66%	96.34%
comp10443_c0_seq3	14.34%	85.66%
comp10443_c0_seq4	5.88%	94.12%
comp1044412_c0_seq1	7.00%	93.00%
comp1044590_c0_seq1	19.85%	80.15%
comp10448_c0_seq1	74.37%	25.63%
comp10448_c0_seq2	75.18%	24.82%
comp1044837_c0_seq1	61.58%	38.42%
comp1044955_c0_seq1	8.61%	91.39%
comp10450_c0_seq2	9.63%	90.37%
comp10451_c0_seq1	23.84%	76.16%
comp10451_c0_seq2	99.06%	0.94%
comp1045179_c0_seq1	13.24%	86.76%
comp10454_c0_seq1	10.76%	89.24%
comp1045436_c0_seq1	7.23%	92.77%
comp104544_c0_seq1	15.29%	84.71%
comp1045590_c0_seq1	17.22%	82.78%
comp10456_c1_seq1	8.56%	91.44%
comp1045679_c0_seq1	3.65%	96.35%
comp10457_c0_seq1	69.24%	30.76%
comp1045953_c0_seq1	8.22%	91.78%
comp10461_c1_seq1	7.12%	92.88%
comp1046180_c0_seq1	17.98%	82.02%
comp10465_c0_seq1	13.71%	86.29%
comp1046516_c0_seq1	19.28%	80.72%
comp1046842_c0_seq1	21.67%	78.33%
comp1047092_c0_seq1	15.09%	84.91%
comp10472_c0_seq18	74.50%	25.50%
comp10472_c0_seq2	92.58%	7.42%
comp10472_c0_seq5	77.41%	22.59%
comp10472_c0_seq8	33.79%	66.21%
comp10472_c0_seq9	97.92%	2.08%
comp10472_c1_seq1	100.00%	0.00%
comp10472_c2_seq1	96.75%	3.25%
comp10472_c2_seq2	98.90%	1.10%
comp10472_c3_seq1	37.34%	62.66%
comp10472_c3_seq2	76.76%	23.24%
comp1047303_c0_seq1	13.95%	86.05%
comp10478_c0_seq1	99.74%	0.26%
comp10478_c0_seq2	34.96%	65.04%
comp10478_c0_seq4	23.07%	76.93%
comp10479_c0_seq1	82.67%	17.33%
comp10479_c1_seq2	7.85%	92.15%
comp1048_c0_seq1	6.76%	93.24%
comp10480_c0_seq9	6.43%	93.57%
comp1048122_c0_seq1	10.45%	89.55%
comp1048255_c0_seq1	51.94%	48.06%
comp10484_c0_seq1	7.88%	92.12%
comp10484_c0_seq2	17.85%	82.15%
comp1048427_c0_seq1	36.06%	63.94%
comp10485_c0_seq1	32.25%	67.75%
comp1048614_c0_seq1	13.05%	86.95%
comp10487_c0_seq1	4.51%	95.49%
comp1048779_c0_seq1	9.69%	90.31%
comp1049084_c0_seq1	17.88%	82.12%
comp10492_c0_seq1	57.06%	42.94%
comp1049233_c0_seq1	9.79%	90.21%
comp104934_c0_seq1	72.82%	27.18%
comp10494_c0_seq5	94.78%	5.22%
comp10497_c0_seq1	9.20%	90.80%
comp10497_c0_seq3	10.21%	89.79%
comp1049728_c0_seq1	60.77%	39.23%
comp10498_c0_seq1	72.67%	27.33%
comp10498_c0_seq2	7.76%	92.24%
comp1050_c0_seq1	8.04%	91.96%
comp10500_c0_seq1	97.52%	2.48%
comp1050215_c0_seq1	6.16%	93.84%
comp1050545_c0_seq1	5.45%	94.55%
comp1050699_c0_seq1	6.03%	93.97%
comp10507_c0_seq2	70.51%	29.49%
comp10508_c0_seq1	96.84%	3.16%
comp10508_c0_seq2	22.05%	77.95%
comp1050964_c0_seq1	3.71%	96.29%
comp1051_c0_seq1	10.46%	89.54%
comp10510_c0_seq2	16.01%	83.99%
comp10510_c0_seq3	11.73%	88.27%
comp1051189_c0_seq1	3.71%	96.29%
comp1051277_c0_seq1	3.10%	96.90%
comp10514_c0_seq1	81.49%	18.51%
comp1051568_c0_seq1	71.44%	28.56%
comp1051574_c0_seq1	20.74%	79.26%
comp10516_c0_seq1	77.81%	22.19%
comp10516_c1_seq1	96.59%	3.41%
comp10516_c2_seq1	55.06%	44.94%
comp10516_c2_seq2	10.63%	89.37%
comp10516_c2_seq3	84.77%	15.23%
comp10516_c2_seq4	56.92%	43.08%
comp1051699_c0_seq1	10.13%	89.87%
comp10517_c0_seq1	20.94%	79.06%
comp10517_c0_seq2	20.99%	79.01%
comp10517_c0_seq3	15.07%	84.93%
comp10517_c0_seq4	22.97%	77.03%
comp10517_c0_seq5	98.41%	1.59%
comp1051869_c0_seq1	4.45%	95.55%
comp10519_c0_seq2	87.01%	12.99%
comp1051919_c0_seq1	26.52%	73.48%
comp1051986_c0_seq1	14.58%	85.42%
comp1052_c0_seq1	11.44%	88.56%
comp10520_c0_seq1	16.18%	83.81%
comp1052077_c0_seq1	6.05%	93.95%
comp10522_c0_seq2	73.98%	26.02%
comp10522_c0_seq4	99.81%	0.19%
comp1052305_c0_seq1	3.77%	96.23%
comp1052312_c0_seq1	17.67%	82.33%
comp1052320_c0_seq1	7.13%	92.87%
comp10525_c1_seq1	87.84%	12.16%
comp10525_c2_seq1	72.02%	27.98%
comp105258_c0_seq1	97.78%	2.22%
comp10526_c0_seq1	7.99%	92.01%
comp10528_c0_seq1	5.79%	94.21%
comp10529_c0_seq1	14.06%	85.94%
comp10529_c1_seq1	9.54%	90.46%
comp10532_c0_seq1	51.49%	48.51%
comp10532_c1_seq1	60.37%	39.63%
comp10536_c0_seq1	8.05%	91.95%
comp10536_c0_seq2	4.54%	95.46%
comp10536_c0_seq3	2.62%	97.38%
comp10537_c0_seq1	8.65%	91.35%
comp1053805_c0_seq1	1.40%	98.60%
comp10540_c0_seq1	91.44%	8.56%
comp10540_c0_seq2	90.65%	9.35%
comp1054118_c0_seq1	17.32%	82.68%
comp1054184_c0_seq1	8.83%	91.17%
comp10544_c0_seq1	11.95%	88.05%
comp10544_c0_seq2	17.75%	82.25%
comp1054582_c0_seq1	10.86%	89.14%
comp10549_c1_seq1	3.44%	96.56%
comp1055_c0_seq1	33.55%	66.45%
comp1055179_c0_seq1	6.73%	93.27%
comp1055383_c0_seq1	2.45%	97.55%
comp10554_c0_seq7	21.87%	78.13%
comp1055517_c0_seq1	5.11%	94.89%
comp1055568_c0_seq1	99.68%	0.32%
comp10556_c0_seq2	98.99%	1.01%
comp10558_c1_seq1	66.44%	33.56%
comp10559_c0_seq2	17.24%	82.76%
comp10561_c0_seq1	9.90%	90.10%
comp10561_c0_seq2	14.67%	85.33%
comp1056135_c0_seq1	6.61%	93.39%
comp10562_c0_seq1	10.17%	89.83%
comp10566_c0_seq1	59.18%	40.82%
comp10566_c0_seq2	42.98%	57.02%
comp10566_c0_seq3	65.32%	34.68%
comp10566_c0_seq4	60.59%	39.41%
comp1056664_c0_seq1	33.82%	66.18%
comp1056745_c0_seq1	3.46%	96.54%
comp10568_c0_seq1	9.33%	90.67%
comp1056957_c0_seq1	3.20%	96.80%
comp105704_c0_seq1	3.26%	96.74%
comp1057086_c0_seq1	16.77%	83.23%
comp10572_c0_seq1	26.33%	73.67%
comp10572_c1_seq10	83.09%	16.91%
comp10572_c1_seq11	61.44%	38.56%
comp10572_c1_seq12	98.83%	1.17%
comp10572_c1_seq13	95.16%	4.84%
comp10572_c1_seq14	82.54%	17.46%
comp10572_c1_seq15	7.50%	92.50%
comp10572_c1_seq16	12.07%	87.93%
comp10572_c1_seq17	6.89%	93.11%
comp10572_c1_seq2	82.57%	17.43%
comp10572_c1_seq4	98.05%	1.95%
comp10572_c1_seq5	62.30%	37.70%
comp10572_c1_seq7	81.86%	18.14%
comp1057213_c0_seq1	25.36%	74.64%
comp1057550_c0_seq1	21.43%	78.57%
comp1057567_c0_seq1	50.00%	50.00%
comp10577_c0_seq1	18.18%	81.82%
comp10577_c0_seq2	12.58%	87.42%
comp10577_c0_seq3	96.55%	3.45%
comp10577_c0_seq4	10.63%	89.37%
comp10577_c0_seq5	16.64%	83.36%
comp10577_c0_seq6	10.11%	89.89%
comp10577_c0_seq7	4.17%	95.83%
comp10577_c0_seq8	9.74%	90.26%
comp10579_c0_seq1	84.47%	15.53%
comp10579_c1_seq1	99.11%	0.89%
comp10579_c4_seq1	91.02%	8.98%
comp10579_c4_seq2	99.15%	0.85%
comp1057985_c0_seq1	12.18%	87.82%
comp1058_c0_seq1	16.44%	83.56%
comp10580_c0_seq2	90.41%	9.59%
comp1058055_c0_seq1	7.87%	92.13%
comp10581_c0_seq1	97.42%	2.58%
comp1058260_c0_seq1	97.19%	2.81%
comp10584_c0_seq1	99.51%	0.49%
comp10584_c0_seq2	7.34%	92.66%
comp10584_c0_seq3	11.92%	88.08%
comp10584_c0_seq4	27.26%	72.74%
comp1058669_c0_seq1	14.83%	85.17%
comp10587_c0_seq1	95.25%	4.75%
comp10587_c0_seq2	95.96%	4.04%
comp10588_c0_seq1	60.87%	39.13%
comp10588_c0_seq2	57.27%	42.73%
comp10588_c0_seq3	53.67%	46.33%
comp1058850_c0_seq1	13.92%	86.08%
comp10590_c0_seq1	95.96%	4.04%
comp10590_c0_seq2	94.21%	5.79%
comp10591_c0_seq1	5.38%	94.62%
comp10591_c0_seq2	6.74%	93.26%
comp10597_c0_seq1	21.36%	78.64%
comp10597_c0_seq6	24.51%	75.49%
comp10597_c0_seq8	23.77%	76.23%
comp10598_c0_seq1	75.16%	24.84%
comp10598_c0_seq2	97.50%	2.50%
comp10598_c0_seq3	22.95%	77.05%
comp10598_c0_seq4	96.98%	3.02%
comp10598_c2_seq1	89.52%	10.48%
comp10599_c0_seq2	8.64%	91.36%
comp10599_c0_seq5	11.84%	88.16%
comp1060_c0_seq1	13.70%	86.30%
comp1060481_c0_seq1	8.21%	91.79%
comp10605_c0_seq1	7.23%	92.77%
comp10605_c0_seq2	52.14%	47.86%
comp10605_c0_seq3	57.80%	42.20%
comp10605_c0_seq4	23.32%	76.68%
comp1060975_c0_seq1	7.38%	92.62%
comp1061041_c0_seq1	3.64%	96.36%
comp10613_c0_seq3	3.83%	96.17%
comp1061565_c0_seq1	6.55%	93.45%
comp1061678_c0_seq1	2.53%	97.47%
comp10617_c0_seq3	17.55%	82.45%
comp1061730_c0_seq1	4.86%	95.14%
comp10620_c0_seq1	97.69%	2.31%
comp1062062_c0_seq1	4.77%	95.23%
comp10627_c0_seq1	6.07%	93.93%
comp10627_c0_seq2	5.02%	94.98%
comp10627_c1_seq1	98.99%	1.01%
comp1063099_c0_seq1	8.78%	91.22%
comp10631_c0_seq1	99.27%	0.73%
comp10631_c0_seq2	10.22%	89.78%
comp10631_c0_seq3	99.27%	0.73%
comp10631_c0_seq4	99.24%	0.76%
comp10631_c0_seq5	99.30%	0.70%
comp10631_c0_seq6	99.29%	0.71%
comp10633_c0_seq4	11.62%	88.38%
comp10636_c0_seq2	66.58%	33.42%
comp1063695_c0_seq1	88.02%	11.98%
comp10637_c0_seq1	19.36%	80.64%
comp10637_c0_seq3	36.11%	63.89%
comp10637_c0_seq5	25.36%	74.64%
comp10637_c0_seq6	37.33%	62.67%
comp10637_c0_seq7	94.42%	5.58%
comp1063834_c0_seq1	4.62%	95.38%
comp10641_c0_seq1	99.29%	0.71%
comp10641_c0_seq2	98.10%	1.90%
comp10641_c0_seq3	99.29%	0.71%
comp1064429_c0_seq1	8.68%	91.32%
comp10645_c0_seq2	36.30%	63.70%
comp106457_c0_seq1	93.58%	6.42%
comp10648_c0_seq2	9.76%	90.24%
comp10649_c0_seq1	11.51%	88.49%
comp10649_c0_seq2	90.77%	9.23%
comp10649_c0_seq3	59.20%	40.80%
comp1064962_c0_seq1	37.67%	62.33%
comp1065_c0_seq1	37.36%	62.64%
comp1065047_c0_seq1	9.68%	90.32%
comp10652_c1_seq1	92.15%	7.85%
comp1065210_c0_seq1	15.32%	84.68%
comp10653_c0_seq1	96.44%	3.56%
comp10653_c0_seq2	94.97%	5.03%
comp10653_c0_seq3	94.20%	5.80%
comp10653_c0_seq4	80.42%	19.58%
comp10654_c1_seq1	53.49%	46.51%
comp10654_c1_seq2	52.19%	47.81%
comp1065509_c0_seq1	9.14%	90.86%
comp10656_c0_seq1	9.31%	90.69%
comp10656_c0_seq2	11.79%	88.21%
comp1065999_c0_seq1	2.69%	97.31%
comp1066_c0_seq1	14.85%	85.15%
comp1066461_c0_seq1	11.16%	88.84%
comp1066498_c0_seq1	6.14%	93.86%
comp1066600_c0_seq1	9.04%	90.96%
comp10667_c0_seq3	27.35%	72.65%
comp1066938_c0_seq1	5.16%	94.84%
comp106700_c0_seq1	79.19%	20.81%
comp10671_c0_seq2	98.67%	1.33%
comp10671_c0_seq3	81.55%	18.45%
comp10671_c0_seq4	99.78%	0.22%
comp10672_c0_seq5	29.96%	70.04%
comp10674_c0_seq1	20.89%	79.11%
comp10674_c0_seq2	3.50%	96.50%
comp10674_c0_seq7	12.06%	87.94%
comp10674_c0_seq8	3.89%	96.11%
comp10675_c0_seq1	72.93%	27.07%
comp10675_c0_seq2	57.35%	42.65%
comp10675_c0_seq3	69.59%	30.41%
comp10677_c0_seq1	18.14%	81.86%
comp10677_c0_seq2	16.09%	83.91%
comp10677_c0_seq3	32.06%	67.94%
comp10677_c0_seq4	20.19%	79.81%
comp10678_c0_seq2	13.58%	86.42%
comp1068_c0_seq1	96.36%	3.64%
comp1068041_c0_seq1	2.34%	97.66%
comp10681_c0_seq1	99.63%	0.37%
comp10681_c0_seq2	99.86%	0.14%
comp10681_c0_seq3	99.91%	0.09%
comp10681_c0_seq4	99.87%	0.13%
comp10681_c0_seq5	99.65%	0.35%
comp10682_c0_seq4	31.64%	68.36%
comp10682_c0_seq5	24.60%	75.40%
comp1068215_c0_seq1	10.16%	89.84%
comp1068239_c0_seq1	4.18%	95.82%
comp1068964_c0_seq1	10.33%	89.67%
comp10690_c0_seq1	93.35%	6.65%
comp10690_c1_seq1	74.99%	25.01%
comp10690_c2_seq1	90.25%	9.75%
comp1069044_c0_seq1	5.41%	94.59%
comp10691_c1_seq1	93.92%	6.08%
comp1069117_c0_seq1	9.30%	90.70%
comp10692_c2_seq1	69.90%	30.10%
comp10693_c0_seq2	99.38%	0.62%
comp10693_c0_seq4	99.81%	0.19%
comp1069567_c0_seq1	98.62%	1.38%
comp10696_c0_seq1	20.24%	79.76%
comp10696_c0_seq2	17.94%	82.06%
comp10696_c0_seq3	22.67%	77.33%
comp10696_c0_seq5	13.77%	86.23%
comp10696_c0_seq6	19.50%	80.50%
comp10696_c1_seq1	52.93%	47.07%
comp10697_c0_seq5	5.89%	94.11%
comp10698_c0_seq10	90.90%	9.10%
comp10698_c0_seq12	57.59%	42.41%
comp10698_c0_seq18	9.98%	90.02%
comp10698_c0_seq27	92.05%	7.95%
comp10698_c0_seq32	11.01%	88.99%
comp10698_c0_seq6	90.30%	9.70%
comp1069894_c0_seq1	20.98%	79.02%
comp10699_c0_seq3	6.50%	93.50%
comp106999_c0_seq1	86.27%	13.73%
comp1070_c0_seq1	89.11%	10.89%
comp1070_c0_seq2	78.55%	21.45%
comp10700_c0_seq3	9.43%	90.57%
comp1070173_c0_seq1	34.14%	65.86%
comp1070336_c0_seq1	6.92%	93.08%
comp10704_c2_seq1	56.97%	43.03%
comp1070477_c0_seq1	5.82%	94.18%
comp10706_c0_seq1	33.60%	66.40%
comp10706_c1_seq1	39.12%	60.88%
comp10706_c1_seq2	35.52%	64.48%
comp1070683_c0_seq1	23.94%	76.06%
comp1070806_c0_seq1	33.05%	66.95%
comp1070840_c0_seq1	11.49%	88.51%
comp10710_c0_seq1	99.97%	0.03%
comp10710_c0_seq2	99.90%	0.10%
comp10711_c0_seq5	13.06%	86.94%
comp1071131_c0_seq1	4.09%	95.91%
comp10718_c0_seq4	99.01%	0.99%
comp10719_c0_seq1	97.64%	2.36%
comp10722_c0_seq5	38.73%	61.27%
comp10722_c0_seq8	86.69%	13.31%
comp10723_c0_seq1	99.80%	0.20%
comp10724_c0_seq1	11.39%	88.61%
comp10724_c0_seq2	6.98%	93.02%
comp10724_c0_seq3	9.66%	90.34%
comp10725_c0_seq1	8.44%	91.56%
comp10725_c1_seq1	25.43%	74.57%
comp10725_c3_seq2	94.21%	5.79%
comp1072546_c0_seq1	22.63%	77.37%
comp10727_c0_seq12	74.64%	25.36%
comp10727_c0_seq18	42.31%	57.69%
comp10727_c0_seq8	73.58%	26.42%
comp10727_c0_seq9	34.18%	65.82%
comp10728_c0_seq1	99.15%	0.85%
comp10729_c0_seq1	49.19%	50.81%
comp10729_c3_seq2	87.05%	12.95%
comp10729_c3_seq4	97.38%	2.62%
comp1072964_c0_seq1	56.08%	43.92%
comp1073034_c0_seq1	11.43%	88.56%
comp10731_c0_seq7	11.53%	88.47%
comp10732_c0_seq7	4.87%	95.13%
comp1073449_c0_seq1	1.40%	98.60%
comp10736_c0_seq16	32.61%	67.39%
comp10738_c0_seq1	29.42%	70.58%
comp10738_c1_seq1	80.56%	19.44%
comp1073827_c0_seq1	6.69%	93.31%
comp10739_c1_seq3	93.89%	6.11%
comp10739_c1_seq4	94.56%	5.44%
comp1073983_c0_seq1	11.24%	88.76%
comp1074_c0_seq1	5.15%	94.85%
comp10743_c0_seq1	6.58%	93.42%
comp10745_c0_seq1	22.12%	77.88%
comp10746_c0_seq2	81.13%	18.87%
comp10746_c0_seq3	94.56%	5.44%
comp10746_c0_seq4	93.33%	6.67%
comp10746_c0_seq5	93.47%	6.53%
comp1074762_c0_seq1	12.61%	87.39%
comp1074764_c0_seq1	10.89%	89.11%
comp1074926_c0_seq1	34.68%	65.32%
comp1074966_c0_seq1	8.71%	91.29%
comp1075_c0_seq1	8.56%	91.44%
comp10751_c0_seq2	8.30%	91.70%
comp1075203_c0_seq1	7.78%	92.22%
comp10753_c0_seq3	5.43%	94.57%
comp10754_c0_seq2	96.69%	3.31%
comp10755_c0_seq1	14.00%	86.00%
comp10755_c0_seq2	9.90%	90.10%
comp10755_c0_seq3	18.11%	81.89%
comp10755_c0_seq4	11.46%	88.54%
comp10758_c0_seq10	6.44%	93.56%
comp10758_c0_seq5	48.92%	51.08%
comp10758_c0_seq9	73.12%	26.88%
comp10759_c0_seq1	94.71%	5.29%
comp10759_c0_seq2	85.05%	14.95%
comp1076_c0_seq1	20.25%	79.75%
comp10761_c0_seq1	10.75%	89.25%
comp10761_c3_seq1	52.05%	47.95%
comp10761_c4_seq10	41.64%	58.36%
comp1076123_c0_seq1	4.24%	95.76%
comp1076140_c0_seq1	8.61%	91.39%
comp10764_c0_seq2	95.82%	4.18%
comp1076487_c0_seq1	5.92%	94.08%
comp10765_c0_seq12	90.18%	9.82%
comp1076581_c0_seq1	34.34%	65.66%
comp1076693_c0_seq1	24.47%	75.53%
comp10767_c0_seq1	65.49%	34.51%
comp10767_c0_seq2	51.61%	48.39%
comp10767_c0_seq3	64.35%	35.65%
comp10767_c0_seq4	44.25%	55.75%
comp1076791_c0_seq1	5.33%	94.67%
comp1076989_c0_seq1	16.16%	83.84%
comp1077_c0_seq1	16.51%	83.49%
comp10772_c0_seq1	83.18%	16.82%
comp10772_c0_seq2	99.28%	0.72%
comp10772_c0_seq3	87.56%	12.44%
comp1077352_c0_seq1	3.77%	96.23%
comp10774_c1_seq1	82.92%	17.08%
comp1077557_c0_seq1	20.44%	79.56%
comp1077843_c0_seq1	14.00%	86.00%
comp1077845_c0_seq1	11.19%	88.81%
comp10780_c1_seq1	63.87%	36.13%
comp10789_c0_seq1	93.23%	6.77%
comp10790_c0_seq4	84.49%	15.51%
comp1079196_c0_seq1	9.39%	90.61%
comp10793_c0_seq7	60.96%	39.04%
comp1079303_c0_seq1	24.33%	75.67%
comp1079313_c0_seq1	8.82%	91.18%
comp1079337_c0_seq1	20.31%	79.69%
comp10794_c0_seq2	20.08%	79.92%
comp10795_c0_seq1	88.36%	11.64%
comp10796_c0_seq1	99.87%	0.13%
comp10796_c0_seq2	99.85%	0.15%
comp10796_c0_seq3	99.87%	0.13%
comp10796_c0_seq4	99.85%	0.15%
comp10798_c0_seq1	6.45%	93.55%
comp10799_c0_seq7	5.02%	94.98%
comp10799_c1_seq1	30.20%	69.80%
comp108_c0_seq1	99.69%	0.31%
comp10800_c0_seq1	98.65%	1.35%
comp1080326_c0_seq1	4.51%	95.49%
comp1080979_c0_seq1	38.61%	61.39%
comp10811_c0_seq1	51.09%	48.91%
comp10811_c1_seq1	19.54%	80.46%
comp10811_c2_seq1	74.74%	25.26%
comp10812_c0_seq1	63.85%	36.15%
comp10812_c0_seq3	99.57%	0.43%
comp10812_c0_seq5	89.00%	11.00%
comp10812_c0_seq6	99.51%	0.49%
comp10813_c0_seq2	96.40%	3.60%
comp10815_c0_seq1	94.80%	5.20%
comp10815_c0_seq2	86.78%	13.22%
comp10815_c0_seq3	82.39%	17.61%
comp10815_c0_seq4	25.98%	74.02%
comp10815_c0_seq5	5.74%	94.26%
comp10815_c1_seq1	80.67%	19.33%
comp10815_c2_seq1	90.41%	9.59%
comp1081508_c0_seq1	8.09%	91.91%
comp1081576_c0_seq1	15.50%	84.50%
comp10819_c0_seq1	63.26%	36.74%
comp1081952_c0_seq1	29.23%	70.77%
comp1081957_c0_seq1	4.44%	95.56%
comp10820_c0_seq1	19.48%	80.52%
comp10820_c0_seq2	32.88%	67.12%
comp10820_c0_seq3	24.23%	75.77%
comp10820_c2_seq1	76.53%	23.47%
comp10822_c0_seq1	94.80%	5.20%
comp10822_c0_seq2	83.91%	16.09%
comp10827_c0_seq1	75.62%	24.38%
comp10827_c0_seq2	75.35%	24.65%
comp10829_c0_seq14	90.01%	9.99%
comp10829_c0_seq3	90.94%	9.06%
comp10829_c0_seq4	89.81%	10.19%
comp10829_c0_seq7	91.54%	8.46%
comp10829_c0_seq9	90.25%	9.75%
comp10830_c0_seq1	77.60%	22.40%
comp10830_c0_seq5	92.05%	7.95%
comp10830_c0_seq6	97.66%	2.34%
comp10830_c0_seq8	9.91%	90.09%
comp10830_c0_seq9	11.35%	88.65%
comp10834_c1_seq1	78.44%	21.56%
comp10835_c0_seq1	98.58%	1.42%
comp10835_c0_seq10	98.67%	1.33%
comp10835_c0_seq11	92.98%	7.02%
comp10835_c0_seq12	94.00%	6.00%
comp10835_c0_seq13	87.45%	12.55%
comp10835_c0_seq14	94.83%	5.17%
comp10835_c0_seq15	95.05%	4.95%
comp10835_c0_seq16	22.49%	77.51%
comp10835_c0_seq17	26.99%	73.01%
comp10835_c0_seq18	98.10%	1.90%
comp10835_c0_seq2	92.19%	7.81%
comp10835_c0_seq3	87.52%	12.48%
comp10835_c0_seq4	24.82%	75.18%
comp10835_c0_seq5	98.09%	1.91%
comp10835_c0_seq6	94.53%	5.47%
comp10835_c0_seq7	97.70%	2.30%
comp10835_c0_seq8	98.67%	1.33%
comp10835_c0_seq9	98.75%	1.25%
comp10836_c0_seq6	8.11%	91.89%
comp1083607_c0_seq1	8.54%	91.46%
comp10839_c0_seq1	88.73%	11.27%
comp10839_c0_seq2	93.83%	6.17%
comp10839_c0_seq3	92.83%	7.17%
comp1084077_c0_seq1	2.87%	97.13%
comp1084122_c0_seq1	6.92%	93.08%
comp10842_c0_seq1	10.52%	89.48%
comp10842_c0_seq2	13.31%	86.69%
comp10845_c0_seq1	67.26%	32.74%
comp10847_c0_seq10	91.52%	8.48%
comp1084859_c0_seq1	12.25%	87.75%
comp1084878_c0_seq1	9.56%	90.44%
comp1085020_c0_seq1	2.84%	97.16%
comp10853_c0_seq1	90.38%	9.62%
comp10853_c0_seq2	98.91%	1.09%
comp10853_c0_seq3	69.06%	30.94%
comp10854_c0_seq2	36.58%	63.42%
comp1085496_c0_seq1	24.58%	75.42%
comp1085559_c0_seq1	9.49%	90.51%
comp1085688_c0_seq1	20.71%	79.29%
comp10857_c0_seq1	94.14%	5.86%
comp10857_c0_seq2	91.39%	8.61%
comp10857_c0_seq3	96.20%	3.80%
comp10857_c0_seq4	98.70%	1.30%
comp1085739_c0_seq1	7.63%	92.37%
comp1086001_c0_seq1	96.64%	3.36%
comp1086108_c0_seq1	4.27%	95.73%
comp1086278_c0_seq1	15.10%	84.90%
comp10863_c0_seq1	27.29%	72.71%
comp10863_c0_seq3	93.22%	6.78%
comp10863_c0_seq6	27.27%	72.73%
comp10864_c0_seq1	17.62%	82.38%
comp10864_c0_seq11	11.73%	88.27%
comp10864_c0_seq12	6.50%	93.50%
comp10864_c0_seq3	15.76%	84.24%
comp1086457_c0_seq1	8.24%	91.76%
comp1086474_c0_seq1	9.09%	90.91%
comp1086492_c0_seq1	1.43%	98.57%
comp10867_c0_seq10	6.04%	93.96%
comp10867_c0_seq13	26.31%	73.69%
comp10867_c0_seq3	8.09%	91.91%
comp10867_c0_seq5	15.66%	84.34%
comp10867_c0_seq7	53.07%	46.93%
comp10867_c0_seq8	28.19%	71.81%
comp108688_c0_seq1	70.69%	29.31%
comp10871_c0_seq1	55.02%	44.98%
comp10872_c0_seq1	79.61%	20.39%
comp10872_c0_seq2	53.44%	46.56%
comp10872_c0_seq3	40.85%	59.15%
comp10872_c0_seq4	50.00%	50.00%
comp10872_c0_seq5	57.09%	42.91%
comp10872_c0_seq6	57.87%	42.13%
comp10872_c0_seq7	92.74%	7.26%
comp108727_c0_seq1	7.38%	92.62%
comp1087484_c0_seq1	12.42%	87.58%
comp10876_c0_seq1	26.13%	73.87%
comp10876_c0_seq2	16.38%	83.62%
comp10876_c0_seq3	22.88%	77.12%
comp10876_c0_seq4	15.31%	84.69%
comp1087818_c0_seq1	4.58%	95.42%
comp1088_c0_seq1	93.80%	6.20%
comp10880_c1_seq4	30.28%	69.72%
comp1088132_c0_seq1	2.05%	97.95%
comp10883_c0_seq1	4.69%	95.31%
comp10883_c1_seq1	97.92%	2.08%
comp10883_c2_seq1	93.27%	6.73%
comp10883_c2_seq2	7.37%	92.63%
comp10884_c0_seq1	93.21%	6.79%
comp10884_c0_seq2	24.05%	75.95%
comp10884_c0_seq3	91.61%	8.39%
comp1088547_c0_seq1	8.10%	91.90%
comp10886_c0_seq1	7.47%	92.53%
comp1088614_c0_seq1	4.86%	95.14%
comp1088916_c0_seq1	40.36%	59.64%
comp10891_c0_seq10	24.72%	75.28%
comp10891_c0_seq4	92.87%	7.13%
comp10891_c0_seq9	26.99%	73.01%
comp1089109_c0_seq1	12.05%	87.95%
comp1089193_c0_seq1	4.86%	95.14%
comp10892_c2_seq1	95.80%	4.20%
comp1089215_c0_seq1	11.55%	88.45%
comp10895_c0_seq3	5.06%	94.94%
comp10901_c0_seq1	4.17%	95.83%
comp10901_c1_seq7	92.01%	7.99%
comp10902_c0_seq1	95.93%	4.07%
comp10902_c0_seq6	92.39%	7.61%
comp10903_c0_seq7	3.94%	96.06%
comp1090528_c0_seq1	28.10%	71.90%
comp1090694_c0_seq1	5.96%	94.04%
comp1090966_c0_seq1	7.97%	92.03%
comp1091_c0_seq1	3.82%	96.18%
comp109107_c0_seq1	12.21%	87.79%
comp109110_c0_seq1	2.06%	97.94%
comp1091171_c0_seq1	24.62%	75.38%
comp10913_c0_seq1	77.40%	22.60%
comp10913_c0_seq2	3.83%	96.17%
comp10913_c1_seq1	84.33%	15.67%
comp1091334_c0_seq1	9.02%	90.98%
comp10914_c0_seq2	79.93%	20.07%
comp10917_c1_seq1	94.96%	5.04%
comp10917_c3_seq1	23.60%	76.40%
comp1091775_c0_seq1	4.62%	95.38%
comp10919_c0_seq1	97.06%	2.94%
comp10919_c0_seq2	70.46%	29.54%
comp10919_c0_seq3	54.50%	45.50%
comp10919_c0_seq4	35.00%	65.00%
comp10919_c0_seq5	5.49%	94.51%
comp1091998_c0_seq1	12.07%	87.93%
comp10921_c0_seq6	7.93%	92.07%
comp1092244_c0_seq1	9.14%	90.86%
comp10925_c0_seq1	99.08%	0.92%
comp10925_c0_seq2	11.18%	88.82%
comp1092660_c0_seq1	27.51%	72.49%
comp1092874_c0_seq1	22.02%	77.98%
comp1093_c0_seq1	13.27%	86.73%
comp10930_c0_seq1	34.21%	65.79%
comp1093109_c0_seq1	3.22%	96.78%
comp1094_c0_seq1	17.42%	82.58%
comp10940_c0_seq10	4.61%	95.39%
comp10940_c0_seq4	3.51%	96.49%
comp10940_c0_seq5	28.56%	71.44%
comp10940_c0_seq6	96.14%	3.86%
comp10940_c0_seq8	27.77%	72.23%
comp1094103_c0_seq1	7.81%	92.19%
comp10942_c0_seq5	99.91%	0.09%
comp10942_c0_seq6	99.95%	0.05%
comp10942_c0_seq7	99.90%	0.10%
comp1094270_c0_seq1	12.17%	87.83%
comp109428_c0_seq1	10.32%	89.68%
comp10945_c0_seq1	92.15%	7.85%
comp10945_c0_seq2	27.56%	72.44%
comp10951_c0_seq2	12.16%	87.84%
comp1095107_c0_seq1	9.08%	90.92%
comp1095386_c0_seq1	57.23%	42.77%
comp10954_c1_seq1	18.64%	81.36%
comp10955_c0_seq4	99.74%	0.26%
comp10956_c0_seq1	4.41%	95.59%
comp10956_c0_seq2	18.84%	81.16%
comp10956_c0_seq3	26.05%	73.95%
comp10957_c0_seq1	98.28%	1.72%
comp10958_c0_seq1	52.05%	47.95%
comp1096030_c0_seq1	79.23%	20.77%
comp10963_c0_seq1	64.47%	35.53%
comp10963_c0_seq2	11.34%	88.66%
comp10963_c0_seq3	83.96%	16.04%
comp10965_c0_seq1	84.77%	15.23%
comp10965_c0_seq14	88.13%	11.87%
comp10965_c0_seq17	95.41%	4.59%
comp10965_c0_seq19	94.03%	5.97%
comp10965_c0_seq21	78.47%	21.53%
comp10965_c0_seq3	89.95%	10.05%
comp10965_c0_seq7	90.92%	9.08%
comp10965_c0_seq9	78.72%	21.28%
comp1096637_c0_seq1	8.32%	91.68%
comp1096681_c0_seq1	8.95%	91.05%
comp10968_c0_seq1	86.75%	13.25%
comp10968_c0_seq2	81.59%	18.41%
comp10968_c0_seq3	10.52%	89.48%
comp10969_c0_seq1	99.62%	0.38%
comp10969_c0_seq2	99.61%	0.39%
comp1097394_c0_seq1	3.31%	96.69%
comp10974_c0_seq1	54.28%	45.72%
comp10974_c1_seq1	99.93%	0.07%
comp10974_c1_seq2	99.92%	0.08%
comp1097502_c0_seq1	8.80%	91.20%
comp10978_c0_seq1	24.08%	75.92%
comp10978_c0_seq3	23.86%	76.14%
comp10979_c1_seq1	4.46%	95.54%
comp10982_c0_seq7	8.40%	91.60%
comp10982_c0_seq9	9.50%	90.50%
comp10983_c0_seq1	92.42%	7.58%
comp10983_c0_seq10	3.09%	96.91%
comp10983_c0_seq11	88.91%	11.09%
comp10983_c0_seq12	89.07%	10.93%
comp10983_c0_seq13	47.11%	52.89%
comp10983_c0_seq14	22.83%	77.17%
comp10983_c0_seq15	81.10%	18.90%
comp10983_c0_seq2	71.22%	28.78%
comp10983_c0_seq3	82.96%	17.04%
comp10983_c0_seq4	49.30%	50.70%
comp10983_c0_seq5	65.00%	35.00%
comp10983_c0_seq6	87.07%	12.93%
comp10983_c0_seq7	5.16%	94.84%
comp10983_c0_seq8	83.15%	16.85%
comp10983_c0_seq9	6.17%	93.83%
comp10984_c0_seq4	16.05%	83.95%
comp1098510_c0_seq1	20.37%	79.63%
comp10987_c0_seq1	11.13%	88.87%
comp10989_c0_seq1	54.37%	45.63%
comp10989_c1_seq1	4.93%	95.07%
comp10989_c1_seq2	66.25%	33.75%
comp10989_c1_seq3	22.12%	77.88%
comp10990_c0_seq1	6.59%	93.41%
comp10993_c0_seq1	97.83%	2.17%
comp1099397_c0_seq1	7.02%	92.98%
comp10994_c0_seq3	15.78%	84.22%
comp10995_c0_seq11	99.38%	0.62%
comp10995_c0_seq3	98.72%	1.28%
comp10995_c0_seq5	97.67%	2.33%
comp10995_c0_seq8	98.83%	1.17%
comp11003_c0_seq3	18.14%	81.86%
comp11005_c1_seq1	69.72%	30.28%
comp11005_c1_seq2	98.68%	1.32%
comp11005_c1_seq3	43.68%	56.32%
comp11006_c0_seq2	10.95%	89.05%
comp11006_c0_seq4	17.92%	82.08%
comp110065_c0_seq1	19.91%	80.09%
comp1100669_c0_seq1	13.69%	86.31%
comp1100696_c0_seq1	14.09%	85.91%
comp1100758_c0_seq1	17.12%	82.88%
comp11009_c1_seq1	50.53%	49.47%
comp11009_c2_seq2	13.07%	86.93%
comp11009_c3_seq1	10.48%	89.52%
comp11009_c4_seq1	41.25%	58.75%
comp11009_c5_seq1	79.03%	20.97%
comp11009_c5_seq2	26.97%	73.03%
comp11009_c5_seq3	89.31%	10.69%
comp11009_c7_seq1	96.51%	3.49%
comp1100905_c0_seq1	3.36%	96.64%
comp11011_c0_seq11	8.80%	91.20%
comp11011_c0_seq12	77.46%	22.54%
comp11011_c0_seq15	53.32%	46.68%
comp11011_c0_seq16	94.24%	5.76%
comp11011_c0_seq18	99.27%	0.73%
comp11011_c0_seq3	94.99%	5.01%
comp11019_c0_seq1	22.25%	77.75%
comp11019_c0_seq2	14.84%	85.16%
comp1102203_c0_seq1	19.94%	80.06%
comp11023_c0_seq1	94.76%	5.24%
comp11023_c0_seq2	99.74%	0.26%
comp11023_c0_seq3	99.74%	0.26%
comp11023_c0_seq4	62.98%	37.02%
comp11023_c0_seq5	88.90%	11.10%
comp11024_c0_seq1	99.02%	0.98%
comp11024_c0_seq2	92.36%	7.64%
comp11026_c0_seq1	92.74%	7.26%
comp11026_c0_seq2	61.94%	38.06%
comp11029_c0_seq1	97.03%	2.97%
comp11029_c0_seq2	70.66%	29.34%
comp11029_c0_seq3	96.72%	3.28%
comp11029_c0_seq4	20.20%	79.80%
comp11029_c0_seq5	26.70%	73.30%
comp11029_c0_seq6	69.88%	30.12%
comp11029_c0_seq7	88.91%	11.09%
comp11029_c0_seq8	99.48%	0.52%
comp11030_c0_seq3	7.42%	92.58%
comp11030_c0_seq6	18.86%	81.14%
comp1103279_c0_seq1	23.88%	76.12%
comp11035_c0_seq1	13.42%	86.58%
comp1103732_c0_seq1	13.68%	86.32%
comp1103804_c0_seq1	10.85%	89.15%
comp11039_c0_seq2	8.02%	91.98%
comp110390_c0_seq1	5.88%	94.12%
comp11041_c0_seq3	7.45%	92.55%
comp1104338_c0_seq1	12.37%	87.63%
comp1105_c0_seq1	2.34%	97.66%
comp1105_c0_seq2	2.65%	97.35%
comp1105231_c0_seq1	12.11%	87.89%
comp11054_c0_seq2	22.20%	77.80%
comp1105566_c0_seq1	11.46%	88.54%
comp1105607_c0_seq1	2.07%	97.93%
comp11062_c7_seq1	7.85%	92.15%
comp11062_c7_seq3	38.28%	61.72%
comp1106475_c0_seq1	54.56%	45.44%
comp11066_c0_seq1	30.34%	69.66%
comp11066_c0_seq2	55.03%	44.97%
comp11066_c0_seq4	59.80%	40.20%
comp11066_c0_seq5	50.90%	49.10%
comp1106690_c0_seq1	6.01%	93.99%
comp11067_c0_seq1	99.48%	0.52%
comp11067_c1_seq1	81.12%	18.88%
comp11067_c1_seq2	6.53%	93.47%
comp11067_c1_seq4	9.45%	90.55%
comp11067_c1_seq6	98.67%	1.33%
comp11067_c1_seq7	6.66%	93.34%
comp1106720_c0_seq1	14.87%	85.13%
comp1106907_c0_seq1	7.32%	92.68%
comp1107_c0_seq1	27.79%	72.21%
comp11073_c0_seq3	99.64%	0.36%
comp1107379_c0_seq1	6.06%	93.94%
comp11074_c0_seq1	99.26%	0.74%
comp11074_c0_seq2	84.71%	15.29%
comp11075_c0_seq6	1.77%	98.23%
comp11077_c0_seq1	12.54%	87.46%
comp11077_c0_seq2	5.90%	94.10%
comp11077_c0_seq3	8.21%	91.79%
comp11077_c0_seq4	4.73%	95.27%
comp11077_c0_seq5	14.23%	85.77%
comp11077_c0_seq6	11.65%	88.35%
comp11080_c0_seq12	74.04%	25.96%
comp11080_c1_seq1	89.41%	10.59%
comp110836_c0_seq1	15.69%	84.31%
comp11085_c0_seq1	96.89%	3.11%
comp1108584_c0_seq1	19.12%	80.88%
comp11086_c1_seq1	13.53%	86.47%
comp11091_c1_seq1	7.36%	92.64%
comp1109428_c0_seq1	5.20%	94.80%
comp11095_c0_seq4	6.88%	93.12%
comp11096_c1_seq1	99.63%	0.37%
comp11096_c1_seq14	99.58%	0.42%
comp11096_c1_seq7	99.57%	0.43%
comp11096_c1_seq9	99.55%	0.45%
comp110980_c0_seq1	7.91%	92.09%
comp1109971_c0_seq1	13.68%	86.32%
comp1110_c0_seq1	7.22%	92.78%
comp11100_c0_seq2	11.33%	88.67%
comp11104_c0_seq1	86.95%	13.05%
comp11104_c0_seq2	79.54%	20.46%
comp11104_c0_seq3	95.61%	4.39%
comp11104_c0_seq4	98.32%	1.68%
comp11104_c0_seq5	87.73%	12.27%
comp11104_c0_seq6	90.06%	9.94%
comp11104_c0_seq7	95.03%	4.97%
comp11104_c0_seq8	97.67%	2.33%
comp1110593_c0_seq1	3.74%	96.26%
comp1110642_c0_seq1	15.59%	84.41%
comp11107_c0_seq1	95.82%	4.18%
comp11107_c0_seq2	96.65%	3.35%
comp11107_c0_seq3	73.92%	26.08%
comp11107_c0_seq4	71.65%	28.35%
comp11107_c0_seq5	72.08%	27.92%
comp11107_c0_seq6	93.90%	6.10%
comp11107_c0_seq7	91.90%	8.10%
comp11107_c0_seq8	64.36%	35.64%
comp11107_c0_seq9	93.88%	6.12%
comp11108_c0_seq9	75.51%	24.49%
comp11108_c1_seq1	7.53%	92.47%
comp11109_c0_seq1	20.05%	79.95%
comp11109_c0_seq10	20.22%	79.78%
comp11109_c0_seq3	16.50%	83.50%
comp11109_c0_seq5	15.01%	84.99%
comp11109_c0_seq9	16.02%	83.98%
comp11112_c0_seq1	25.28%	74.72%
comp11114_c0_seq2	36.06%	63.94%
comp11116_c0_seq1	97.56%	2.44%
comp1111874_c0_seq1	5.96%	94.04%
comp111237_c0_seq1	16.96%	83.04%
comp1112551_c0_seq1	4.03%	95.97%
comp1112594_c0_seq1	12.05%	87.95%
comp1112849_c0_seq1	31.14%	68.86%
comp11137_c0_seq1	94.11%	5.89%
comp11137_c0_seq3	68.10%	31.90%
comp11137_c0_seq4	69.86%	30.14%
comp11137_c0_seq5	73.73%	26.27%
comp11139_c0_seq1	98.84%	1.16%
comp11139_c0_seq2	99.04%	0.96%
comp11139_c0_seq3	94.86%	5.14%
comp11139_c1_seq1	66.25%	33.75%
comp11140_c0_seq1	23.64%	76.36%
comp11140_c1_seq2	97.12%	2.88%
comp11140_c1_seq3	86.30%	13.70%
comp1114054_c0_seq1	5.96%	94.04%
comp1114642_c0_seq1	8.26%	91.74%
comp11148_c0_seq1	99.75%	0.25%
comp11148_c0_seq2	99.95%	0.05%
comp11148_c0_seq3	99.47%	0.53%
comp11148_c0_seq4	99.86%	0.14%
comp11148_c0_seq5	99.76%	0.24%
comp11148_c0_seq6	96.56%	3.44%
comp11149_c0_seq1	97.92%	2.08%
comp11149_c0_seq2	98.72%	1.28%
comp11151_c0_seq2	8.48%	91.52%
comp11154_c0_seq1	21.96%	78.04%
comp11154_c0_seq2	25.90%	74.10%
comp11154_c0_seq3	20.71%	79.29%
comp11154_c0_seq4	60.34%	39.66%
comp111545_c0_seq1	9.82%	90.18%
comp1115465_c0_seq1	6.03%	93.97%
comp11156_c0_seq1	76.96%	23.04%
comp11156_c0_seq5	76.20%	23.80%
comp1115623_c0_seq1	3.38%	96.62%
comp11158_c0_seq1	3.78%	96.22%
comp11158_c0_seq2	99.59%	0.41%
comp11158_c0_seq3	99.81%	0.19%
comp1116_c0_seq1	22.19%	77.81%
comp1116069_c0_seq1	13.97%	86.03%
comp11163_c0_seq1	88.60%	11.40%
comp11163_c0_seq10	59.57%	40.43%
comp11163_c0_seq11	60.09%	39.91%
comp11163_c0_seq12	99.98%	0.02%
comp11163_c0_seq13	55.88%	44.12%
comp11163_c0_seq14	99.96%	0.04%
comp11163_c0_seq15	99.89%	0.11%
comp11163_c0_seq16	56.13%	43.87%
comp11163_c0_seq17	99.98%	0.02%
comp11163_c0_seq18	81.23%	18.77%
comp11163_c0_seq2	88.35%	11.65%
comp11163_c0_seq3	88.98%	11.02%
comp11163_c0_seq4	99.97%	0.03%
comp11163_c0_seq5	61.47%	38.53%
comp11163_c0_seq6	56.87%	43.13%
comp11163_c0_seq7	99.98%	0.02%
comp11163_c0_seq8	88.85%	11.15%
comp11163_c0_seq9	100.00%	0.00%
comp11166_c0_seq1	24.71%	75.29%
comp1116695_c0_seq1	16.02%	83.98%
comp11167_c0_seq1	98.84%	1.16%
comp11167_c0_seq2	85.57%	14.43%
comp11167_c0_seq3	88.63%	11.37%
comp11167_c0_seq4	98.54%	1.46%
comp1117_c0_seq1	12.50%	87.50%
comp111703_c0_seq1	7.12%	92.88%
comp1117259_c0_seq1	8.50%	91.50%
comp11173_c0_seq1	99.44%	0.56%
comp11173_c0_seq2	98.01%	1.99%
comp11173_c0_seq3	99.48%	0.52%
comp11173_c0_seq4	99.48%	0.52%
comp11173_c0_seq5	98.66%	1.34%
comp11175_c1_seq1	7.64%	92.36%
comp11175_c1_seq2	28.01%	71.99%
comp11175_c1_seq3	21.70%	78.30%
comp1117674_c0_seq1	81.45%	18.55%
comp11177_c0_seq1	99.34%	0.66%
comp11177_c1_seq1	8.67%	91.33%
comp11177_c1_seq14	95.70%	4.30%
comp11177_c1_seq22	99.87%	0.13%
comp11177_c1_seq26	10.12%	89.88%
comp11177_c1_seq27	99.03%	0.97%
comp11177_c1_seq3	96.31%	3.69%
comp11177_c1_seq5	98.89%	1.11%
comp1117843_c0_seq1	8.00%	92.00%
comp1117973_c0_seq1	6.52%	93.48%
comp11181_c0_seq1	75.09%	24.91%
comp11181_c1_seq11	91.40%	8.60%
comp11181_c1_seq3	91.27%	8.73%
comp1118139_c0_seq1	5.82%	94.18%
comp11182_c1_seq1	90.98%	9.02%
comp11184_c3_seq1	4.09%	95.91%
comp11186_c0_seq1	93.34%	6.66%
comp11188_c0_seq2	16.94%	83.06%
comp11189_c1_seq1	86.62%	13.38%
comp11189_c1_seq2	54.73%	45.27%
comp11189_c1_seq3	80.03%	19.97%
comp1119001_c0_seq1	10.66%	89.34%
comp1119524_c0_seq1	4.32%	95.68%
comp111961_c0_seq1	98.08%	1.92%
comp112_c0_seq1	90.97%	9.03%
comp11200_c0_seq1	85.08%	14.92%
comp11200_c0_seq2	91.98%	8.02%
comp11200_c0_seq3	91.40%	8.60%
comp11200_c0_seq4	91.25%	8.75%
comp11200_c0_seq5	95.30%	4.70%
comp11200_c0_seq6	89.13%	10.87%
comp11200_c0_seq7	79.99%	20.01%
comp11200_c0_seq8	83.71%	16.29%
comp11200_c0_seq9	59.17%	40.83%
comp1120141_c0_seq1	4.33%	95.67%
comp11202_c1_seq2	99.81%	0.19%
comp11202_c1_seq3	99.84%	0.16%
comp11202_c1_seq7	99.79%	0.21%
comp11202_c1_seq8	99.60%	0.40%
comp11208_c0_seq2	15.21%	84.79%
comp11209_c0_seq1	98.75%	1.25%
comp1120979_c0_seq1	72.88%	27.12%
comp11215_c0_seq2	6.39%	93.61%
comp11215_c0_seq4	61.71%	38.29%
comp11215_c0_seq5	78.50%	21.50%
comp11215_c0_seq8	71.67%	28.33%
comp11218_c0_seq2	87.04%	12.96%
comp11219_c0_seq4	10.01%	89.99%
comp1122836_c0_seq1	17.78%	82.22%
comp11230_c0_seq2	34.87%	65.13%
comp11230_c0_seq4	27.49%	72.51%
comp11230_c0_seq6	43.97%	56.03%
comp11231_c0_seq4	95.76%	4.24%
comp1123339_c0_seq1	31.68%	68.32%
comp11234_c0_seq4	92.65%	7.35%
comp11234_c0_seq5	92.33%	7.67%
comp11237_c0_seq1	63.48%	36.52%
comp1123886_c0_seq1	19.05%	80.95%
comp11239_c0_seq1	14.59%	85.41%
comp11239_c0_seq4	64.00%	36.00%
comp11241_c1_seq1	74.48%	25.52%
comp1124411_c0_seq1	5.10%	94.90%
comp112463_c0_seq1	15.11%	84.89%
comp11249_c0_seq11	99.71%	0.29%
comp1125007_c0_seq1	86.16%	13.84%
comp11257_c0_seq2	10.69%	89.31%
comp11260_c1_seq1	74.35%	25.65%
comp1126187_c0_seq1	4.24%	95.76%
comp112661_c0_seq1	45.28%	54.72%
comp11270_c0_seq1	44.01%	55.99%
comp11271_c0_seq1	70.74%	29.26%
comp11275_c0_seq6	66.58%	33.42%
comp11275_c0_seq8	90.45%	9.55%
comp11276_c0_seq1	75.98%	24.02%
comp11277_c0_seq2	17.78%	82.22%
comp11280_c0_seq1	10.76%	89.24%
comp11280_c0_seq3	14.28%	85.72%
comp11280_c0_seq5	12.77%	87.23%
comp11281_c1_seq1	15.49%	84.51%
comp11285_c0_seq1	16.54%	83.46%
comp11285_c0_seq6	17.22%	82.78%
comp11285_c0_seq7	15.31%	84.69%
comp11285_c0_seq8	20.27%	79.73%
comp11287_c0_seq1	19.47%	80.53%
comp11287_c0_seq3	89.79%	10.21%
comp1128963_c0_seq1	22.37%	77.63%
comp1129078_c0_seq1	28.70%	71.30%
comp11293_c0_seq2	23.51%	76.49%
comp11293_c0_seq8	83.65%	16.35%
comp112936_c0_seq1	10.91%	89.09%
comp11297_c0_seq1	12.78%	87.22%
comp113_c0_seq1	81.55%	18.45%
comp11300_c0_seq1	97.82%	2.18%
comp11304_c0_seq3	91.12%	8.88%
comp11304_c0_seq4	81.36%	18.64%
comp1131_c0_seq1	7.17%	92.83%
comp1131_c0_seq2	9.75%	90.25%
comp11311_c0_seq1	83.91%	16.09%
comp1131626_c0_seq1	13.84%	86.16%
comp11318_c0_seq2	99.18%	0.82%
comp11324_c0_seq1	35.50%	64.50%
comp11324_c2_seq1	36.08%	63.92%
comp11324_c2_seq2	42.39%	57.61%
comp11329_c0_seq2	99.44%	0.56%
comp11330_c0_seq1	86.49%	13.51%
comp11330_c0_seq3	66.46%	33.54%
comp1133105_c0_seq1	6.84%	93.16%
comp11333_c0_seq1	83.39%	16.61%
comp11333_c0_seq2	91.76%	8.24%
comp11333_c1_seq1	80.88%	19.12%
comp11337_c0_seq1	22.90%	77.10%
comp11337_c0_seq2	99.33%	0.67%
comp11337_c0_seq3	9.27%	90.73%
comp11337_c0_seq4	99.04%	0.96%
comp11337_c0_seq5	99.78%	0.22%
comp11337_c0_seq6	99.49%	0.51%
comp11339_c0_seq1	14.95%	85.05%
comp11340_c0_seq4	83.65%	16.35%
comp11340_c0_seq5	99.56%	0.44%
comp11340_c0_seq6	88.72%	11.28%
comp11340_c0_seq7	61.78%	38.22%
comp1134248_c0_seq1	10.89%	89.11%
comp11344_c0_seq1	98.46%	1.54%
comp11344_c0_seq2	5.33%	94.67%
comp11344_c0_seq3	99.58%	0.42%
comp11344_c0_seq4	98.20%	1.79%
comp11344_c0_seq5	6.07%	93.93%
comp11344_c0_seq6	98.58%	1.42%
comp11344_c0_seq7	4.99%	95.01%
comp1134575_c0_seq1	3.04%	96.96%
comp11352_c1_seq4	14.28%	85.72%
comp11352_c2_seq1	10.24%	89.76%
comp11352_c2_seq2	5.82%	94.18%
comp1135345_c0_seq1	87.35%	12.65%
comp1135721_c0_seq1	3.04%	96.96%
comp11360_c0_seq1	99.95%	0.05%
comp11360_c0_seq2	99.94%	0.06%
comp11360_c0_seq3	99.98%	0.02%
comp11360_c0_seq4	99.94%	0.06%
comp11360_c0_seq5	99.93%	0.07%
comp11361_c0_seq2	93.40%	6.60%
comp11361_c0_seq3	16.62%	83.38%
comp11361_c2_seq1	98.91%	1.09%
comp11361_c2_seq2	97.64%	2.36%
comp1136297_c0_seq1	8.55%	91.45%
comp11365_c0_seq30	92.61%	7.39%
comp11365_c0_seq31	78.28%	21.72%
comp1136505_c0_seq1	18.78%	81.22%
comp1136506_c0_seq1	90.80%	9.20%
comp11366_c0_seq1	96.85%	3.15%
comp11366_c0_seq2	96.85%	3.15%
comp11367_c1_seq1	67.93%	32.07%
comp11370_c0_seq3	15.98%	84.02%
comp11370_c0_seq6	11.45%	88.55%
comp11370_c0_seq9	83.35%	16.65%
comp1137040_c0_seq1	26.57%	73.43%
comp11371_c0_seq3	10.52%	89.48%
comp11371_c0_seq6	9.61%	90.39%
comp11374_c0_seq1	11.15%	88.85%
comp11375_c0_seq3	24.34%	75.66%
comp11379_c0_seq1	90.16%	9.84%
comp11379_c0_seq2	82.72%	17.28%
comp1138_c0_seq1	82.01%	17.99%
comp11381_c0_seq1	79.34%	20.66%
comp11381_c0_seq2	69.10%	30.90%
comp11381_c0_seq3	69.77%	30.23%
comp11381_c0_seq4	73.86%	26.14%
comp11381_c0_seq5	75.33%	24.67%
comp11381_c0_seq6	83.82%	16.18%
comp11381_c0_seq7	78.22%	21.78%
comp11383_c0_seq2	2.63%	97.37%
comp11383_c1_seq1	99.98%	0.02%
comp11384_c0_seq1	11.30%	88.70%
comp11386_c1_seq1	8.03%	91.97%
comp1138826_c0_seq1	4.67%	95.33%
comp11389_c0_seq1	7.65%	92.35%
comp11389_c0_seq2	11.02%	88.98%
comp11389_c0_seq5	7.63%	92.37%
comp11389_c0_seq7	11.70%	88.30%
comp113922_c0_seq1	64.02%	35.98%
comp11393_c1_seq2	10.38%	89.62%
comp11393_c2_seq1	91.48%	8.52%
comp11393_c4_seq2	90.00%	10.00%
comp11393_c5_seq2	80.65%	19.35%
comp11397_c0_seq1	84.61%	15.39%
comp11398_c0_seq3	92.35%	7.65%
comp11398_c0_seq4	92.99%	7.01%
comp11398_c0_seq6	94.70%	5.30%
comp11398_c0_seq8	94.30%	5.70%
comp11399_c0_seq1	86.91%	13.09%
comp11399_c0_seq2	84.61%	15.39%
comp11399_c0_seq3	79.32%	20.68%
comp114_c1_seq1	7.45%	92.55%
comp1140_c0_seq1	7.02%	92.98%
comp11400_c0_seq1	70.91%	29.09%
comp11400_c0_seq2	4.18%	95.82%
comp11401_c0_seq2	43.51%	56.49%
comp11402_c1_seq1	6.24%	93.76%
comp11402_c2_seq1	50.00%	50.00%
comp11403_c0_seq1	97.74%	2.26%
comp11403_c0_seq12	47.96%	52.04%
comp114030_c0_seq1	3.45%	96.55%
comp1140496_c0_seq1	8.49%	91.51%
comp11414_c0_seq1	92.69%	7.31%
comp11414_c0_seq4	81.99%	18.01%
comp11414_c0_seq6	83.53%	16.47%
comp11414_c0_seq8	83.48%	16.52%
comp11415_c0_seq2	97.31%	2.69%
comp11415_c1_seq1	97.18%	2.82%
comp11415_c1_seq2	77.72%	22.28%
comp11416_c0_seq1	97.65%	2.35%
comp11416_c0_seq2	26.81%	73.19%
comp11416_c0_seq3	25.74%	74.26%
comp11416_c0_seq4	19.90%	80.10%
comp114168_c0_seq1	7.52%	92.48%
comp11418_c0_seq14	5.45%	94.55%
comp1141818_c0_seq1	6.80%	93.20%
comp114188_c0_seq1	3.03%	96.97%
comp1141927_c0_seq1	30.14%	69.86%
comp1142_c0_seq1	70.20%	29.80%
comp11421_c0_seq5	17.33%	82.67%
comp11423_c0_seq7	95.91%	4.09%
comp11424_c0_seq5	77.42%	22.58%
comp11424_c0_seq6	99.78%	0.22%
comp114259_c0_seq1	7.45%	92.55%
comp1142754_c0_seq1	10.54%	89.46%
comp11428_c0_seq1	64.54%	35.46%
comp11428_c2_seq1	7.79%	92.21%
comp11428_c3_seq1	91.18%	8.82%
comp11428_c3_seq2	52.68%	47.32%
comp11428_c4_seq1	98.42%	1.58%
comp11428_c4_seq2	64.91%	35.09%
comp11428_c4_seq7	62.45%	37.55%
comp11428_c7_seq1	17.77%	82.23%
comp11428_c8_seq1	71.21%	28.79%
comp11429_c0_seq1	91.91%	8.09%
comp11429_c0_seq2	97.12%	2.88%
comp11429_c0_seq3	58.55%	41.45%
comp11431_c0_seq4	82.06%	17.94%
comp11431_c0_seq6	2.67%	97.33%
comp11435_c0_seq1	99.96%	0.04%
comp11435_c0_seq2	99.24%	0.76%
comp11439_c0_seq1	78.62%	21.38%
comp11439_c1_seq1	9.14%	90.86%
comp1144_c0_seq1	76.72%	23.28%
comp11440_c0_seq1	50.87%	49.13%
comp11441_c0_seq4	1.66%	98.34%
comp11445_c0_seq5	69.74%	30.26%
comp1144773_c0_seq1	5.73%	94.27%
comp11448_c0_seq1	7.36%	92.64%
comp11448_c1_seq15	58.27%	41.73%
comp1145_c0_seq1	13.25%	86.75%
comp1145_c0_seq2	6.89%	93.11%
comp11450_c1_seq1	2.66%	97.34%
comp1145332_c0_seq1	4.94%	95.06%
comp11459_c1_seq1	12.02%	87.98%
comp1146_c0_seq1	7.33%	92.67%
comp1146322_c0_seq1	11.76%	88.24%
comp11464_c0_seq4	19.56%	80.44%
comp11467_c0_seq1	98.09%	1.91%
comp11467_c0_seq2	98.25%	1.75%
comp11467_c0_seq3	98.22%	1.78%
comp1147_c0_seq1	7.36%	92.64%
comp1147_c0_seq2	6.68%	93.32%
comp11472_c0_seq1	53.62%	46.38%
comp11472_c1_seq1	66.39%	33.61%
comp11472_c1_seq2	93.48%	6.52%
comp11472_c1_seq3	82.28%	17.72%
comp11472_c2_seq1	17.28%	82.72%
comp11473_c0_seq2	5.16%	94.84%
comp11473_c0_seq4	10.30%	89.70%
comp11473_c0_seq8	13.77%	86.23%
comp11476_c0_seq1	99.73%	0.27%
comp11476_c0_seq2	99.67%	0.33%
comp11476_c0_seq3	60.76%	39.24%
comp11477_c0_seq11	99.16%	0.84%
comp11477_c0_seq2	98.28%	1.72%
comp11477_c0_seq3	98.21%	1.79%
comp11477_c0_seq4	97.32%	2.68%
comp11477_c0_seq5	96.61%	3.39%
comp11477_c0_seq6	98.88%	1.12%
comp11477_c0_seq8	98.96%	1.04%
comp11477_c0_seq9	99.27%	0.73%
comp11478_c0_seq1	3.98%	96.02%
comp1147853_c0_seq1	13.83%	86.17%
comp11480_c0_seq1	99.00%	1.00%
comp11480_c0_seq2	99.34%	0.66%
comp1148001_c0_seq1	11.59%	88.41%
comp1148214_c0_seq1	5.04%	94.96%
comp11485_c2_seq2	20.02%	79.98%
comp114858_c0_seq1	5.07%	94.93%
comp11487_c1_seq1	74.35%	25.65%
comp11487_c2_seq1	90.63%	9.37%
comp11487_c3_seq1	75.40%	24.60%
comp11487_c3_seq2	5.82%	94.18%
comp11487_c3_seq3	97.10%	2.90%
comp11489_c0_seq1	20.17%	79.83%
comp11489_c0_seq4	56.13%	43.87%
comp11489_c0_seq5	33.43%	66.57%
comp1149_c0_seq1	96.16%	3.84%
comp11491_c0_seq1	91.14%	8.86%
comp11491_c0_seq15	45.59%	54.41%
comp11491_c0_seq9	60.24%	39.76%
comp11493_c0_seq4	21.15%	78.85%
comp114945_c0_seq1	2.38%	97.62%
comp11495_c0_seq3	4.75%	95.25%
comp11501_c0_seq7	77.95%	22.05%
comp11502_c0_seq6	76.61%	23.39%
comp11502_c1_seq1	47.33%	52.67%
comp11502_c1_seq2	6.82%	93.18%
comp11502_c1_seq3	4.28%	95.72%
comp11506_c1_seq1	64.73%	35.27%
comp11506_c3_seq1	6.82%	93.18%
comp11506_c5_seq1	99.17%	0.83%
comp11508_c0_seq8	7.33%	92.67%
comp11509_c0_seq1	65.52%	34.48%
comp11510_c0_seq4	7.24%	92.76%
comp11510_c0_seq6	5.50%	94.50%
comp1151042_c0_seq1	5.85%	94.15%
comp11511_c0_seq1	27.46%	72.54%
comp11516_c0_seq1	9.02%	90.98%
comp11516_c0_seq3	9.82%	90.18%
comp11516_c0_seq6	89.32%	10.68%
comp11517_c0_seq1	97.89%	2.11%
comp11522_c0_seq2	95.28%	4.72%
comp11524_c1_seq2	6.40%	93.60%
comp11529_c0_seq1	98.71%	1.29%
comp11529_c0_seq3	11.10%	88.90%
comp11529_c0_seq6	73.21%	26.79%
comp11529_c0_seq7	98.26%	1.74%
comp1153_c0_seq1	52.44%	47.56%
comp11531_c0_seq1	99.12%	0.88%
comp11531_c0_seq2	99.09%	0.91%
comp11531_c0_seq3	81.57%	18.43%
comp11531_c0_seq4	99.23%	0.77%
comp11531_c0_seq5	99.14%	0.86%
comp11533_c0_seq1	99.69%	0.31%
comp11534_c0_seq3	8.90%	91.10%
comp11534_c0_seq4	24.40%	75.60%
comp11534_c0_seq6	13.38%	86.62%
comp1153972_c0_seq1	73.69%	26.31%
comp11544_c0_seq1	98.60%	1.40%
comp11544_c0_seq2	98.02%	1.98%
comp11545_c0_seq11	32.90%	67.10%
comp11546_c0_seq3	84.15%	15.85%
comp11546_c0_seq4	63.95%	36.05%
comp1154987_c0_seq1	38.56%	61.44%
comp11551_c0_seq1	6.07%	93.93%
comp11551_c0_seq2	13.36%	86.64%
comp11551_c0_seq3	10.31%	89.69%
comp11551_c0_seq4	25.93%	74.07%
comp115517_c0_seq1	13.97%	86.03%
comp1155179_c0_seq1	9.27%	90.73%
comp11558_c0_seq1	95.89%	4.11%
comp11558_c0_seq2	88.28%	11.72%
comp11558_c0_seq3	91.09%	8.91%
comp11558_c0_seq4	93.32%	6.68%
comp115605_c0_seq1	28.57%	71.43%
comp11565_c0_seq1	22.44%	77.56%
comp11568_c0_seq1	9.99%	90.01%
comp11571_c0_seq1	44.54%	55.46%
comp11571_c0_seq10	9.84%	90.16%
comp11571_c0_seq11	12.29%	87.71%
comp11571_c0_seq2	55.14%	44.86%
comp11571_c0_seq3	24.70%	75.30%
comp11571_c0_seq4	30.72%	69.28%
comp11571_c0_seq5	7.00%	93.00%
comp11571_c0_seq6	23.87%	76.13%
comp11571_c0_seq7	66.18%	33.82%
comp11571_c0_seq8	22.65%	77.35%
comp11571_c0_seq9	8.89%	91.11%
comp1157191_c0_seq1	22.08%	77.92%
comp11573_c0_seq1	93.97%	6.03%
comp11576_c0_seq1	75.76%	24.24%
comp1158357_c0_seq1	14.26%	85.74%
comp11584_c0_seq1	7.81%	92.19%
comp11584_c0_seq3	9.90%	90.10%
comp11584_c0_seq7	16.33%	83.67%
comp1158477_c0_seq1	8.52%	91.48%
comp11587_c0_seq5	99.09%	0.91%
comp11590_c0_seq7	4.01%	95.99%
comp11590_c2_seq1	91.63%	8.37%
comp115912_c0_seq1	10.90%	89.10%
comp11593_c0_seq1	87.21%	12.79%
comp11593_c0_seq2	93.42%	6.58%
comp11594_c0_seq3	10.30%	89.70%
comp1159446_c0_seq1	4.51%	95.49%
comp11595_c0_seq4	49.21%	50.79%
comp11596_c0_seq1	97.32%	2.68%
comp11596_c0_seq2	16.80%	83.20%
comp1159926_c0_seq1	5.72%	94.28%
comp115998_c0_seq1	22.54%	77.46%
comp1160_c0_seq1	3.91%	96.09%
comp1160217_c0_seq1	86.02%	13.98%
comp11603_c0_seq6	16.08%	83.92%
comp1160520_c0_seq1	5.94%	94.06%
comp1160577_c0_seq1	5.36%	94.64%
comp11608_c0_seq1	86.59%	13.41%
comp11609_c0_seq3	99.82%	0.18%
comp11609_c0_seq5	97.31%	2.69%
comp11610_c1_seq3	7.89%	92.11%
comp11613_c0_seq1	96.80%	3.20%
comp11613_c1_seq1	17.74%	82.26%
comp11615_c0_seq3	97.97%	2.03%
comp1161829_c0_seq1	8.12%	91.88%
comp116199_c0_seq1	6.57%	93.43%
comp11623_c0_seq1	99.81%	0.19%
comp11626_c0_seq2	14.75%	85.25%
comp11626_c0_seq3	98.37%	1.63%
comp11626_c0_seq5	15.06%	84.94%
comp11627_c0_seq1	94.73%	5.27%
comp11627_c0_seq2	80.28%	19.72%
comp1162978_c0_seq1	5.15%	94.85%
comp11631_c0_seq1	99.85%	0.15%
comp11631_c0_seq2	99.89%	0.11%
comp11632_c0_seq4	45.27%	54.73%
comp11638_c0_seq1	82.84%	17.16%
comp11638_c1_seq1	3.85%	96.15%
comp116388_c0_seq1	3.30%	96.70%
comp11640_c0_seq10	96.36%	3.64%
comp11640_c0_seq11	96.93%	3.07%
comp11640_c0_seq15	44.48%	55.52%
comp11640_c0_seq16	54.63%	45.37%
comp11640_c0_seq17	73.16%	26.84%
comp11640_c0_seq4	70.81%	29.19%
comp11640_c0_seq6	52.67%	47.33%
comp11640_c0_seq7	70.75%	29.25%
comp11640_c0_seq8	71.98%	28.02%
comp11641_c0_seq1	8.28%	91.72%
comp11641_c0_seq2	83.18%	16.82%
comp11641_c0_seq3	10.01%	89.99%
comp11641_c0_seq4	50.70%	49.30%
comp11641_c0_seq5	7.44%	92.56%
comp11641_c0_seq6	7.26%	92.74%
comp11641_c0_seq7	8.17%	91.83%
comp11645_c0_seq12	97.88%	2.12%
comp11645_c0_seq4	15.31%	84.69%
comp11645_c0_seq5	12.18%	87.82%
comp11645_c0_seq7	11.32%	88.68%
comp11647_c0_seq2	3.25%	96.75%
comp11647_c0_seq4	99.88%	0.12%
comp11651_c1_seq1	94.88%	5.12%
comp11651_c1_seq3	96.11%	3.89%
comp11652_c1_seq1	78.91%	21.09%
comp11652_c2_seq2	99.96%	0.04%
comp11654_c1_seq1	11.57%	88.43%
comp11656_c0_seq1	9.77%	90.23%
comp11656_c0_seq10	40.48%	59.52%
comp11656_c0_seq11	15.59%	84.41%
comp11656_c0_seq2	14.18%	85.82%
comp11656_c0_seq3	93.01%	6.99%
comp11656_c0_seq4	7.66%	92.34%
comp11656_c0_seq5	48.24%	51.76%
comp11656_c0_seq6	21.30%	78.70%
comp11656_c0_seq7	8.96%	91.04%
comp11656_c0_seq8	66.85%	33.15%
comp11656_c0_seq9	4.68%	95.32%
comp11657_c0_seq1	9.86%	90.14%
comp11657_c0_seq3	10.27%	89.73%
comp11658_c0_seq12	18.56%	81.44%
comp11658_c0_seq16	12.52%	87.48%
comp1165852_c0_seq1	20.60%	79.40%
comp11659_c0_seq3	98.71%	1.29%
comp11659_c1_seq2	4.43%	95.57%
comp11660_c0_seq3	43.99%	56.01%
comp1166133_c0_seq1	4.86%	95.14%
comp11662_c0_seq1	95.49%	4.51%
comp11662_c0_seq2	73.79%	26.21%
comp11665_c0_seq3	82.59%	17.41%
comp11665_c0_seq4	55.69%	44.31%
comp11667_c10_seq1	2.94%	97.06%
comp11667_c11_seq1	5.64%	94.36%
comp11667_c2_seq1	12.20%	87.80%
comp11667_c5_seq1	64.73%	35.27%
comp11667_c6_seq1	82.30%	17.70%
comp11667_c8_seq3	64.06%	35.94%
comp11667_c8_seq4	68.05%	31.95%
comp11668_c0_seq1	12.17%	87.83%
comp11675_c0_seq2	9.08%	90.92%
comp11675_c0_seq3	19.87%	80.13%
comp11677_c0_seq4	93.33%	6.67%
comp11678_c0_seq1	56.78%	43.22%
comp11678_c0_seq2	62.89%	37.11%
comp11678_c0_seq3	33.46%	66.54%
comp1167810_c0_seq1	8.72%	91.28%
comp11679_c1_seq1	2.81%	97.19%
comp1167983_c0_seq1	6.35%	93.65%
comp11681_c0_seq3	82.46%	17.54%
comp1168118_c0_seq1	22.76%	77.24%
comp1168746_c0_seq1	6.27%	93.73%
comp1168886_c0_seq1	28.71%	71.29%
comp11689_c0_seq1	70.78%	29.22%
comp1169_c0_seq1	11.42%	88.58%
comp1169_c1_seq1	9.52%	90.48%
comp11690_c0_seq14	79.15%	20.85%
comp11690_c0_seq28	23.26%	76.74%
comp11690_c0_seq29	31.38%	68.62%
comp11690_c0_seq32	25.64%	74.36%
comp11692_c0_seq1	27.85%	72.15%
comp11692_c0_seq2	11.22%	88.78%
comp11692_c0_seq3	26.85%	73.15%
comp11692_c0_seq4	13.30%	86.70%
comp11692_c0_seq5	63.36%	36.64%
comp11692_c0_seq6	66.46%	33.54%
comp11692_c0_seq7	37.65%	62.35%
comp1169213_c0_seq1	26.13%	73.87%
comp11698_c0_seq3	9.15%	90.85%
comp1169952_c0_seq1	2.66%	97.34%
comp11700_c0_seq1	79.58%	20.42%
comp11700_c0_seq2	72.52%	27.48%
comp11704_c0_seq1	12.59%	87.41%
comp1171_c0_seq1	5.96%	94.04%
comp1171_c0_seq2	43.07%	56.93%
comp11711_c0_seq1	4.67%	95.33%
comp11711_c0_seq3	11.76%	88.24%
comp11711_c0_seq4	12.07%	87.93%
comp11711_c0_seq6	8.52%	91.48%
comp1171190_c0_seq1	6.25%	93.75%
comp11714_c0_seq1	85.94%	14.06%
comp11714_c0_seq10	51.70%	48.30%
comp11714_c0_seq11	80.68%	19.32%
comp11714_c0_seq12	89.32%	10.68%
comp11714_c0_seq13	87.76%	12.24%
comp11714_c0_seq14	19.45%	80.55%
comp11714_c0_seq15	89.16%	10.84%
comp11714_c0_seq16	87.30%	12.70%
comp11714_c0_seq17	12.79%	87.21%
comp11714_c0_seq18	77.20%	22.80%
comp11714_c0_seq2	68.25%	31.75%
comp11714_c0_seq3	93.35%	6.65%
[truncated: 16,338 more rows]

## Sheet: CPC_data
ID	length	C/NC	CODING POTENTIAL SCORE
comp1000147_c0_seq1	209	noncoding	-1.29099
comp1000180_c0_seq1	224	noncoding	-1.51249
comp1000245_c0_seq1	204	noncoding	-1.23365
comp1000316_c0_seq1	325	noncoding	-1.16036
comp10005_c0_seq1	417	noncoding	-1.10215
comp10005_c1_seq1	1681	noncoding	-1.15587
comp1000674_c0_seq1	212	noncoding	-1.51565
comp10009_c1_seq1	212	noncoding	-0.804516
comp10009_c3_seq4	596	noncoding	-1.15742
comp10009_c3_seq6	597	noncoding	-1.15761
comp1001_c0_seq1	457	noncoding	-1.31215
comp10010_c0_seq2	547	noncoding	-1.336
comp1001047_c0_seq1	208	noncoding	-0.998565
comp10011_c0_seq13	478	noncoding	-1.19808
comp10011_c0_seq2	502	noncoding	-1.20397
comp10011_c0_seq20	269	noncoding	-0.984432
comp10011_c0_seq4	281	noncoding	-0.875294
comp10011_c0_seq6	514	noncoding	-1.20678
comp10011_c0_seq7	245	noncoding	-0.957533
comp1001159_c0_seq1	222	noncoding	-1.1598
comp10012_c0_seq7	214	noncoding	-1.25713
comp1001267_c0_seq1	220	noncoding	-1.28529
comp1001414_c0_seq1	316	noncoding	-1.22128
comp1001499_c0_seq1	249	noncoding	-1.45552
comp10015_c0_seq3	519	noncoding	-1.08775
comp1001599_c0_seq1	202	noncoding	-1.21384
comp1001627_c0_seq1	239	noncoding	-1.42805
comp1001703_c0_seq1	218	noncoding	-0.910886
comp1001774_c0_seq1	245	noncoding	-1.1693
comp1001806_c0_seq1	238	noncoding	-1.5271
comp1001994_c0_seq1	233	noncoding	-1.46618
comp10023_c0_seq1	464	noncoding	-1.09927
comp10023_c1_seq1	445	noncoding	-0.959915
comp1002558_c0_seq1	235	noncoding	-1.00116
comp1002570_c0_seq1	253	noncoding	-1.15852
comp10026_c0_seq1	615	noncoding	-1.12145
comp10026_c0_seq2	926	noncoding	-1.1388
comp1002662_c0_seq1	260	noncoding	-1.36503
comp1002704_c0_seq1	294	noncoding	-1.2965
comp1002757_c0_seq1	313	noncoding	-1.12171
comp10028_c0_seq2	430	noncoding	-1.22847
comp1002883_c0_seq1	216	noncoding	-1.12947
comp1002885_c0_seq1	284	noncoding	-1.23227
comp10030_c0_seq1	404	noncoding	-1.18926
comp10031_c0_seq1	276	noncoding	-1.10454
comp1003106_c0_seq1	204	noncoding	-1.5158
comp10034_c0_seq1	539	noncoding	-0.968906
comp10034_c0_seq2	884	noncoding	-1.15972
comp1003546_c0_seq1	247	noncoding	-1.19059
comp1003687_c0_seq1	245	noncoding	-1.05524
comp1003719_c0_seq1	226	noncoding	-1.28391
comp1003797_c0_seq1	270	noncoding	-1.19334
comp1003804_c0_seq1	426	noncoding	-1.06381
comp1003826_c0_seq1	274	noncoding	-1.3181
comp1003929_c0_seq1	222	noncoding	-1.19428
comp1003937_c0_seq1	329	noncoding	-1.10975
comp100400_c0_seq1	220	noncoding	-1.16376
comp10041_c0_seq1	550	noncoding	-0.968243
comp1004142_c0_seq1	223	noncoding	-1.31781
comp1004258_c0_seq1	301	noncoding	-1.36151
comp10043_c0_seq1	941	noncoding	-1.25772
comp10043_c0_seq2	942	noncoding	-1.25789
comp1004317_c0_seq1	280	noncoding	-1.09131
comp1004345_c0_seq1	256	noncoding	-1.34478
comp10045_c1_seq1	373	noncoding	-1.1687
comp10051_c0_seq1	692	noncoding	-1.30865
comp10051_c0_seq2	724	noncoding	-1.31627
comp10051_c0_seq3	425	noncoding	-1.3776
comp10051_c0_seq4	457	noncoding	-1.38486
comp10051_c0_seq5	350	noncoding	-1.15995
comp1005227_c0_seq1	210	noncoding	-1.41399
comp1005359_c0_seq1	220	noncoding	-1.10391
comp1005417_c0_seq1	217	noncoding	-1.17256
comp1005639_c0_seq1	224	noncoding	-1.20856
comp1005685_c0_seq1	325	noncoding	-1.32369
comp1005709_c0_seq1	211	noncoding	-1.29086
comp1005741_c0_seq1	213	noncoding	-1.11689
comp1005829_c0_seq1	210	noncoding	-1.12222
comp1006137_c0_seq1	238	noncoding	-1.27578
comp10062_c1_seq1	228	noncoding	-1.31027
comp1006377_c0_seq1	277	noncoding	-0.749403
comp1006389_c0_seq1	259	noncoding	-1.53365
comp1006391_c0_seq1	322	noncoding	-1.22796
comp1006479_c0_seq1	264	noncoding	-1.34824
comp1006528_c0_seq1	275	noncoding	-1.13117
comp1006738_c0_seq1	352	noncoding	-0.879232
comp1006982_c0_seq1	271	noncoding	-1.23649
comp1006997_c0_seq1	308	noncoding	-0.928788
comp1007070_c0_seq1	276	noncoding	-1.46657
comp1007120_c0_seq1	210	noncoding	-1.51947
comp10072_c0_seq1	510	noncoding	-0.995828
comp10072_c0_seq2	345	noncoding	-1.20235
comp10072_c0_seq3	780	noncoding	-1.05053
comp10072_c0_seq4	567	noncoding	-1.00944
comp10072_c0_seq5	657	noncoding	-1.02867
comp10072_c0_seq6	691	noncoding	-1.04838
comp10072_c0_seq7	574	noncoding	-1.01106
comp10072_c0_seq8	713	noncoding	-1.03924
comp1007241_c0_seq1	239	noncoding	-1.15762
comp10073_c0_seq1	473	noncoding	-1.30361
comp1007525_c0_seq1	250	noncoding	-1.26282
comp1007621_c0_seq1	245	noncoding	-1.41514
comp1007946_c0_seq1	300	noncoding	-1.48363
comp1007967_c0_seq1	207	noncoding	-0.191056
comp1008_c0_seq1	234	noncoding	-1.40805
comp100811_c0_seq1	447	noncoding	-1.11284
comp10082_c0_seq5	333	noncoding	-1.18005
comp10082_c0_seq6	216	noncoding	-1.12833
comp1008295_c0_seq1	414	noncoding	-1.38084
comp10083_c0_seq1	981	noncoding	-1.25487
comp10083_c0_seq2	1059	noncoding	-1.26383
comp1008340_c0_seq1	230	noncoding	-1.01643
comp10084_c1_seq2	588	noncoding	-1.05437
comp10085_c0_seq1	261	noncoding	-1.36136
comp1008557_c0_seq1	382	noncoding	-1.29962
comp1008599_c0_seq1	232	noncoding	-1.34395
comp10086_c0_seq1	215	noncoding	-1.52477
comp10086_c0_seq2	272	noncoding	-1.11632
comp10086_c0_seq3	385	noncoding	-1.01565
comp10086_c0_seq4	423	noncoding	-0.999711
comp10086_c0_seq5	366	noncoding	-0.759799
comp1008628_c0_seq1	251	noncoding	-1.08323
comp1008656_c0_seq1	238	noncoding	-1.25885
comp1009_c0_seq1	337	noncoding	-1.42647
comp10091_c0_seq8	1528	noncoding	-1.32721
comp10091_c0_seq9	1406	noncoding	-1.32437
comp1009187_c0_seq1	246	noncoding	-1.50577
comp1009193_c0_seq1	239	noncoding	-1.23399
comp1009289_c0_seq1	342	noncoding	-1.46246
comp10093_c0_seq1	340	noncoding	-1.38676
comp10093_c1_seq1	519	noncoding	-0.753428
comp10093_c1_seq3	446	noncoding	-0.93779
comp10093_c1_seq4	470	noncoding	-0.72621
comp1009337_c0_seq1	328	noncoding	-1.16661
comp1009384_c0_seq1	207	noncoding	-1.41325
comp10094_c0_seq3	270	noncoding	-1.47088
comp1009563_c0_seq1	238	noncoding	-1.1374
comp10097_c0_seq1	273	noncoding	-1.32546
comp10097_c0_seq2	305	noncoding	-1.0411
comp10097_c1_seq1	241	noncoding	-1.14062
comp101_c0_seq1	265	noncoding	-1.20293
comp1010066_c0_seq1	205	noncoding	-1.10599
comp1010139_c0_seq1	201	noncoding	-1.27818
comp10102_c0_seq1	374	noncoding	-1.30176
comp1010203_c0_seq1	350	noncoding	-1.29862
comp1010333_c0_seq1	293	noncoding	-1.0428
comp1010343_c0_seq1	239	noncoding	-1.13537
comp1010432_c0_seq1	269	noncoding	-1.11799
comp1010543_c0_seq1	319	noncoding	-1.11029
comp10107_c0_seq2	213	noncoding	-1.3052
comp10108_c0_seq1	309	noncoding	-1.09409
comp10108_c0_seq2	312	noncoding	-1.13195
comp10108_c0_seq3	496	noncoding	-1.42149
comp10108_c0_seq4	499	noncoding	-1.19218
comp10108_c1_seq1	405	noncoding	-1.24114
comp1010853_c0_seq1	210	noncoding	-1.1343
comp1010880_c0_seq1	235	noncoding	-1.04671
comp1010913_c0_seq1	309	noncoding	-1.30842
comp1010940_c0_seq1	308	noncoding	-1.12655
comp1010986_c0_seq1	203	noncoding	-1.21471
comp10110_c0_seq1	652	noncoding	-1.42851
comp10110_c0_seq2	899	noncoding	-1.22261
comp10110_c0_seq3	795	noncoding	-1.21365
comp10110_c0_seq4	628	noncoding	-1.42684
comp10110_c0_seq5	853	noncoding	-1.21889
comp10110_c0_seq6	674	noncoding	-1.42987
comp10110_c0_seq7	570	noncoding	-1.42227
comp10110_c0_seq8	877	noncoding	-1.2209
comp1011000_c0_seq1	207	noncoding	-0.977005
comp10111_c0_seq3	263	noncoding	-1.14478
comp1011560_c0_seq1	227	noncoding	-0.901106
comp1011619_c0_seq1	332	noncoding	-1.2256
comp1011818_c0_seq1	219	noncoding	-1.04193
comp1011828_c0_seq1	213	noncoding	-1.33715
comp1011855_c0_seq1	262	noncoding	-1.22881
comp1011881_c0_seq1	259	noncoding	-1.43682
comp10120_c0_seq1	1239	noncoding	-1.03027
comp10120_c0_seq2	766	noncoding	-0.968672
comp1012002_c0_seq1	276	noncoding	-1.3457
comp10121_c0_seq1	286	noncoding	-1.18032
comp10121_c0_seq3	251	noncoding	-1.15262
comp10123_c0_seq4	610	noncoding	-1.42978
comp10123_c0_seq5	610	noncoding	-1.42978
comp1012335_c0_seq1	271	noncoding	-1.13837
comp1012341_c0_seq1	225	noncoding	-1.18476
comp1012372_c0_seq1	204	noncoding	-1.41098
comp10124_c0_seq1	224	noncoding	-0.968557
comp1012492_c0_seq1	299	noncoding	-1.27403
comp1012579_c0_seq1	213	noncoding	-1.1715
comp1012887_c0_seq1	242	noncoding	-1.2126
comp1012988_c0_seq1	311	noncoding	-1.3659
comp1013253_c0_seq1	212	noncoding	-1.03828
comp1013281_c0_seq1	254	noncoding	-1.00101
comp1013290_c0_seq1	215	noncoding	-1.12065
comp101345_c0_seq1	201	noncoding	-1.1974
comp1013545_c0_seq1	242	noncoding	-1.12839
comp1013669_c0_seq1	230	noncoding	-1.07568
comp1013850_c0_seq1	396	noncoding	-1.25489
comp10139_c0_seq2	589	noncoding	-1.23565
comp101390_c0_seq1	355	noncoding	-0.552373
comp1014045_c0_seq1	228	noncoding	-1.17763
comp10141_c0_seq1	289	noncoding	-1.20984
comp1014180_c0_seq1	235	noncoding	-1.47742
comp1014226_c0_seq1	202	noncoding	-1.18751
comp1014234_c0_seq1	213	noncoding	-1.35488
comp10143_c0_seq1	1415	noncoding	-1.33883
comp10143_c0_seq2	1430	noncoding	-1.33904
comp10143_c0_seq3	1390	noncoding	-1.3383
comp1014305_c0_seq1	310	noncoding	-1.4142
comp1014475_c0_seq1	239	noncoding	-1.03796
comp1014584_c0_seq1	290	noncoding	-1.44329
comp1014653_c0_seq1	209	noncoding	-1.12368
comp1014705_c0_seq1	201	noncoding	-1.05043
comp1015_c0_seq1	222	noncoding	-1.23718
comp1015042_c0_seq1	215	noncoding	-1.32518
comp10154_c1_seq1	229	noncoding	-1.0085
comp10154_c1_seq2	1732	noncoding	-1.02834
comp10154_c2_seq3	671	noncoding	-1.25183
comp10154_c2_seq4	1341	noncoding	-1.14792
comp10154_c2_seq6	1210	noncoding	-1.12939
comp1015417_c0_seq1	209	noncoding	-1.11592
comp1015767_c0_seq1	297	noncoding	-1.20637
comp1016215_c0_seq1	250	noncoding	-1.16177
comp1016310_c0_seq1	212	noncoding	-1.37591
comp1016392_c0_seq1	254	noncoding	-1.26896
comp1016439_c0_seq1	215	noncoding	-1.12116
comp1016454_c0_seq1	208	noncoding	-1.20852
comp10166_c0_seq3	296	noncoding	-1.49706
comp10167_c0_seq2	524	noncoding	-1.24235
comp10167_c0_seq3	315	noncoding	-1.31866
comp1016785_c0_seq1	236	noncoding	-1.1392
comp10170_c0_seq1	302	noncoding	-1.31117
comp1017073_c0_seq1	336	noncoding	-0.97181
comp101714_c0_seq1	302	noncoding	-1.26368
comp1017171_c0_seq1	352	noncoding	-0.957634
comp1017178_c0_seq1	221	noncoding	-1.09518
comp10173_c0_seq1	339	noncoding	-1.13878
comp10173_c0_seq2	268	noncoding	-1.30523
comp1017491_c0_seq1	303	noncoding	-0.992352
comp1017580_c0_seq1	276	noncoding	-1.07863
comp10176_c0_seq1	1457	noncoding	-1.36702
comp10176_c0_seq2	475	noncoding	-1.35911
comp10176_c0_seq3	1431	noncoding	-1.3645
comp10176_c0_seq4	258	noncoding	-1.13462
comp1017737_c0_seq1	312	noncoding	-1.34741
comp10179_c0_seq1	1203	noncoding	-1.22371
comp10179_c0_seq2	644	noncoding	-1.36701
comp10180_c0_seq3	564	noncoding	-1.23515
comp1018030_c0_seq1	276	noncoding	-1.41757
comp10182_c0_seq1	599	noncoding	-1.07805
comp1018272_c0_seq1	244	noncoding	-1.15817
comp1018368_c0_seq1	269	noncoding	-1.20219
comp1018392_c0_seq1	267	noncoding	-1.42304
comp1018488_c0_seq1	440	noncoding	-1.37069
comp1018495_c0_seq1	217	noncoding	-1.10467
comp1018568_c0_seq1	273	noncoding	-1.42381
comp1018582_c0_seq1	392	noncoding	-1.20685
comp10188_c0_seq2	254	noncoding	-1.25089
comp10189_c0_seq1	1031	noncoding	-1.21039
comp10189_c0_seq2	1000	noncoding	-1.20835
comp10189_c0_seq3	1052	noncoding	-1.21175
comp10189_c0_seq4	988	noncoding	-1.20755
comp1018983_c0_seq1	318	noncoding	-1.2051
comp1018992_c0_seq1	273	noncoding	-1.25119
comp1019368_c0_seq1	315	noncoding	-1.20005
comp1019450_c0_seq1	239	noncoding	-0.990003
comp10197_c0_seq1	259	noncoding	-1.28928
comp10197_c0_seq3	275	noncoding	-1.29945
comp10197_c0_seq6	229	noncoding	-1.26676
comp10197_c0_seq9	245	noncoding	-1.27934
comp10198_c0_seq1	389	noncoding	-1.18836
comp1019929_c0_seq1	204	noncoding	-0.953933
comp102_c0_seq1	253	noncoding	-1.34361
comp102_c1_seq1	262	noncoding	-1.27838
comp10200_c0_seq1	952	noncoding	-1.20351
comp10200_c0_seq2	1044	noncoding	-1.21038
comp10200_c0_seq3	323	noncoding	-1.14901
comp1020064_c0_seq1	208	noncoding	-1.06621
comp1020163_c0_seq1	224	noncoding	-1.18178
comp1020241_c0_seq1	205	noncoding	-1.25052
comp1020358_c0_seq1	214	noncoding	-1.5256
comp1020575_c0_seq1	215	noncoding	-1.50508
comp1020628_c0_seq1	259	noncoding	-1.45761
comp1020646_c0_seq1	239	noncoding	-1.23946
comp10209_c0_seq3	201	noncoding	-1.38135
comp10210_c0_seq1	207	noncoding	-1.51191
comp10213_c0_seq1	267	noncoding	-0.991827
comp10213_c0_seq2	418	noncoding	-1.04885
comp1021302_c0_seq1	209	noncoding	-1.21742
comp1021371_c0_seq1	321	noncoding	-1.06478
comp1021485_c0_seq1	248	noncoding	-1.3016
comp10215_c0_seq1	285	noncoding	-1.22905
comp10215_c0_seq2	421	noncoding	-1.15786
comp10215_c0_seq3	267	noncoding	-1.21589
comp1021528_c0_seq1	201	noncoding	-1.39183
comp1021760_c0_seq1	224	noncoding	-1.11474
comp1021837_c0_seq1	209	noncoding	-1.03872
comp10219_c0_seq1	668	noncoding	-0.223361
comp10219_c0_seq2	282	noncoding	-1.14258
comp10219_c0_seq3	721	noncoding	-0.86297
comp10219_c0_seq4	713	noncoding	-0.24206
comp10219_c0_seq5	766	noncoding	-0.879568
comp10219_c0_seq6	747	noncoding	-0.872721
comp10219_c0_seq7	694	noncoding	-0.234276
comp102193_c0_seq1	615	noncoding	-1.40889
comp10222_c0_seq1	446	noncoding	-0.939439
comp1022220_c0_seq1	367	noncoding	-1.42616
comp1022263_c0_seq1	349	noncoding	-1.33116
comp10226_c0_seq1	677	noncoding	-1.14398
comp10226_c0_seq2	653	noncoding	-1.14095
comp10227_c0_seq1	544	noncoding	-1.1829
comp10227_c0_seq2	592	noncoding	-1.47771
comp1023_c0_seq1	252	noncoding	-1.29902
comp1023_c0_seq2	274	noncoding	-1.3099
comp10232_c0_seq1	299	noncoding	-1.40259
comp1023223_c0_seq1	253	noncoding	-1.06677
comp1023261_c0_seq1	225	noncoding	-1.52037
comp1023372_c0_seq1	242	noncoding	-1.11997
comp10235_c0_seq1	232	noncoding	-1.16931
comp10235_c0_seq2	254	noncoding	-1.17974
comp10235_c1_seq1	337	noncoding	-1.36683
comp10235_c1_seq3	364	noncoding	-1.37396
comp10235_c1_seq4	664	noncoding	-1.40227
comp10235_c1_seq7	353	noncoding	-1.37118
comp10235_c1_seq8	637	noncoding	-1.39943
comp10235_c1_seq9	653	noncoding	-1.40115
comp10236_c0_seq2	915	noncoding	-1.14443
comp1023600_c0_seq1	204	noncoding	-1.28696
comp1023603_c0_seq1	207	noncoding	-1.14852
comp1023702_c0_seq1	295	noncoding	-0.860396
comp1023945_c0_seq1	241	noncoding	-1.35504
comp1023992_c0_seq1	205	noncoding	-1.07147
comp1024026_c0_seq1	219	noncoding	-0.822477
comp1024137_c0_seq1	237	noncoding	-0.987728
comp1024147_c0_seq1	275	noncoding	-1.09919
comp1024381_c0_seq1	435	noncoding	-0.63852
comp1024796_c0_seq1	283	noncoding	-1.4316
comp10248_c0_seq1	1182	noncoding	-1.27288
comp10248_c0_seq2	717	noncoding	-1.14104
comp1024802_c0_seq1	254	noncoding	-1.16527
comp1024807_c0_seq1	215	noncoding	-1.52474
comp10249_c0_seq2	2236	noncoding	-1.30038
comp10249_c0_seq3	1579	noncoding	-1.30555
comp10250_c0_seq1	792	noncoding	-1.28509
comp10250_c0_seq2	734	noncoding	-1.47339
comp1025086_c0_seq1	206	noncoding	-1.47862
comp1025185_c0_seq1	399	noncoding	-1.32452
comp1025223_c0_seq1	221	noncoding	-1.0721
comp1025285_c0_seq1	231	noncoding	-1.42972
comp10254_c1_seq2	325	noncoding	-1.08131
comp10255_c0_seq1	704	noncoding	-0.925079
comp10255_c1_seq1	247	noncoding	-1.1583
comp10256_c0_seq1	362	noncoding	-1.3976
comp1026097_c0_seq1	210	noncoding	-1.42036
comp10261_c0_seq2	512	noncoding	-1.25711
comp1026429_c0_seq1	242	noncoding	-1.31736
comp1026481_c0_seq1	202	noncoding	-1.11445
comp10265_c0_seq1	449	noncoding	-1.18479
comp1026663_c0_seq1	245	noncoding	-1.33764
comp1026673_c0_seq1	319	noncoding	-1.08618
comp10267_c1_seq1	602	noncoding	-1.1572
comp1027_c0_seq1	332	noncoding	-1.53386
comp1027150_c0_seq1	282	noncoding	-1.20685
comp1027343_c0_seq1	296	noncoding	-1.35229
comp10275_c0_seq1	341	noncoding	-1.26449
comp1027525_c0_seq1	225	noncoding	-1.48659
comp10276_c0_seq1	2306	noncoding	-0.972046
comp1027649_c0_seq1	220	noncoding	-1.19458
comp1027698_c0_seq1	338	noncoding	-1.2245
comp10278_c0_seq1	682	noncoding	-1.13067
comp10278_c0_seq2	812	noncoding	-1.12004
comp10278_c0_seq3	493	noncoding	-1.10998
comp102781_c0_seq1	636	noncoding	-1.22238
comp1027860_c0_seq1	209	noncoding	-1.35082
comp1027866_c0_seq1	218	noncoding	-1.47822
comp1027892_c0_seq1	231	noncoding	-1.19967
comp10279_c1_seq1	1084	noncoding	-1.2965
comp1027952_c0_seq1	251	noncoding	-1.49315
comp1028314_c0_seq1	206	noncoding	-1.05246
comp1028403_c0_seq1	227	noncoding	-1.3447
comp1028415_c0_seq1	256	noncoding	-1.37604
comp1028678_c0_seq1	280	coding	0.12267
comp1028903_c0_seq1	209	noncoding	-1.1165
comp1029051_c0_seq1	327	noncoding	-1.48319
comp1029089_c0_seq1	209	noncoding	-1.52598
comp1029330_c0_seq1	213	noncoding	-1.02988
comp1029442_c0_seq1	250	noncoding	-1.45026
comp1029522_c0_seq1	280	noncoding	-1.40178
comp1029785_c0_seq1	202	noncoding	-1.42787
comp1029805_c0_seq1	295	noncoding	-1.30417
comp10299_c0_seq1	349	noncoding	-1.13364
comp10299_c0_seq2	348	noncoding	-1.08484
comp10299_c0_seq3	544	noncoding	-1.16602
comp103_c0_seq1	415	noncoding	-1.37384
comp1030280_c0_seq1	264	noncoding	-1.52036
comp1030328_c0_seq1	219	noncoding	-1.42721
comp10305_c0_seq1	250	noncoding	-1.21243
comp10306_c0_seq2	236	noncoding	-1.12111
comp10306_c0_seq6	284	noncoding	-1.16834
comp103084_c0_seq1	387	noncoding	-1.24591
comp1030856_c0_seq1	210	noncoding	-1.30777
comp1030898_c0_seq1	255	noncoding	-1.3826
comp1030926_c0_seq1	205	noncoding	-1.25551
comp10310_c0_seq1	341	noncoding	-1.25074
comp10310_c1_seq1	1412	noncoding	-1.17645
comp1031057_c0_seq1	231	noncoding	-0.923797
comp1031302_c0_seq1	285	noncoding	-1.18668
comp1031339_c0_seq1	213	noncoding	-1.52054
comp1031866_c0_seq1	236	noncoding	-1.17766
comp1032187_c0_seq1	252	noncoding	-1.12636
comp10322_c0_seq2	234	noncoding	-1.44266
comp10322_c0_seq4	251	noncoding	-1.44705
comp1032417_c0_seq1	230	noncoding	-1.15339
comp1032777_c0_seq1	243	noncoding	-1.40761
comp1032878_c0_seq1	243	noncoding	-1.12102
comp1032944_c0_seq1	203	noncoding	-1.22831
comp1033416_c0_seq1	209	noncoding	-1.08372
comp10337_c0_seq3	759	noncoding	-1.22513
comp10337_c0_seq5	305	noncoding	-1.2729
comp1033846_c0_seq1	247	noncoding	-1.18416
comp1034_c0_seq1	275	noncoding	-1.36595
comp10340_c0_seq1	689	noncoding	-1.4261
comp10340_c0_seq10	1055	noncoding	-1.26378
comp10340_c0_seq11	513	noncoding	-1.41662
comp10340_c0_seq12	503	noncoding	-1.43813
comp10340_c0_seq13	886	noncoding	-1.24719
comp10340_c0_seq14	710	noncoding	-1.29574
comp10340_c0_seq15	932	noncoding	-1.2925
comp10340_c0_seq16	886	noncoding	-1.32153
comp10340_c0_seq17	460	noncoding	-1.15679
comp10340_c0_seq18	746	noncoding	-1.26429
comp10340_c0_seq19	853	noncoding	-1.28195
comp10340_c0_seq2	869	noncoding	-1.24524
comp10340_c0_seq20	1045	noncoding	-1.26299
comp10340_c0_seq21	284	noncoding	-1.19007
comp10340_c0_seq22	753	noncoding	-1.2656
comp10340_c0_seq23	1231	noncoding	-1.27652
comp10340_c0_seq24	879	noncoding	-1.32075
comp10340_c0_seq25	763	noncoding	-1.26738
comp10340_c0_seq26	1055	noncoding	-1.33866
comp10340_c0_seq27	577	noncoding	-1.22449
comp10340_c0_seq28	876	noncoding	-1.24602
comp10340_c0_seq29	327	noncoding	-1.49544
comp10340_c0_seq3	922	noncoding	-1.29125
comp10340_c0_seq30	700	noncoding	-1.29394
comp10340_c0_seq4	337	noncoding	-1.11194
comp10340_c0_seq5	1062	noncoding	-1.26438
comp10340_c0_seq6	700	noncoding	-1.22027
comp10340_c0_seq7	869	noncoding	-1.31948
comp10340_c0_seq8	693	noncoding	-1.29262
comp10340_c0_seq9	524	noncoding	-1.25138
comp103428_c0_seq1	400	noncoding	-1.35429
comp1034381_c0_seq1	207	noncoding	-1.10632
comp10349_c1_seq1	643	noncoding	-1.21085
comp1035079_c0_seq1	205	noncoding	-1.36679
comp103512_c0_seq1	242	noncoding	-1.52133
comp1035134_c0_seq1	234	noncoding	-1.08343
comp1035276_c0_seq1	210	noncoding	-1.13361
comp10353_c0_seq2	408	noncoding	-1.151
comp1035301_c0_seq1	220	noncoding	-1.13682
comp1035329_c0_seq1	228	noncoding	-1.17769
comp10354_c0_seq1	430	noncoding	-1.35492
comp10354_c0_seq2	977	noncoding	-1.40669
comp10354_c0_seq3	897	noncoding	-1.40293
comp10354_c0_seq4	350	noncoding	-1.33457
comp1035645_c0_seq1	204	noncoding	-1.13066
comp10357_c0_seq1	264	noncoding	-1.03301
comp10357_c1_seq2	609	noncoding	-1.37934
comp10357_c3_seq1	636	noncoding	-1.25714
comp1035728_c0_seq1	210	noncoding	-1.18556
comp1036275_c0_seq1	282	noncoding	-1.45479
comp1036292_c0_seq1	238	noncoding	-1.42687
comp1036805_c0_seq1	255	noncoding	-1.17261
comp1036914_c0_seq1	239	noncoding	-1.38152
comp1037105_c0_seq1	225	noncoding	-1.32589
comp10372_c0_seq3	598	noncoding	-1.20112
comp103722_c0_seq1	316	noncoding	-1.30734
comp1037295_c0_seq1	231	noncoding	-1.0855
comp1037343_c0_seq1	255	noncoding	-1.24492
comp1037421_c0_seq1	218	noncoding	-1.43365
comp10375_c0_seq1	4324	noncoding	-1.25759
comp103754_c0_seq1	431	noncoding	-1.00276
comp10377_c1_seq1	721	noncoding	-1.33259
comp1037831_c0_seq1	201	noncoding	-1.43213
comp10379_c0_seq1	613	noncoding	-1.49682
comp1037926_c0_seq1	209	noncoding	-1.0085
comp1038329_c0_seq1	371	noncoding	-1.40166
comp1038583_c0_seq1	247	noncoding	-1.49016
comp1038657_c0_seq1	223	noncoding	-1.02771
comp10387_c0_seq1	203	noncoding	-1.35035
comp10387_c0_seq3	286	noncoding	-0.681764
comp10387_c0_seq4	226	noncoding	-0.816156
comp1038702_c0_seq1	208	noncoding	-1.09859
comp1039152_c0_seq1	250	noncoding	-1.26079
comp1039200_c0_seq1	247	noncoding	-1.34646
comp1039217_c0_seq1	262	noncoding	-1.40167
comp1039391_c0_seq1	234	noncoding	-0.921534
comp10394_c0_seq1	631	noncoding	-1.09312
comp10394_c0_seq2	1175	noncoding	-1.28121
comp10394_c0_seq3	353	noncoding	-1.28098
comp1039401_c0_seq1	295	noncoding	-1.21067
comp10398_c0_seq1	1419	noncoding	-1.16458
comp1040054_c0_seq1	279	noncoding	-1.3031
comp10401_c0_seq1	572	noncoding	-1.08843
comp10401_c0_seq2	547	noncoding	-1.07866
comp10401_c0_seq3	225	noncoding	-1.1173
comp1040121_c0_seq1	271	noncoding	-1.20878
comp1040472_c0_seq1	225	noncoding	-1.1875
comp10405_c0_seq1	783	noncoding	-1.44626
comp1040530_c0_seq1	311	noncoding	-1.22825
comp1040655_c0_seq1	238	noncoding	-1.26621
comp1040669_c0_seq1	300	noncoding	-1.26275
comp1040900_c0_seq1	254	noncoding	-1.19903
comp10410_c0_seq3	691	noncoding	-1.33194
comp10410_c0_seq4	768	noncoding	-1.38805
comp1041035_c0_seq1	279	noncoding	-1.18118
comp1041088_c0_seq1	233	noncoding	-1.49284
comp10411_c0_seq1	289	noncoding	-1.50105
comp10412_c0_seq1	618	noncoding	-0.77444
comp10412_c0_seq2	921	noncoding	-0.825113
comp1041234_c0_seq1	227	noncoding	-1.38099
comp1041276_c0_seq1	227	noncoding	-1.49784
comp1041508_c0_seq1	216	noncoding	-1.35471
comp1041580_c0_seq1	235	noncoding	-1.3569
comp10417_c0_seq1	359	noncoding	-1.19266
comp1041718_c0_seq1	216	noncoding	-1.12625
comp1041755_c0_seq1	265	noncoding	-1.11452
comp1042_c0_seq1	230	noncoding	-1.28301
comp1042047_c0_seq1	201	noncoding	-1.11239
comp10422_c0_seq2	239	noncoding	-1.27254
comp1042522_c0_seq1	219	noncoding	-0.856344
comp1042574_c0_seq1	340	noncoding	-1.16658
comp10428_c0_seq1	422	noncoding	-1.31771
comp1042816_c0_seq1	246	noncoding	-1.23935
comp1042934_c0_seq1	236	noncoding	-1.39643
comp1042944_c0_seq1	230	noncoding	-1.40661
comp104299_c0_seq1	606	noncoding	-1.47095
comp1043058_c0_seq1	210	noncoding	-1.31938
comp10431_c0_seq1	536	noncoding	-1.24715
comp10431_c2_seq1	1227	noncoding	-1.14672
comp1043317_c0_seq1	344	noncoding	-1.29189
comp1043367_c0_seq1	247	noncoding	-1.14797
comp10434_c2_seq1	339	noncoding	-1.26873
comp10436_c1_seq1	1011	noncoding	-1.42359
comp1044009_c0_seq1	323	noncoding	-1.3282
comp1044011_c0_seq1	262	noncoding	-1.17544
comp1044024_c0_seq1	242	noncoding	-1.48365
comp1044064_c0_seq1	285	noncoding	-1.52184
comp1044175_c0_seq1	207	noncoding	-1.13336
comp1044208_c0_seq1	238	noncoding	-1.39933
comp10443_c0_seq3	296	noncoding	-1.17926
comp10443_c0_seq4	274	noncoding	-1.16132
comp1044412_c0_seq1	209	noncoding	-1.12717
comp1044590_c0_seq1	244	noncoding	-1.13418
comp10448_c0_seq1	928	noncoding	-1.29193
comp10448_c0_seq2	939	noncoding	-1.29283
comp1044837_c0_seq1	274	noncoding	-0.667265
comp1044955_c0_seq1	256	noncoding	-1.25866
comp10450_c0_seq2	238	noncoding	-1.5044
comp10451_c0_seq1	239	noncoding	-1.42418
comp10451_c0_seq2	1163	noncoding	-1.23263
comp1045179_c0_seq1	226	noncoding	-1.10242
comp10454_c0_seq1	257	noncoding	-0.885932
comp1045436_c0_seq1	261	noncoding	-1.1235
comp104544_c0_seq1	213	noncoding	-1.21975
comp1045590_c0_seq1	285	noncoding	-1.14822
comp10456_c1_seq1	397	noncoding	-1.2008
comp1045679_c0_seq1	220	noncoding	-1.02915
comp10457_c0_seq1	553	noncoding	-1.32672
comp1045953_c0_seq1	341	noncoding	-1.39929
comp10461_c1_seq1	390	noncoding	-1.43666
comp1046180_c0_seq1	209	noncoding	-0.857403
comp10465_c0_seq1	432	noncoding	-1.16161
comp1046516_c0_seq1	219	noncoding	-1.12708
comp1046842_c0_seq1	238	noncoding	-1.14321
comp1047092_c0_seq1	300	noncoding	-1.30111
comp10472_c0_seq18	816	noncoding	-1.31034
comp10472_c0_seq2	513	noncoding	-0.841299
comp10472_c0_seq5	585	noncoding	-1.45552
comp10472_c0_seq8	262	noncoding	-0.98219
comp10472_c0_seq9	934	noncoding	-1.02999
comp10472_c1_seq1	1020	noncoding	-1.21964
comp10472_c2_seq1	1272	noncoding	-1.36022
comp10472_c2_seq2	1309	noncoding	-1.2896
comp10472_c3_seq1	899	noncoding	-1.35313
comp10472_c3_seq2	848	noncoding	-1.4038
comp1047303_c0_seq1	270	noncoding	-1.11987
comp10478_c0_seq1	937	noncoding	-1.49096
comp10478_c0_seq2	203	noncoding	-1.16582
comp10478_c0_seq4	228	noncoding	-1.18086
comp10479_c0_seq1	564	noncoding	-1.19181
comp10479_c1_seq2	374	noncoding	-1.51675
comp1048_c0_seq1	242	noncoding	-1.3577
comp10480_c0_seq9	351	noncoding	-1.21413
comp1048122_c0_seq1	300	noncoding	-0.994775
comp1048255_c0_seq1	205	noncoding	-1.18586
comp10484_c0_seq1	405	noncoding	-1.42097
comp10484_c0_seq2	284	noncoding	-1.21656
comp1048427_c0_seq1	225	noncoding	-1.06071
comp10485_c0_seq1	223	noncoding	-1.41632
comp1048614_c0_seq1	254	noncoding	-1.04948
comp10487_c0_seq1	378	noncoding	-1.5102
comp1048779_c0_seq1	352	noncoding	-0.946114
comp1049084_c0_seq1	269	noncoding	-1.3888
comp10492_c0_seq1	755	noncoding	-1.41186
comp1049233_c0_seq1	213	noncoding	-1.40618
comp104934_c0_seq1	333	noncoding	-1.20516
comp10494_c0_seq5	556	noncoding	-1.20346
comp10497_c0_seq1	246	noncoding	-1.18787
comp10497_c0_seq3	284	noncoding	-1.21681
comp1049728_c0_seq1	395	noncoding	-1.30358
comp10498_c0_seq1	841	noncoding	-1.36876
comp10498_c0_seq2	331	noncoding	-1.30132
comp1050_c0_seq1	267	noncoding	-0.92921
comp10500_c0_seq1	961	noncoding	-1.32428
comp1050215_c0_seq1	271	noncoding	-1.1747
comp1050545_c0_seq1	281	noncoding	-0.975375
comp1050699_c0_seq1	302	noncoding	-0.986739
comp10507_c0_seq2	367	noncoding	-1.37202
comp10508_c0_seq1	1096	noncoding	-1.22149
comp10508_c0_seq2	1119	noncoding	-1.2223
comp1050964_c0_seq1	208	noncoding	-1.42104
comp1051_c0_seq1	243	noncoding	-0.880064
comp10510_c0_seq2	364	noncoding	-1.09288
comp10510_c0_seq3	277	noncoding	-1.02408
comp1051189_c0_seq1	207	noncoding	-1.06084
comp1051277_c0_seq1	340	noncoding	-1.02454
comp10514_c0_seq1	2181	noncoding	-0.998848
comp1051568_c0_seq1	223	noncoding	-1.51811
comp1051574_c0_seq1	268	noncoding	-0.136255
comp10516_c0_seq1	805	noncoding	-1.22098
comp10516_c1_seq1	590	noncoding	-1.37642
comp10516_c2_seq1	442	noncoding	-1.28376
comp10516_c2_seq2	398	noncoding	-1.27273
comp10516_c2_seq3	960	noncoding	-1.25855
comp10516_c2_seq4	981	noncoding	-0.771214
comp1051699_c0_seq1	258	noncoding	-1.32325
comp10517_c0_seq1	292	noncoding	-1.2211
comp10517_c0_seq2	311	noncoding	-1.23383
comp10517_c0_seq3	425	noncoding	-1.21318
comp10517_c0_seq4	358	noncoding	-1.26017
comp10517_c0_seq5	1142	noncoding	-1.04668
comp1051869_c0_seq1	216	noncoding	-1.33369
comp10519_c0_seq2	664	noncoding	-1.27769
comp1051919_c0_seq1	279	noncoding	-1.09377
comp1051986_c0_seq1	250	noncoding	-1.2521
comp1052_c0_seq1	483	noncoding	-1.40701
comp10520_c0_seq1	345	noncoding	-1.09098
comp1052077_c0_seq1	219	noncoding	-1.17544
comp10522_c0_seq2	539	noncoding	-0.939005
comp10522_c0_seq4	1146	noncoding	-1.0224
comp1052305_c0_seq1	237	noncoding	-1.51708
comp1052312_c0_seq1	217	noncoding	-1.43142
comp1052320_c0_seq1	288	noncoding	-0.965583
comp10525_c1_seq1	987	noncoding	-0.934499
comp10525_c2_seq1	1356	noncoding	-1.05165
comp105258_c0_seq1	1030	noncoding	-1.26358
comp10526_c0_seq1	223	noncoding	-1.51575
comp10528_c0_seq1	350	noncoding	-1.1917
comp10529_c0_seq1	524	noncoding	-1.21764
comp10529_c1_seq1	378	noncoding	-1.35978
comp10532_c0_seq1	1314	noncoding	-1.30836
comp10532_c1_seq1	420	noncoding	-1.36814
comp10536_c0_seq1	262	noncoding	-1.41949
comp10536_c0_seq2	213	noncoding	-1.16105
comp10536_c0_seq3	282	noncoding	-1.20005
comp10537_c0_seq1	230	noncoding	-1.30695
comp1053805_c0_seq1	288	noncoding	-1.34608
comp10540_c0_seq1	774	noncoding	-1.41224
comp10540_c0_seq2	764	noncoding	-1.41142
comp1054118_c0_seq1	277	noncoding	-0.848502
comp1054184_c0_seq1	205	noncoding	-1.25491
comp10544_c0_seq1	779	noncoding	-1.31351
comp10544_c0_seq2	779	noncoding	-1.31351
comp1054582_c0_seq1	381	noncoding	-1.21996
comp10549_c1_seq1	220	noncoding	-1.21599
comp1055_c0_seq1	273	noncoding	-1.04317
comp1055179_c0_seq1	284	noncoding	-1.54666
comp1055383_c0_seq1	229	noncoding	-1.30868
comp10554_c0_seq7	398	noncoding	-1.20597
comp1055517_c0_seq1	240	noncoding	-1.48007
comp1055568_c0_seq1	471	noncoding	-0.946073
comp10556_c0_seq2	640	noncoding	-1.19805
comp10558_c1_seq1	1098	noncoding	-1.14569
comp10559_c0_seq2	358	noncoding	-1.02172
comp10561_c0_seq1	789	noncoding	-1.38704
comp10561_c0_seq2	805	noncoding	-1.38807
comp1056135_c0_seq1	222	noncoding	-1.16787
comp10562_c0_seq1	369	noncoding	-1.22471
comp10566_c0_seq1	1137	noncoding	-0.954053
comp10566_c0_seq2	1288	noncoding	-0.967924
comp10566_c0_seq3	338	noncoding	-1.02391
comp10566_c0_seq4	489	noncoding	-1.07022
comp1056664_c0_seq1	241	noncoding	-1.14423
comp1056745_c0_seq1	202	noncoding	-1.29946
comp10568_c0_seq1	367	noncoding	-0.827653
comp1056957_c0_seq1	273	noncoding	-1.22678
comp105704_c0_seq1	231	noncoding	-1.32229
comp1057086_c0_seq1	242	noncoding	-1.39213
comp10572_c0_seq1	470	noncoding	-1.2194
comp10572_c1_seq10	1405	noncoding	-1.23741
comp10572_c1_seq11	861	noncoding	-1.30264
comp10572_c1_seq12	564	noncoding	-1.07241
comp10572_c1_seq13	1159	noncoding	-1.22066
comp10572_c1_seq14	1387	noncoding	-1.23641
comp10572_c1_seq15	323	noncoding	-1.14448
comp10572_c1_seq16	286	noncoding	-1.26495
comp10572_c1_seq17	365	noncoding	-1.4486
comp10572_c1_seq2	1463	noncoding	-1.24053
comp10572_c1_seq4	1217	noncoding	-1.22522
comp10572_c1_seq5	879	noncoding	-1.30546
comp10572_c1_seq7	1445	noncoding	-1.23963
comp1057213_c0_seq1	261	noncoding	-1.10135
comp1057550_c0_seq1	242	noncoding	-1.30486
comp1057567_c0_seq1	216	noncoding	-1.29559
comp10577_c0_seq1	366	noncoding	-1.19885
comp10577_c0_seq2	399	noncoding	-1.21647
comp10577_c0_seq3	411	noncoding	-1.22227
comp10577_c0_seq4	325	noncoding	-1.17278
comp10577_c0_seq5	280	noncoding	-1.13732
comp10577_c0_seq6	385	noncoding	-1.20929
comp10577_c0_seq7	299	noncoding	-1.15336
comp10577_c0_seq8	313	noncoding	-1.16417
comp10579_c0_seq1	1597	noncoding	-1.06888
comp10579_c1_seq1	327	noncoding	-1.22314
comp10579_c4_seq1	360	noncoding	-1.0236
comp10579_c4_seq2	809	noncoding	-1.1707
comp1057985_c0_seq1	271	noncoding	-1.34857
comp1058_c0_seq1	213	noncoding	-1.47956
comp10580_c0_seq2	1313	noncoding	-1.25982
comp1058055_c0_seq1	206	noncoding	-1.40887
comp10581_c0_seq1	3177	noncoding	-1.27999
comp1058260_c0_seq1	302	noncoding	-1.17129
comp10584_c0_seq1	1245	noncoding	-1.2202
comp10584_c0_seq2	292	noncoding	-1.04909
comp10584_c0_seq3	274	noncoding	-1.05192
comp10584_c0_seq4	427	noncoding	-1.40177
comp1058669_c0_seq1	234	noncoding	-1.22371
comp10587_c0_seq1	1751	noncoding	-1.10054
comp10587_c0_seq2	1764	noncoding	-1.10511
comp10588_c0_seq1	685	noncoding	-1.27116
comp10588_c0_seq2	721	noncoding	-1.27644
comp10588_c0_seq3	692	noncoding	-1.27222
comp1058850_c0_seq1	291	noncoding	-1.32096
comp10590_c0_seq1	1225	noncoding	-1.38441
comp10590_c0_seq2	549	noncoding	-1.2417
comp10591_c0_seq1	359	noncoding	-1.4121
comp10591_c0_seq2	333	noncoding	-1.126
comp10597_c0_seq1	300	noncoding	-1.07289
comp10597_c0_seq6	325	noncoding	-1.04604
comp10597_c0_seq8	314	noncoding	-1.05633
comp10598_c0_seq1	700	noncoding	-0.954907
comp10598_c0_seq2	4151	noncoding	-1.25345
comp10598_c0_seq3	774	noncoding	-1.27494
comp10598_c0_seq4	4077	noncoding	-1.16467
comp10598_c2_seq1	584	noncoding	-1.34439
comp10599_c0_seq2	408	noncoding	-1.36538
comp10599_c0_seq5	352	noncoding	-1.35812
comp1060_c0_seq1	210	noncoding	-1.30684
comp1060481_c0_seq1	235	noncoding	-1.27648
comp10605_c0_seq1	344	noncoding	-1.30419
comp10605_c0_seq2	1593	noncoding	-1.2464
comp10605_c0_seq3	1608	noncoding	-1.24697
comp10605_c0_seq4	593	noncoding	-1.19514
comp1060975_c0_seq1	242	noncoding	-1.48249
comp1061041_c0_seq1	248	noncoding	-1.49334
comp10613_c0_seq3	245	noncoding	-1.11514
comp1061565_c0_seq1	213	noncoding	-1.06981
comp1061678_c0_seq1	344	noncoding	-1.5487
comp10617_c0_seq3	219	noncoding	-1.2975
comp1061730_c0_seq1	261	noncoding	-1.36735
comp10620_c0_seq1	808	noncoding	-1.12188
comp1062062_c0_seq1	302	noncoding	-1.37704
comp10627_c0_seq1	752	noncoding	-1.21417
comp10627_c0_seq2	1113	noncoding	-1.24769
comp10627_c1_seq1	1134	noncoding	-1.39592
comp1063099_c0_seq1	223	noncoding	-0.948221
comp10631_c0_seq1	3368	noncoding	-1.28457
comp10631_c0_seq2	367	noncoding	-1.2856
comp10631_c0_seq3	3434	noncoding	-1.28679
comp10631_c0_seq4	3416	noncoding	-1.28621
comp10631_c0_seq5	3406	noncoding	-1.28592
comp10631_c0_seq6	3390	noncoding	-1.28534
comp10633_c0_seq4	315	noncoding	-1.21878
comp10636_c0_seq2	502	noncoding	-1.48538
comp1063695_c0_seq1	231	noncoding	-0.832051
comp10637_c0_seq1	316	noncoding	-1.10372
comp10637_c0_seq3	279	noncoding	-1.2181
comp10637_c0_seq5	686	noncoding	-1.05982
comp10637_c0_seq6	573	noncoding	-1.0653
comp10637_c0_seq7	325	noncoding	-1.23584
comp1063834_c0_seq1	248	noncoding	-0.984644
comp10641_c0_seq1	3379	coding	0.397835
comp10641_c0_seq2	3321	coding	0.400606
comp10641_c0_seq3	3349	coding	0.399296
comp1064429_c0_seq1	223	noncoding	-1.41788
comp10645_c0_seq2	664	noncoding	-1.34597
comp106457_c0_seq1	337	noncoding	-1.06344
comp10648_c0_seq2	344	noncoding	-1.1114
comp10649_c0_seq1	320	noncoding	-1.31765
comp10649_c0_seq2	935	noncoding	-1.28693
comp10649_c0_seq3	335	noncoding	-1.18099
comp1064962_c0_seq1	202	noncoding	-1.33807
comp1065_c0_seq1	263	noncoding	-0.691481
comp1065047_c0_seq1	266	noncoding	-1.42817
comp10652_c1_seq1	666	noncoding	-1.26039
comp1065210_c0_seq1	352	noncoding	-1.33503
comp10653_c0_seq1	1048	noncoding	-1.31892
comp10653_c0_seq2	662	noncoding	-1.27164
comp10653_c0_seq3	418	noncoding	-1.29983
comp10653_c0_seq4	804	noncoding	-1.23584
comp10654_c1_seq1	1237	noncoding	-1.22608
comp10654_c1_seq2	1107	noncoding	-1.21928
comp1065509_c0_seq1	246	noncoding	-1.31318
comp10656_c0_seq1	316	noncoding	-1.39093
comp10656_c0_seq2	382	noncoding	-1.31676
comp1065999_c0_seq1	209	noncoding	-1.37847
comp1066_c0_seq1	256	noncoding	-1.15701
comp1066461_c0_seq1	201	noncoding	-1.39044
comp1066498_c0_seq1	210	noncoding	-1.15702
comp1066600_c0_seq1	201	noncoding	-1.29421
comp10667_c0_seq3	265	noncoding	-1.2592
comp1066938_c0_seq1	262	noncoding	-1.43349
comp106700_c0_seq1	431	noncoding	-0.694225
comp10671_c0_seq2	495	noncoding	-1.43119
comp10671_c0_seq3	617	noncoding	-1.20525
comp10671_c0_seq4	463	noncoding	-1.4014
comp10672_c0_seq5	1838	noncoding	-1.01762
comp10674_c0_seq1	390	noncoding	-1.23395
comp10674_c0_seq2	249	noncoding	-1.37858
comp10674_c0_seq7	278	noncoding	-1.37676
comp10674_c0_seq8	226	noncoding	-1.48284
comp10675_c0_seq1	1421	noncoding	-0.999849
comp10675_c0_seq2	1336	noncoding	-0.987606
comp10675_c0_seq3	1358	noncoding	-0.9909
comp10677_c0_seq1	572	noncoding	-1.44791
comp10677_c0_seq2	549	noncoding	-1.44614
comp10677_c0_seq3	548	noncoding	-1.44603
comp10677_c0_seq4	525	noncoding	-1.44406
comp10678_c0_seq2	203	noncoding	-1.16724
comp1068_c0_seq1	584	noncoding	-1.3384
comp1068041_c0_seq1	221	noncoding	-1.27989
comp10681_c0_seq1	1636	noncoding	-1.05146
comp10681_c0_seq2	3508	noncoding	-1.04357
comp10681_c0_seq3	1528	noncoding	-1.1497
comp10681_c0_seq4	3470	noncoding	-1.0433
comp10681_c0_seq5	1598	noncoding	-1.04716
comp10682_c0_seq4	797	noncoding	-1.30685
comp10682_c0_seq5	579	noncoding	-1.39584
comp1068215_c0_seq1	215	noncoding	-1.28635
comp1068239_c0_seq1	221	noncoding	-1.02235
comp1068964_c0_seq1	262	noncoding	-1.19277
comp10690_c0_seq1	1419	noncoding	-1.29661
comp10690_c1_seq1	722	noncoding	-1.35484
comp10690_c2_seq1	530	noncoding	-1.19798
comp1069044_c0_seq1	334	noncoding	-1.12597
comp10691_c1_seq1	422	noncoding	-1.23887
comp1069117_c0_seq1	271	noncoding	-1.2656
comp10692_c2_seq1	312	noncoding	-0.843464
comp10693_c0_seq2	550	noncoding	-1.48081
comp10693_c0_seq4	594	noncoding	-1.53431
comp1069567_c0_seq1	208	noncoding	-1.107
comp10696_c0_seq1	275	noncoding	-1.10198
comp10696_c0_seq2	417	noncoding	-1.27655
comp10696_c0_seq3	388	noncoding	-1.26571
comp10696_c0_seq5	429	noncoding	-1.28073
comp10696_c0_seq6	400	noncoding	-1.27038
comp10696_c1_seq1	631	noncoding	-1.30743
comp10697_c0_seq5	306	noncoding	-1.50882
comp10698_c0_seq10	493	noncoding	-1.13494
comp10698_c0_seq12	408	noncoding	-1.08607
comp10698_c0_seq18	360	noncoding	-1.09643
comp10698_c0_seq27	445	noncoding	-1.15615
comp10698_c0_seq32	393	noncoding	-1.13036
comp10698_c0_seq6	478	noncoding	-1.18901
comp1069894_c0_seq1	252	noncoding	-1.28516
comp10699_c0_seq3	262	noncoding	-1.30814
comp106999_c0_seq1	596	noncoding	-1.28848
comp1070_c0_seq1	306	noncoding	-1.39953
comp1070_c0_seq2	321	noncoding	-1.40316
comp10700_c0_seq3	356	noncoding	-1.17668
comp1070173_c0_seq1	286	noncoding	-1.1284
comp1070336_c0_seq1	207	noncoding	-0.929343
comp10704_c2_seq1	569	noncoding	-1.44028
comp1070477_c0_seq1	282	noncoding	-1.13821
comp10706_c0_seq1	673	noncoding	-0.987688
comp10706_c1_seq1	865	noncoding	-0.945824
comp10706_c1_seq2	889	noncoding	-0.952378
comp1070683_c0_seq1	261	coding	0.242942
comp1070806_c0_seq1	224	noncoding	-1.43649
comp1070840_c0_seq1	297	noncoding	-1.46243
comp10710_c0_seq1	1009	noncoding	-1.25342
comp10710_c0_seq2	1067	noncoding	-1.44815
comp10711_c0_seq5	383	noncoding	-1.15482
comp1071131_c0_seq1	215	noncoding	-1.20712
comp10718_c0_seq4	437	noncoding	-1.30392
comp10719_c0_seq1	606	noncoding	-1.26216
comp10722_c0_seq5	258	noncoding	-1.05142
comp10722_c0_seq8	636	noncoding	-0.585365
comp10723_c0_seq1	1138	noncoding	-0.257424
comp10724_c0_seq1	297	noncoding	-1.21157
comp10724_c0_seq2	249	noncoding	-1.19683
comp10724_c0_seq3	246	noncoding	-1.18792
comp10725_c0_seq1	272	noncoding	-1.4345
comp10725_c1_seq1	495	noncoding	-1.23207
comp10725_c3_seq2	1200	noncoding	-1.36903
comp1072546_c0_seq1	253	noncoding	-1.0498
comp10727_c0_seq12	798	noncoding	-1.27739
comp10727_c0_seq18	775	noncoding	-1.14924
comp10727_c0_seq8	446	noncoding	-1.01564
comp10727_c0_seq9	469	noncoding	-1.0779
comp10728_c0_seq1	502	noncoding	-1.41953
comp10729_c0_seq1	736	noncoding	-1.22672
comp10729_c3_seq2	671	noncoding	-0.999488
comp10729_c3_seq4	745	noncoding	-1.0399
comp1072964_c0_seq1	206	noncoding	-1.02741
comp1073034_c0_seq1	276	noncoding	-1.0971
comp10731_c0_seq7	204	noncoding	-0.992463
comp10732_c0_seq7	253	noncoding	-0.855642
comp1073449_c0_seq1	231	noncoding	-1.52342
comp10736_c0_seq16	234	noncoding	-1.41698
comp10738_c0_seq1	411	noncoding	-1.239
comp10738_c1_seq1	2489	noncoding	-1.08177
comp1073827_c0_seq1	308	noncoding	-1.40169
comp10739_c1_seq3	1513	noncoding	-1.22331
comp10739_c1_seq4	1531	noncoding	-1.22395
comp1073983_c0_seq1	235	noncoding	-1.31696
comp1074_c0_seq1	378	noncoding	-0.998965
comp10743_c0_seq1	216	noncoding	-1.4733
comp10745_c0_seq1	1003	noncoding	-1.24288
comp10746_c0_seq2	1017	noncoding	-1.29955
comp10746_c0_seq3	659	noncoding	-1.14677
comp10746_c0_seq4	836	noncoding	-1.17454
comp10746_c0_seq5	840	noncoding	-1.28227
comp1074762_c0_seq1	271	noncoding	-1.07707
comp1074764_c0_seq1	294	noncoding	-1.29175
comp1074926_c0_seq1	248	noncoding	-1.41217
comp1074966_c0_seq1	268	noncoding	-1.52433
comp1075_c0_seq1	204	noncoding	-1.12279
comp10751_c0_seq2	366	noncoding	-1.15595
comp1075203_c0_seq1	271	noncoding	-1.42405
comp10753_c0_seq3	326	noncoding	-1.43448
comp10754_c0_seq2	801	noncoding	-1.13037
comp10755_c0_seq1	313	noncoding	-1.3585
comp10755_c0_seq2	206	noncoding	-0.906965
comp10755_c0_seq3	297	noncoding	-1.22798
comp10755_c0_seq4	326	noncoding	-1.35876
comp10758_c0_seq10	320	noncoding	-1.00593
comp10758_c0_seq5	427	noncoding	-1.04134
comp10758_c0_seq9	407	noncoding	-1.03513
comp10759_c0_seq1	473	noncoding	-1.13931
comp10759_c0_seq2	486	noncoding	-1.14416
comp1076_c0_seq1	223	noncoding	-1.04684
comp10761_c0_seq1	379	noncoding	-1.27415
comp10761_c3_seq1	631	noncoding	-1.35035
comp10761_c4_seq10	230	noncoding	-1.21687
comp1076123_c0_seq1	208	noncoding	-1.32658
comp1076140_c0_seq1	269	noncoding	-1.172
comp10764_c0_seq2	355	noncoding	-0.891194
comp1076487_c0_seq1	205	noncoding	-1.4025
comp10765_c0_seq12	359	noncoding	-0.653867
comp1076581_c0_seq1	278	noncoding	-1.35314
comp1076693_c0_seq1	262	noncoding	-1.31053
comp10767_c0_seq1	732	noncoding	-1.02309
comp10767_c0_seq2	697	noncoding	-1.01683
comp10767_c0_seq3	716	noncoding	-1.02026
comp10767_c0_seq4	675	noncoding	-1.0127
comp1076791_c0_seq1	255	noncoding	-1.19721
comp1076989_c0_seq1	268	noncoding	-1.24848
comp1077_c0_seq1	383	noncoding	-1.45642
comp10772_c0_seq1	847	noncoding	-1.26172
comp10772_c0_seq2	1171	noncoding	-1.28818
comp10772_c0_seq3	831	noncoding	-1.25985
comp1077352_c0_seq1	245	noncoding	-1.34319
comp10774_c1_seq1	483	noncoding	-1.0945
comp1077557_c0_seq1	343	noncoding	-1.15062
comp1077843_c0_seq1	306	noncoding	-1.1913
comp1077845_c0_seq1	210	noncoding	-1.30575
comp10780_c1_seq1	268	noncoding	-0.493024
comp10789_c0_seq1	1472	noncoding	-1.27406
comp10790_c0_seq4	906	noncoding	-1.17638
comp1079196_c0_seq1	251	noncoding	-0.875299
comp10793_c0_seq7	482	noncoding	-1.30956
comp1079303_c0_seq1	219	noncoding	-1.19113
comp1079313_c0_seq1	240	noncoding	-1.06868
comp1079337_c0_seq1	239	noncoding	-1.43391
comp10794_c0_seq2	255	noncoding	-0.848162
comp10795_c0_seq1	1487	noncoding	-1.27537
comp10796_c0_seq1	1479	coding	1.90248
comp10796_c0_seq2	1583	coding	1.88407
comp10796_c0_seq3	1494	coding	1.93874
comp10796_c0_seq4	1598	coding	1.92047
comp10798_c0_seq1	298	noncoding	-0.990378
comp10799_c0_seq7	727	noncoding	-1.21531
comp10799_c1_seq1	235	noncoding	-1.4252
comp108_c0_seq1	663	noncoding	-0.00638435
comp10800_c0_seq1	634	noncoding	-1.48683
comp1080326_c0_seq1	211	noncoding	-0.976415
comp1080979_c0_seq1	282	noncoding	-1.02737
comp10811_c0_seq1	918	noncoding	-1.2753
comp10811_c1_seq1	236	noncoding	-1.17115
comp10811_c2_seq1	716	noncoding	-1.26268
comp10812_c0_seq1	711	noncoding	-1.47448
comp10812_c0_seq3	1103	noncoding	-1.34298
comp10812_c0_seq5	874	noncoding	-1.47371
comp10812_c0_seq6	940	noncoding	-1.33153
comp10813_c0_seq2	827	noncoding	-1.04781
comp10815_c0_seq1	920	noncoding	-1.03572
comp10815_c0_seq2	1957	noncoding	-1.16828
comp10815_c0_seq3	1616	noncoding	-1.15884
comp10815_c0_seq4	440	noncoding	-1.35824
comp10815_c0_seq5	579	noncoding	-0.986931
comp10815_c1_seq1	446	noncoding	-1.2625
comp10815_c2_seq1	407	noncoding	-1.16694
comp1081508_c0_seq1	244	noncoding	-1.49684
comp1081576_c0_seq1	210	noncoding	-0.928846
comp10819_c0_seq1	413	noncoding	-1.19338
comp1081952_c0_seq1	236	noncoding	-1.49292
comp1081957_c0_seq1	287	noncoding	-1.46556
comp10820_c0_seq1	341	noncoding	-1.23799
comp10820_c0_seq2	354	noncoding	-1.24267
comp10820_c0_seq3	385	noncoding	-1.25248
comp10820_c2_seq1	723	noncoding	-1.18699
comp10822_c0_seq1	970	noncoding	-1.21018
comp10822_c0_seq2	943	noncoding	-1.20743
comp10827_c0_seq1	1013	noncoding	-1.42087
comp10827_c0_seq2	1033	noncoding	-1.43485
comp10829_c0_seq14	1261	noncoding	-1.03034
comp10829_c0_seq3	1301	noncoding	-1.034
comp10829_c0_seq4	1286	noncoding	-1.03265
comp10829_c0_seq7	1338	noncoding	-1.03718
comp10829_c0_seq9	1271	noncoding	-1.0313
comp10830_c0_seq1	402	noncoding	-1.22366
comp10830_c0_seq5	605	noncoding	-1.1871
comp10830_c0_seq6	772	noncoding	-1.21411
comp10830_c0_seq8	350	noncoding	-1.19314
comp10830_c0_seq9	235	noncoding	-1.28716
comp10834_c1_seq1	572	noncoding	-1.22651
comp10835_c0_seq1	428	noncoding	-1.32312
comp10835_c0_seq10	514	noncoding	-1.19741
comp10835_c0_seq11	775	noncoding	-1.24429
comp10835_c0_seq12	732	noncoding	-1.35864
comp10835_c0_seq13	851	noncoding	-1.25354
comp10835_c0_seq14	689	noncoding	-1.35554
comp10835_c0_seq15	717	noncoding	-1.3576
comp10835_c0_seq16	381	noncoding	-1.15875
comp10835_c0_seq17	395	noncoding	-1.31614
comp10835_c0_seq18	471	noncoding	-1.33085
comp10835_c0_seq2	808	noncoding	-1.2485
comp10835_c0_seq3	836	noncoding	-1.25183
comp10835_c0_seq4	262	noncoding	-1.27125
comp10835_c0_seq5	590	noncoding	-1.21421
comp10835_c0_seq6	656	noncoding	-1.35275
comp10835_c0_seq7	456	noncoding	-1.32833
comp10835_c0_seq8	575	noncoding	-1.21114
comp10835_c0_seq9	547	noncoding	-1.20514
comp10836_c0_seq6	235	noncoding	-1.35816
comp1083607_c0_seq1	216	noncoding	-1.20911
comp10839_c0_seq1	860	noncoding	-1.11031
comp10839_c0_seq2	1323	noncoding	-1.38369
comp10839_c0_seq3	1334	noncoding	-1.384
comp1084077_c0_seq1	219	noncoding	-1.52308
comp1084122_c0_seq1	203	noncoding	-1.61132
comp10842_c0_seq1	210	noncoding	-0.75314
comp10842_c0_seq2	211	noncoding	-1.04922
comp10845_c0_seq1	576	noncoding	-1.06485
comp10847_c0_seq10	559	noncoding	-1.2316
comp1084859_c0_seq1	263	noncoding	-1.34248
comp1084878_c0_seq1	204	noncoding	-0.912028
comp1085020_c0_seq1	219	noncoding	-1.15922
comp10853_c0_seq1	692	noncoding	-1.5041
comp10853_c0_seq2	717	noncoding	-1.50515
comp10853_c0_seq3	346	noncoding	-1.44696
comp10854_c0_seq2	229	noncoding	-1.38567
comp1085496_c0_seq1	289	noncoding	-1.19037
comp1085559_c0_seq1	242	noncoding	-1.42892
comp1085688_c0_seq1	261	noncoding	-1.21328
comp10857_c0_seq1	895	noncoding	-1.38675
comp10857_c0_seq2	929	noncoding	-1.38871
comp10857_c0_seq3	863	noncoding	-1.38489
comp10857_c0_seq4	918	noncoding	-1.38809
comp1085739_c0_seq1	355	noncoding	-1.45945
comp1086001_c0_seq1	343	noncoding	-1.22834
comp1086108_c0_seq1	284	noncoding	-1.41395
comp1086278_c0_seq1	206	noncoding	-1.08982
comp10863_c0_seq1	603	noncoding	-1.28637
comp10863_c0_seq3	1677	noncoding	-0.857913
comp10863_c0_seq6	437	noncoding	-1.21798
comp10864_c0_seq1	306	noncoding	-1.51034
comp10864_c0_seq11	323	noncoding	-1.51192
comp10864_c0_seq12	284	noncoding	-1.33245
comp10864_c0_seq3	363	noncoding	-1.5152
comp1086457_c0_seq1	212	noncoding	-1.44406
comp1086474_c0_seq1	217	noncoding	-1.42764
comp1086492_c0_seq1	221	noncoding	-1.44732
comp10867_c0_seq10	248	noncoding	-1.30676
comp10867_c0_seq13	222	noncoding	-1.4902
comp10867_c0_seq3	282	noncoding	-1.49625
comp10867_c0_seq5	279	noncoding	-1.49604
comp10867_c0_seq7	219	noncoding	-1.48978
comp10867_c0_seq8	464	noncoding	-1.43871
comp108688_c0_seq1	880	noncoding	-1.28738
comp10871_c0_seq1	656	noncoding	-1.1058
comp10872_c0_seq1	1098	noncoding	-1.26715
comp10872_c0_seq2	961	noncoding	-1.25507
comp10872_c0_seq3	991	noncoding	-1.2164
comp10872_c0_seq4	1130	noncoding	-1.18687
comp10872_c0_seq5	1062	noncoding	-1.18033
comp10872_c0_seq6	1128	noncoding	-1.22947
comp10872_c0_seq7	437	noncoding	-1.03945
comp108727_c0_seq1	210	noncoding	-1.16985
comp1087484_c0_seq1	208	noncoding	-0.971125
comp10876_c0_seq1	349	noncoding	-1.02728
comp10876_c0_seq2	291	noncoding	-1.0044
comp10876_c0_seq3	365	noncoding	-1.0331
comp10876_c0_seq4	317	noncoding	-1.01493
comp1087818_c0_seq1	258	noncoding	-1.30908
comp1088_c0_seq1	462	noncoding	-1.1623
comp10880_c1_seq4	354	noncoding	-0.657241
comp1088132_c0_seq1	206	noncoding	-1.37226
comp10883_c0_seq1	488	noncoding	-1.43539
comp10883_c1_seq1	1654	noncoding	-1.37585
comp10883_c2_seq1	520	noncoding	-1.23007
comp10883_c2_seq2	365	noncoding	-1.16749
comp10884_c0_seq1	262	noncoding	-1.13601
comp10884_c0_seq2	511	noncoding	-1.25731
comp10884_c0_seq3	256	noncoding	-1.12957
comp1088547_c0_seq1	216	noncoding	-0.809644
comp10886_c0_seq1	288	noncoding	-1.23018
comp1088614_c0_seq1	224	noncoding	-1.19198
comp1088916_c0_seq1	277	noncoding	-1.17096
comp10891_c0_seq10	376	noncoding	-1.36165
comp10891_c0_seq4	416	noncoding	-1.37015
comp10891_c0_seq9	356	noncoding	-1.35678
comp1089109_c0_seq1	251	noncoding	-1.26515
comp1089193_c0_seq1	302	noncoding	-1.1144
comp10892_c2_seq1	854	noncoding	-1.35882
comp1089215_c0_seq1	224	noncoding	-0.989564
comp10895_c0_seq3	499	noncoding	-1.15357
comp10901_c0_seq1	239	noncoding	-1.40325
comp10901_c1_seq7	1508	noncoding	-1.32395
comp10902_c0_seq1	541	noncoding	-1.22859
comp10902_c0_seq6	957	noncoding	-1.39672
comp10903_c0_seq7	272	noncoding	-1.33285
comp1090528_c0_seq1	271	noncoding	-1.1494
comp1090694_c0_seq1	212	noncoding	-1.23674
comp1090966_c0_seq1	220	noncoding	-1.43184
comp1091_c0_seq1	204	noncoding	-1.37502
comp109107_c0_seq1	312	noncoding	-1.20668
comp109110_c0_seq1	271	noncoding	-1.36806
comp1091171_c0_seq1	210	noncoding	-1.35843
comp10913_c0_seq1	635	noncoding	-1.25148
comp10913_c0_seq2	298	noncoding	-1.09454
comp10913_c1_seq1	742	noncoding	-1.08585
comp1091334_c0_seq1	295	noncoding	-1.26695
comp10914_c0_seq2	662	noncoding	-1.32351
comp10917_c1_seq1	710	noncoding	-1.31493
comp10917_c3_seq1	715	noncoding	-1.15839
comp1091775_c0_seq1	227	noncoding	-1.24953
comp10919_c0_seq1	1309	noncoding	-1.25171
comp10919_c0_seq2	622	noncoding	-1.18429
comp10919_c0_seq3	707	noncoding	-1.1984
comp10919_c0_seq4	867	noncoding	-1.21872
comp10919_c0_seq5	223	noncoding	-1.18012
comp1091998_c0_seq1	235	noncoding	-1.0257
comp10921_c0_seq6	398	noncoding	-1.4319
comp1092244_c0_seq1	248	noncoding	-1.35032
comp10925_c0_seq1	541	noncoding	-1.16224
comp10925_c0_seq2	268	noncoding	-0.891087
comp1092660_c0_seq1	289	noncoding	-1.0019
comp1092874_c0_seq1	247	noncoding	-1.52268
comp1093_c0_seq1	311	noncoding	-1.22688
comp10930_c0_seq1	725	noncoding	-1.22565
comp1093109_c0_seq1	203	noncoding	-1.19443
comp1094_c0_seq1	282	noncoding	-1.3446
comp10940_c0_seq10	285	noncoding	-1.00544
comp10940_c0_seq4	258	noncoding	-0.976497
comp10940_c0_seq5	296	noncoding	-1.25161
comp10940_c0_seq6	1301	noncoding	-1.27248
comp10940_c0_seq8	323	noncoding	-1.26483
comp1094103_c0_seq1	262	noncoding	-1.52606
comp10942_c0_seq5	978	noncoding	-1.29215
comp10942_c0_seq6	1027	noncoding	-1.29541
comp10942_c0_seq7	1008	noncoding	-1.29419
comp1094270_c0_seq1	276	noncoding	-1.33532
comp109428_c0_seq1	205	noncoding	-0.971962
comp10945_c0_seq1	1173	noncoding	-0.934905
comp10945_c0_seq2	564	noncoding	-1.05931
comp10951_c0_seq2	347	noncoding	-1.09524
comp1095107_c0_seq1	201	noncoding	-1.23146
comp1095386_c0_seq1	202	noncoding	-1.51479
comp10954_c1_seq1	326	noncoding	-1.35088
comp10955_c0_seq4	541	noncoding	-1.22624
comp10956_c0_seq1	403	noncoding	-1.15216
comp10956_c0_seq2	390	noncoding	-1.14799
comp10956_c0_seq3	370	noncoding	-1.14122
comp10957_c0_seq1	1200	noncoding	-1.3889
comp10958_c0_seq1	461	noncoding	-1.2759
comp1096030_c0_seq1	304	noncoding	-1.08274
comp10963_c0_seq1	1073	noncoding	-1.07927
comp10963_c0_seq2	357	noncoding	-1.28221
comp10963_c0_seq3	789	noncoding	-1.17077
comp10965_c0_seq1	652	noncoding	-1.11474
comp10965_c0_seq14	565	noncoding	-1.07632
comp10965_c0_seq17	623	noncoding	-1.10281
comp10965_c0_seq19	710	noncoding	-1.13635
comp10965_c0_seq21	587	noncoding	-1.08685
comp10965_c0_seq3	597	noncoding	-1.09137
comp10965_c0_seq7	645	noncoding	-1.11193
comp10965_c0_seq9	542	noncoding	-1.06481
comp1096637_c0_seq1	292	noncoding	-1.07202
comp1096681_c0_seq1	269	noncoding	-1.16929
comp10968_c0_seq1	700	noncoding	-1.44425
comp10968_c0_seq2	416	noncoding	-1.40311
comp10968_c0_seq3	245	noncoding	-1.52582
comp10969_c0_seq1	944	noncoding	-1.17644
comp10969_c0_seq2	956	noncoding	-1.19828
comp1097394_c0_seq1	296	noncoding	-1.14326
comp10974_c0_seq1	456	noncoding	-1.2656
comp10974_c1_seq1	968	noncoding	-1.23349
comp10974_c1_seq2	995	noncoding	-1.23841
comp1097502_c0_seq1	274	noncoding	-1.49083
comp10978_c0_seq1	458	noncoding	-1.2091
comp10978_c0_seq3	833	noncoding	-1.19839
comp10979_c1_seq1	215	noncoding	-1.33873
comp10982_c0_seq7	395	noncoding	-1.38613
comp10982_c0_seq9	381	noncoding	-1.38232
comp10983_c0_seq1	860	noncoding	-1.10643
comp10983_c0_seq10	234	noncoding	-1.00021
comp10983_c0_seq11	742	noncoding	-1.08842
comp10983_c0_seq12	411	noncoding	-1.40157
comp10983_c0_seq13	497	noncoding	-1.31617
comp10983_c0_seq14	274	noncoding	-1.33774
comp10983_c0_seq15	564	noncoding	-1.3911
comp10983_c0_seq2	725	noncoding	-1.42785
comp10983_c0_seq3	607	noncoding	-1.31806
comp10983_c0_seq4	613	noncoding	-1.30003
comp10983_c0_seq5	533	noncoding	-1.31035
comp10983_c0_seq6	409	noncoding	-1.01397
comp10983_c0_seq7	219	noncoding	-1.19873
comp10983_c0_seq8	668	noncoding	-1.07504
comp10983_c0_seq9	283	noncoding	-1.0548
comp10984_c0_seq4	237	noncoding	-1.44363
comp1098510_c0_seq1	263	noncoding	-1.29757
comp10987_c0_seq1	301	noncoding	-1.14558
comp10989_c0_seq1	421	noncoding	-1.19653
comp10989_c1_seq1	328	noncoding	-1.30082
comp10989_c1_seq2	934	noncoding	-1.35457
comp10989_c1_seq3	327	noncoding	-0.920875
comp10990_c0_seq1	220	noncoding	-1.15327
comp10993_c0_seq1	1070	noncoding	-1.17363
comp1099397_c0_seq1	279	noncoding	-1.23632
comp10994_c0_seq3	449	noncoding	-1.1765
comp10995_c0_seq11	1246	coding	1.29748
comp10995_c0_seq3	1269	coding	1.28679
comp10995_c0_seq5	1261	coding	1.28874
comp10995_c0_seq8	1296	coding	1.27685
comp11003_c0_seq3	283	noncoding	-1.0864
comp11005_c1_seq1	571	noncoding	-1.20348
comp11005_c1_seq2	758	noncoding	-1.22918
comp11005_c1_seq3	463	noncoding	-1.17979
comp11006_c0_seq2	259	noncoding	-1.39054
comp11006_c0_seq4	310	noncoding	-1.40583
comp110065_c0_seq1	203	noncoding	-1.02655
comp1100669_c0_seq1	254	noncoding	-1.31074
comp1100696_c0_seq1	231	noncoding	-1.52325
comp1100758_c0_seq1	227	noncoding	-1.05989
comp11009_c1_seq1	649	noncoding	-1.36445
comp11009_c2_seq2	544	noncoding	-1.37534
comp11009_c3_seq1	275	noncoding	-1.3495
comp11009_c4_seq1	786	noncoding	-1.2438
comp11009_c5_seq1	451	noncoding	-1.34197
comp11009_c5_seq2	386	noncoding	-1.40281
comp11009_c5_seq3	415	noncoding	-1.33062
comp11009_c7_seq1	936	noncoding	-1.27744
comp1100905_c0_seq1	201	noncoding	-1.10636
comp11011_c0_seq11	334	noncoding	-1.2218
comp11011_c0_seq12	513	noncoding	-0.900095
comp11011_c0_seq15	544	noncoding	-0.915294
comp11011_c0_seq16	585	noncoding	-0.666579
comp11011_c0_seq18	554	noncoding	-0.548103
comp11011_c0_seq3	646	noncoding	-0.868536
comp11019_c0_seq1	234	noncoding	-1.18403
comp11019_c0_seq2	236	noncoding	-1.26461
comp1102203_c0_seq1	205	noncoding	-1.32802
comp11023_c0_seq1	769	noncoding	-0.815592
comp11023_c0_seq2	1136	noncoding	-1.05405
comp11023_c0_seq3	1034	noncoding	-1.04649
comp11023_c0_seq4	880	noncoding	-1.03232
comp11023_c0_seq5	1227	noncoding	-1.05983
comp11024_c0_seq1	1033	noncoding	-1.39194
comp11024_c0_seq2	964	noncoding	-1.31559
comp11026_c0_seq1	1064	noncoding	-1.2381
comp11026_c0_seq2	882	noncoding	-1.17649
comp11029_c0_seq1	1356	noncoding	-1.31224
comp11029_c0_seq2	412	noncoding	-1.1183
comp11029_c0_seq3	1583	noncoding	-1.32801
comp11029_c0_seq4	267	noncoding	-1.40049
comp11029_c0_seq5	212	noncoding	-1.38285
comp11029_c0_seq6	467	noncoding	-1.14773
comp11029_c0_seq7	1411	noncoding	-1.31652
comp11029_c0_seq8	1528	noncoding	-1.32465
comp11030_c0_seq3	295	noncoding	-0.961769
comp11030_c0_seq6	406	noncoding	-0.68174
comp1103279_c0_seq1	217	noncoding	-1.18041
comp11035_c0_seq1	298	noncoding	-1.21413
comp1103732_c0_seq1	203	noncoding	-1.30301
comp1103804_c0_seq1	217	noncoding	-1.20818
comp11039_c0_seq2	243	noncoding	-1.09011
comp110390_c0_seq1	277	noncoding	-1.18872
comp11041_c0_seq3	338	noncoding	-1.32676
comp1104338_c0_seq1	221	noncoding	-1.30629
comp1105_c0_seq1	241	noncoding	-1.09218
comp1105_c0_seq2	257	noncoding	-1.24417
comp1105231_c0_seq1	214	noncoding	-1.24708
comp11054_c0_seq2	395	noncoding	-1.28765
comp1105566_c0_seq1	261	noncoding	-1.15481
comp1105607_c0_seq1	205	noncoding	-1.2632
comp11062_c7_seq1	385	noncoding	-0.992061
comp11062_c7_seq3	211	noncoding	-1.38686
comp1106475_c0_seq1	243	noncoding	-1.02622
comp11066_c0_seq1	685	noncoding	-1.29758
comp11066_c0_seq2	798	noncoding	-1.31228
comp11066_c0_seq4	799	noncoding	-1.31238
comp11066_c0_seq5	684	noncoding	-1.29738
comp1106690_c0_seq1	256	noncoding	-1.54138
comp11067_c0_seq1	820	noncoding	-1.36009
comp11067_c1_seq1	621	noncoding	-0.93541
comp11067_c1_seq2	259	noncoding	-1.16236
comp11067_c1_seq4	290	noncoding	-1.28229
comp11067_c1_seq6	1042	noncoding	-1.43659
comp11067_c1_seq7	201	noncoding	-1.53317
comp1106720_c0_seq1	271	noncoding	-1.24063
comp1106907_c0_seq1	252	noncoding	-1.10014
comp1107_c0_seq1	240	noncoding	-1.36904
comp11073_c0_seq3	640	noncoding	-1.38967
comp1107379_c0_seq1	303	noncoding	-1.41867
comp11074_c0_seq1	937	noncoding	-1.14362
comp11074_c0_seq2	903	noncoding	-0.861602
comp11075_c0_seq6	227	noncoding	-1.33928
comp11077_c0_seq1	373	noncoding	-1.26368
comp11077_c0_seq2	291	noncoding	-1.27426
comp11077_c0_seq3	561	noncoding	-1.16814
comp11077_c0_seq4	309	noncoding	-1.23468
comp11077_c0_seq5	497	noncoding	-1.139
comp11077_c0_seq6	355	noncoding	-1.29744
comp11080_c0_seq12	479	noncoding	-1.14488
comp11080_c1_seq1	1428	noncoding	-1.14554
comp110836_c0_seq1	319	noncoding	-1.43581
comp11085_c0_seq1	1496	noncoding	-1.27532
comp1108584_c0_seq1	260	noncoding	-0.971421
comp11086_c1_seq1	697	noncoding	-1.35686
comp11091_c1_seq1	608	noncoding	-1.37677
comp1109428_c0_seq1	234	noncoding	-1.19275
comp11095_c0_seq4	259	noncoding	-1.30543
comp11096_c1_seq1	855	noncoding	-1.25279
comp11096_c1_seq14	812	noncoding	-1.47544
comp11096_c1_seq7	839	noncoding	-1.44851
comp11096_c1_seq9	882	noncoding	-1.25632
comp110980_c0_seq1	291	noncoding	-1.49512
comp1109971_c0_seq1	240	noncoding	-1.24211
comp1110_c0_seq1	215	noncoding	-1.30069
comp11100_c0_seq2	254	noncoding	-0.841911
comp11104_c0_seq1	984	noncoding	-1.24117
comp11104_c0_seq2	631	noncoding	-1.15425
comp11104_c0_seq3	1644	noncoding	-1.30999
comp11104_c0_seq4	1055	noncoding	-1.25232
comp11104_c0_seq5	763	noncoding	-1.19486
comp11104_c0_seq6	782	noncoding	-1.1997
comp11104_c0_seq7	1777	noncoding	-1.31801
comp11104_c0_seq8	1036	noncoding	-1.24949
comp1110593_c0_seq1	236	noncoding	-1.10401
comp1110642_c0_seq1	221	noncoding	-1.17424
comp11107_c0_seq1	2047	noncoding	-1.33787
comp11107_c0_seq2	2698	noncoding	-0.835778
comp11107_c0_seq3	3745	noncoding	-0.866822
comp11107_c0_seq4	3734	noncoding	-0.866621
comp11107_c0_seq5	3897	noncoding	-0.869941
comp11107_c0_seq6	2199	noncoding	-1.34059
comp11107_c0_seq7	2210	noncoding	-1.3408
comp11107_c0_seq8	3908	noncoding	-0.870244
comp11107_c0_seq9	2036	noncoding	-1.33766
comp11108_c0_seq9	547	noncoding	-1.48954
comp11108_c1_seq1	353	noncoding	-1.53754
comp11109_c0_seq1	386	noncoding	-1.14253
comp11109_c0_seq10	393	noncoding	-1.14744
comp11109_c0_seq3	318	noncoding	-1.40307
comp11109_c0_seq5	330	noncoding	-1.03391
comp11109_c0_seq9	337	noncoding	-1.03946
comp11112_c0_seq1	300	noncoding	-1.05008
comp11114_c0_seq2	636	noncoding	-1.48255
comp11116_c0_seq1	1548	noncoding	-0.978149
comp1111874_c0_seq1	224	noncoding	-1.12298
comp111237_c0_seq1	406	noncoding	-1.27854
comp1112551_c0_seq1	214	noncoding	-0.665143
comp1112594_c0_seq1	220	noncoding	-1.26912
comp1112849_c0_seq1	224	noncoding	-1.10858
comp11137_c0_seq1	509	noncoding	-1.14046
comp11137_c0_seq3	865	noncoding	-1.29365
comp11137_c0_seq4	962	noncoding	-1.39293
comp11137_c0_seq5	430	noncoding	-1.14448
comp11139_c0_seq1	888	noncoding	-1.25636
comp11139_c0_seq2	898	noncoding	-1.06064
comp11139_c0_seq3	1100	noncoding	-1.12336
comp11139_c1_seq1	445	noncoding	-1.02781
comp11140_c0_seq1	422	noncoding	-1.35845
comp11140_c1_seq2	1241	noncoding	-1.18931
comp11140_c1_seq3	566	noncoding	-1.21353
comp1114054_c0_seq1	234	noncoding	-1.44542
comp1114642_c0_seq1	386	noncoding	-1.20194
comp11148_c0_seq1	1404	noncoding	-1.24358
comp11148_c0_seq2	1094	noncoding	-1.29347
comp11148_c0_seq3	961	noncoding	-1.39777
comp11148_c0_seq4	1258	noncoding	-1.30143
comp11148_c0_seq5	1240	noncoding	-1.23565
comp11148_c0_seq6	797	noncoding	-1.37501
comp11149_c0_seq1	809	noncoding	-1.28184
comp11149_c0_seq2	741	noncoding	-1.29161
comp11151_c0_seq2	315	noncoding	-1.42131
comp11154_c0_seq1	632	noncoding	-0.925721
comp11154_c0_seq2	614	noncoding	-0.921964
comp11154_c0_seq3	650	noncoding	-0.929329
comp11154_c0_seq4	263	noncoding	-1.45828
comp111545_c0_seq1	242	noncoding	-1.03539
comp1115465_c0_seq1	206	noncoding	-1.26905
comp11156_c0_seq1	372	noncoding	-1.09387
comp11156_c0_seq5	384	noncoding	-1.09804
comp1115623_c0_seq1	229	noncoding	-1.47112
comp11158_c0_seq1	276	noncoding	-1.09244
comp11158_c0_seq2	2553	noncoding	-1.15133
comp11158_c0_seq3	2238	noncoding	-1.13176
comp1116_c0_seq1	411	noncoding	-1.43068
comp1116069_c0_seq1	232	noncoding	-1.15128
comp11163_c0_seq1	873	noncoding	-1.15074
comp11163_c0_seq10	1913	noncoding	-1.18646
comp11163_c0_seq11	1931	noncoding	-1.18736
comp11163_c0_seq12	1247	noncoding	-1.21944
comp11163_c0_seq13	2257	noncoding	-1.20073
comp11163_c0_seq14	1445	noncoding	-1.2331
comp11163_c0_seq15	1023	noncoding	-1.19786
comp11163_c0_seq16	2059	noncoding	-1.19312
comp11163_c0_seq17	1226	noncoding	-1.21767
comp11163_c0_seq18	670	noncoding	-1.32414
comp11163_c0_seq2	766	noncoding	-1.33544
comp11163_c0_seq3	894	noncoding	-1.1523
comp11163_c0_seq4	1101	noncoding	-1.20635
comp11163_c0_seq5	1835	noncoding	-1.18251
comp11163_c0_seq6	2038	noncoding	-1.19223
comp11163_c0_seq7	1119	noncoding	-1.2081
comp11163_c0_seq8	748	noncoding	-1.33353
comp11163_c0_seq9	1092	noncoding	-1.16418
comp11166_c0_seq1	270	noncoding	-0.982616
comp1116695_c0_seq1	242	noncoding	-1.19825
comp11167_c0_seq1	1982	noncoding	-1.09325
comp11167_c0_seq2	606	noncoding	-1.40713
comp11167_c0_seq3	1659	noncoding	-1.19959
comp11167_c0_seq4	2002	noncoding	-1.09527
comp1117_c0_seq1	480	noncoding	-1.53193
comp111703_c0_seq1	383	noncoding	-1.31235
comp1117259_c0_seq1	228	noncoding	-1.35409
comp11173_c0_seq1	1228	coding	0.316029
comp11173_c0_seq2	1256	coding	0.320279
comp11173_c0_seq3	1216	coding	0.314008
comp11173_c0_seq4	1318	coding	0.327641
comp11173_c0_seq5	1197	coding	0.310553
comp11175_c1_seq1	332	noncoding	-1.45529
comp11175_c1_seq2	796	noncoding	-1.34538
comp11175_c1_seq3	781	noncoding	-1.41177
comp1117674_c0_seq1	202	noncoding	-1.16552
comp11177_c0_seq1	409	noncoding	-1.16523
comp11177_c1_seq1	299	noncoding	-1.06518
comp11177_c1_seq14	2110	noncoding	-1.22277
comp11177_c1_seq22	2231	noncoding	-1.22467
comp11177_c1_seq26	319	noncoding	-1.08393
comp11177_c1_seq27	2170	noncoding	-1.22372
comp11177_c1_seq3	2156	noncoding	-1.22351
comp11177_c1_seq5	2187	noncoding	-1.22399
comp1117843_c0_seq1	227	noncoding	-1.53977
comp1117973_c0_seq1	260	noncoding	-1.09872
comp11181_c0_seq1	675	noncoding	-1.36873
comp11181_c1_seq11	2471	noncoding	-1.30438
comp11181_c1_seq3	2459	noncoding	-1.30417
comp1118139_c0_seq1	284	noncoding	-1.21119
comp11182_c1_seq1	548	noncoding	-0.673418
comp11184_c3_seq1	212	noncoding	-1.3878
comp11186_c0_seq1	285	noncoding	-1.18557
comp11188_c0_seq2	201	noncoding	-1.54068
comp11189_c1_seq1	1002	noncoding	-1.28677
comp11189_c1_seq2	823	noncoding	-0.877111
comp11189_c1_seq3	1145	noncoding	-1.12753
comp1119001_c0_seq1	241	noncoding	-1.37926
comp1119524_c0_seq1	204	noncoding	-1.51836
comp111961_c0_seq1	882	noncoding	-1.30997
comp112_c0_seq1	611	noncoding	-1.29816
comp11200_c0_seq1	663	noncoding	-1.29891
comp11200_c0_seq2	894	noncoding	-1.17061
comp11200_c0_seq3	874	noncoding	-1.16883
comp11200_c0_seq4	1289	noncoding	-1.1953
comp11200_c0_seq5	1309	noncoding	-1.19619
comp11200_c0_seq6	806	noncoding	-1.1622
comp11200_c0_seq7	1221	noncoding	-1.19213
comp11200_c0_seq8	643	noncoding	-1.22782
comp11200_c0_seq9	575	noncoding	-1.28239
comp1120141_c0_seq1	219	noncoding	-1.27071
comp11202_c1_seq2	753	noncoding	-1.24859
comp11202_c1_seq3	734	noncoding	-1.11867
comp11202_c1_seq7	722	noncoding	-1.17129
comp11202_c1_seq8	766	noncoding	-1.23347
comp11208_c0_seq2	742	noncoding	-1.41035
comp11209_c0_seq1	1328	noncoding	-1.40655
comp1120979_c0_seq1	419	noncoding	-1.21026
comp11215_c0_seq2	313	noncoding	-1.48131
comp11215_c0_seq4	459	noncoding	-1.03167
comp11215_c0_seq5	522	noncoding	-1.0666
comp11215_c0_seq8	513	noncoding	-1.0617
comp11218_c0_seq2	441	noncoding	-1.03771
comp11219_c0_seq4	273	noncoding	-1.44252
comp1122836_c0_seq1	313	noncoding	-1.2453
comp11230_c0_seq2	487	noncoding	-1.22072
comp11230_c0_seq4	607	noncoding	-1.19667
comp11230_c0_seq6	641	noncoding	-1.21676
comp11231_c0_seq4	623	noncoding	-1.20109
comp1123339_c0_seq1	290	noncoding	-1.20847
comp11234_c0_seq4	1721	noncoding	-0.861006
comp11234_c0_seq5	1733	noncoding	-0.861917
comp11237_c0_seq1	448	noncoding	-1.26481
comp1123886_c0_seq1	318	noncoding	-1.35101
comp11239_c0_seq1	217	noncoding	-1.51728
comp11239_c0_seq4	643	noncoding	-1.42631
comp11241_c1_seq1	480	noncoding	-1.32894
comp1124411_c0_seq1	228	noncoding	-1.30637
comp112463_c0_seq1	785	noncoding	-1.243
comp11249_c0_seq11	915	noncoding	-0.889441
comp1125007_c0_seq1	239	noncoding	-1.16338
comp11257_c0_seq2	308	noncoding	-1.08479
comp11260_c1_seq1	641	noncoding	-1.28185
comp1126187_c0_seq1	209	noncoding	-1.03615
comp112661_c0_seq1	439	noncoding	-1.44916
comp11270_c0_seq1	793	noncoding	-1.44548
comp11271_c0_seq1	551	noncoding	-1.34946
comp11275_c0_seq6	804	noncoding	-0.858647
comp11275_c0_seq8	1869	noncoding	-0.98449
comp11276_c0_seq1	570	noncoding	-1.01173
comp11277_c0_seq2	377	noncoding	-1.02514
comp11280_c0_seq1	201	noncoding	-1.0561
comp11280_c0_seq3	303	noncoding	-1.07185
comp11280_c0_seq5	345	noncoding	-1.10564
comp11281_c1_seq1	399	noncoding	-0.972823
comp11285_c0_seq1	263	noncoding	-1.22492
comp11285_c0_seq6	229	noncoding	-1.40293
comp11285_c0_seq7	203	noncoding	-1.38707
comp11285_c0_seq8	278	noncoding	-1.42521
comp11287_c0_seq1	885	noncoding	-1.152
comp11287_c0_seq3	963	noncoding	-1.16008
comp1128963_c0_seq1	266	noncoding	-1.21739
comp1129078_c0_seq1	213	noncoding	-1.35009
comp11293_c0_seq2	713	noncoding	-1.17855
comp11293_c0_seq8	730	noncoding	-1.18117
comp112936_c0_seq1	251	noncoding	-1.20258
comp11297_c0_seq1	380	noncoding	-1.14589
comp113_c0_seq1	411	noncoding	-0.737403
comp11300_c0_seq1	2082	noncoding	-1.03692
comp11304_c0_seq3	396	noncoding	-0.813253
comp11304_c0_seq4	362	noncoding	-0.805025
comp1131_c0_seq1	278	noncoding	-1.15776
comp1131_c0_seq2	317	noncoding	-1.17366
comp11311_c0_seq1	890	noncoding	-1.26211
comp1131626_c0_seq1	203	noncoding	-1.27056
comp11318_c0_seq2	747	coding	1.57415
comp11324_c0_seq1	326	noncoding	-1.22644
comp11324_c2_seq1	1018	noncoding	-0.927243
comp11324_c2_seq2	776	noncoding	-0.869913
comp11329_c0_seq2	927	noncoding	-1.25131
comp11330_c0_seq1	494	noncoding	-0.883366
comp11330_c0_seq3	410	noncoding	-1.04885
comp1133105_c0_seq1	204	noncoding	-1.21267
comp11333_c0_seq1	1114	noncoding	-1.31219
comp11333_c0_seq2	1132	noncoding	-1.35756
comp11333_c1_seq1	921	noncoding	-1.29652
comp11337_c0_seq1	434	noncoding	-1.36808
comp11337_c0_seq2	981	noncoding	-0.998607
comp11337_c0_seq3	448	noncoding	-1.36944
comp11337_c0_seq4	812	noncoding	-0.959365
comp11337_c0_seq5	1968	noncoding	-1.10239
comp11337_c0_seq6	1954	noncoding	-1.10161
comp11339_c0_seq1	899	noncoding	-1.27939
comp11340_c0_seq4	610	noncoding	-1.3869
comp11340_c0_seq5	889	noncoding	-1.40146
comp11340_c0_seq6	590	noncoding	-1.38534
comp11340_c0_seq7	551	noncoding	-1.38348
comp1134248_c0_seq1	270	noncoding	-1.48967
comp11344_c0_seq1	1097	coding	0.744089
comp11344_c0_seq2	338	noncoding	-1.23263
comp11344_c0_seq3	1111	coding	0.734911
comp11344_c0_seq4	1052	coding	0.75663
comp11344_c0_seq5	224	noncoding	-1.43526
comp11344_c0_seq6	1076	coding	0.749904
comp11344_c0_seq7	316	noncoding	-1.22571
comp1134575_c0_seq1	214	noncoding	-1.36151
comp11352_c1_seq4	213	noncoding	-1.16918
comp11352_c2_seq1	237	noncoding	-1.29948
comp11352_c2_seq2	275	noncoding	-1.33292
comp1135345_c0_seq1	287	noncoding	-0.935549
comp1135721_c0_seq1	203	noncoding	-1.17235
comp11360_c0_seq1	1196	noncoding	-0.0911505
comp11360_c0_seq2	1911	noncoding	-0.22478
comp11360_c0_seq3	1179	noncoding	-0.0874693
comp11360_c0_seq4	1949	noncoding	-0.230355
comp11360_c0_seq5	1182	noncoding	-0.0881113
comp11361_c0_seq2	736	noncoding	-1.31361
comp11361_c0_seq3	383	noncoding	-1.29868
comp11361_c2_seq1	1738	noncoding	-1.36897
comp11361_c2_seq2	748	noncoding	-1.33076
comp1136297_c0_seq1	233	noncoding	-1.34159
comp11365_c0_seq30	996	noncoding	-1.40572
comp11365_c0_seq31	937	noncoding	-1.40184
comp1136505_c0_seq1	376	noncoding	-1.47908
comp1136506_c0_seq1	416	noncoding	-1.19949
comp11366_c0_seq1	2622	noncoding	-1.06309
comp11366_c0_seq2	2641	noncoding	-1.06388
comp11367_c1_seq1	407	noncoding	-1.22815
comp11370_c0_seq3	289	noncoding	-1.05956
comp11370_c0_seq6	246	noncoding	-0.868647
comp11370_c0_seq9	478	noncoding	-0.952438
comp1137040_c0_seq1	249	noncoding	-1.17256
comp11371_c0_seq3	341	noncoding	-0.72564
comp11371_c0_seq6	307	noncoding	-0.96613
comp11374_c0_seq1	276	noncoding	-1.33852
comp11375_c0_seq3	374	noncoding	-1.17696
comp11379_c0_seq1	1260	noncoding	-1.38323
comp11379_c0_seq2	1258	noncoding	-1.38312
comp1138_c0_seq1	332	noncoding	-1.07648
comp11381_c0_seq1	1398	noncoding	-1.13203
comp11381_c0_seq2	1355	noncoding	-1.12884
comp11381_c0_seq3	1297	noncoding	-1.12418
comp11381_c0_seq4	1385	noncoding	-1.13107
comp11381_c0_seq5	1431	noncoding	-1.13439
comp11381_c0_seq6	1404	noncoding	-1.13246
comp11381_c0_seq7	1444	noncoding	-1.13531
comp11383_c0_seq2	399	noncoding	-0.957825
comp11383_c1_seq1	1293	noncoding	-1.18575
comp11384_c0_seq1	812	noncoding	-1.09581
comp11386_c1_seq1	248	noncoding	-1.28273
comp1138826_c0_seq1	356	noncoding	-1.40694
comp11389_c0_seq1	293	noncoding	-1.4687
comp11389_c0_seq2	321	noncoding	-1.52739
comp11389_c0_seq5	307	noncoding	-1.52686
comp11389_c0_seq7	349	noncoding	-1.52815
comp113922_c0_seq1	801	noncoding	-1.20247
comp11393_c1_seq2	201	noncoding	-0.731921
comp11393_c2_seq1	337	noncoding	-1.18271
comp11393_c4_seq2	1275	noncoding	-1.0852
comp11393_c5_seq2	906	coding	0.0978842
comp11397_c0_seq1	613	noncoding	-1.40127
comp11398_c0_seq3	360	noncoding	-1.03332
comp11398_c0_seq4	396	noncoding	-1.06092
comp11398_c0_seq6	374	noncoding	-1.04444
comp11398_c0_seq8	414	noncoding	-1.07368
comp11399_c0_seq1	502	noncoding	-1.12149
comp11399_c0_seq2	479	noncoding	-1.11025
comp11399_c0_seq3	507	noncoding	-1.07956
comp114_c1_seq1	248	noncoding	-1.33909
comp1140_c0_seq1	204	noncoding	-1.44337
comp11400_c0_seq1	1215	noncoding	-1.24761
comp11400_c0_seq2	583	noncoding	-1.12263
comp11401_c0_seq2	591	noncoding	-1.41153
comp11402_c1_seq1	202	noncoding	-1.44597
comp11402_c2_seq1	466	noncoding	-1.21909
comp11403_c0_seq1	281	noncoding	-0.912473
comp11403_c0_seq12	342	noncoding	-0.969174
comp114030_c0_seq1	217	noncoding	-1.41375
comp1140496_c0_seq1	236	noncoding	-1.22325
comp11414_c0_seq1	621	noncoding	-1.41569
comp11414_c0_seq4	588	noncoding	-1.41401
comp11414_c0_seq6	996	noncoding	-1.23975
comp11414_c0_seq8	972	noncoding	-1.23578
comp11415_c0_seq2	620	noncoding	-1.06363
comp11415_c1_seq1	791	noncoding	-1.10873
comp11415_c1_seq2	818	noncoding	-1.113
comp11416_c0_seq1	414	noncoding	-1.13521
comp11416_c0_seq2	326	noncoding	-1.29259
comp11416_c0_seq3	393	noncoding	-1.31509
comp11416_c0_seq4	350	noncoding	-1.1826
comp114168_c0_seq1	267	noncoding	-1.07235
comp11418_c0_seq14	231	noncoding	-1.27607
comp1141818_c0_seq1	307	noncoding	-1.20004
comp114188_c0_seq1	235	noncoding	-1.06208
comp1141927_c0_seq1	253	noncoding	-1.02833
comp1142_c0_seq1	290	noncoding	-1.12593
comp11421_c0_seq5	247	noncoding	-1.10636
comp11423_c0_seq7	1106	noncoding	-1.34884
comp11424_c0_seq5	1410	noncoding	-1.33705
comp11424_c0_seq6	1420	noncoding	-1.33765
comp114259_c0_seq1	367	noncoding	-1.1226
comp1142754_c0_seq1	206	noncoding	-1.25915
comp11428_c0_seq1	1340	noncoding	-1.22333
comp11428_c2_seq1	353	noncoding	-1.28676
comp11428_c3_seq1	1490	noncoding	-1.13072
comp11428_c3_seq2	446	noncoding	-1.34475
comp11428_c4_seq1	1370	noncoding	-1.27853
comp11428_c4_seq2	556	noncoding	-1.0617
comp11428_c4_seq7	604	noncoding	-1.28163
comp11428_c7_seq1	678	noncoding	-1.41106
comp11428_c8_seq1	459	noncoding	-1.27532
comp11429_c0_seq1	708	noncoding	-0.946927
comp11429_c0_seq2	326	noncoding	-1.50344
comp11429_c0_seq3	1765	noncoding	-1.26571
comp11431_c0_seq4	516	noncoding	-1.49336
comp11431_c0_seq6	317	noncoding	-1.25242
comp11435_c0_seq1	1143	noncoding	-1.13008
comp11435_c0_seq2	923	noncoding	-0.57935
comp11439_c0_seq1	1594	noncoding	-1.19633
comp11439_c1_seq1	490	noncoding	-1.30959
comp1144_c0_seq1	367	noncoding	-1.15452
comp11440_c0_seq1	727	noncoding	-1.09996
comp11441_c0_seq4	210	noncoding	-1.36889
comp11445_c0_seq5	564	noncoding	-1.3631
comp1144773_c0_seq1	220	noncoding	-1.34534
comp11448_c0_seq1	214	noncoding	-1.27431
comp11448_c1_seq15	774	noncoding	-1.13603
comp1145_c0_seq1	224	noncoding	-1.09699
comp1145_c0_seq2	262	noncoding	-1.1369
comp11450_c1_seq1	336	noncoding	-1.40858
comp1145332_c0_seq1	265	noncoding	-1.50563
comp11459_c1_seq1	296	noncoding	-1.25168
comp1146_c0_seq1	222	noncoding	-1.10126
comp1146322_c0_seq1	212	noncoding	-1.34533
comp11464_c0_seq4	597	noncoding	-1.03903
comp11467_c0_seq1	2116	noncoding	-1.27786
comp11467_c0_seq2	2158	noncoding	-1.27955
comp11467_c0_seq3	2146	noncoding	-1.27906
comp1147_c0_seq1	358	noncoding	-1.35439
comp1147_c0_seq2	389	noncoding	-1.36566
comp11472_c0_seq1	594	noncoding	-1.02522
comp11472_c1_seq1	638	noncoding	-1.20711
comp11472_c1_seq2	689	noncoding	-1.28984
comp11472_c1_seq3	1783	noncoding	-0.521946
comp11472_c2_seq1	227	noncoding	-0.812237
comp11473_c0_seq2	213	noncoding	-1.49081
comp11473_c0_seq4	332	noncoding	-1.18955
comp11473_c0_seq8	311	noncoding	-1.17316
comp11476_c0_seq1	757	noncoding	-1.02142
comp11476_c0_seq2	883	noncoding	-1.00829
comp11476_c0_seq3	534	noncoding	-1.22303
comp11477_c0_seq11	1347	noncoding	-1.2895
comp11477_c0_seq2	1435	noncoding	-1.22804
comp11477_c0_seq3	1330	noncoding	-1.28897
comp11477_c0_seq4	1020	noncoding	-1.20638
comp11477_c0_seq5	932	noncoding	-1.27294
comp11477_c0_seq6	915	noncoding	-1.27191
comp11477_c0_seq8	1145	noncoding	-1.28291
comp11477_c0_seq9	1560	noncoding	-1.29454
comp11478_c0_seq1	357	noncoding	-1.47721
comp1147853_c0_seq1	204	noncoding	-1.04419
comp11480_c0_seq1	1137	noncoding	-1.39813
comp11480_c0_seq2	1200	noncoding	-1.36764
comp1148001_c0_seq1	231	noncoding	-1.38008
comp1148214_c0_seq1	242	noncoding	-1.04419
comp11485_c2_seq2	346	noncoding	-1.24334
comp114858_c0_seq1	309	noncoding	-1.20559
comp11487_c1_seq1	322	noncoding	-1.15438
comp11487_c2_seq1	413	noncoding	-1.39745
comp11487_c3_seq1	674	noncoding	-1.1402
comp11487_c3_seq2	288	noncoding	-1.04327
comp11487_c3_seq3	2378	noncoding	-1.04985
comp11489_c0_seq1	358	noncoding	-0.917743
comp11489_c0_seq4	338	noncoding	-1.04544
comp11489_c0_seq5	365	noncoding	-1.04447
comp1149_c0_seq1	277	noncoding	-1.33717
comp11491_c0_seq1	419	noncoding	-1.43346
comp11491_c0_seq15	487	noncoding	-1.12852
comp11491_c0_seq9	468	noncoding	-1.12353
comp11493_c0_seq4	205	noncoding	-1.20925
comp114945_c0_seq1	232	noncoding	-1.19653
comp11495_c0_seq3	228	noncoding	-1.00386
comp11501_c0_seq7	580	noncoding	-1.1269
comp11502_c0_seq6	466	noncoding	-1.21437
comp11502_c1_seq1	461	noncoding	-1.25653
comp11502_c1_seq2	239	noncoding	-1.15676
comp11502_c1_seq3	240	noncoding	-1.12492
comp11506_c1_seq1	556	noncoding	-1.27783
comp11506_c3_seq1	347	noncoding	-1.4643
comp11506_c5_seq1	906	noncoding	-1.40181
comp11508_c0_seq8	218	noncoding	-1.18869
comp11509_c0_seq1	1245	noncoding	-1.37464
comp11510_c0_seq4	317	noncoding	-1.44019
comp11510_c0_seq6	293	noncoding	-1.24829
comp1151042_c0_seq1	354	noncoding	-1.20313
comp11511_c0_seq1	554	noncoding	-1.42272
comp11516_c0_seq1	324	noncoding	-1.46696
comp11516_c0_seq3	332	noncoding	-1.49491
comp11516_c0_seq6	513	noncoding	-1.10609
comp11517_c0_seq1	1229	noncoding	-1.20947
comp11522_c0_seq2	1644	noncoding	-0.850023
comp11524_c1_seq2	226	noncoding	-1.10893
comp11529_c0_seq1	923	noncoding	-1.24648
comp11529_c0_seq3	338	noncoding	-1.13611
comp11529_c0_seq6	361	noncoding	-1.48282
comp11529_c0_seq7	910	noncoding	-1.24493
comp1153_c0_seq1	409	noncoding	-1.25771
comp11531_c0_seq1	867	noncoding	-0.666402
comp11531_c0_seq2	924	noncoding	-0.68495
comp11531_c0_seq3	528	noncoding	-1.00466
comp11531_c0_seq4	905	noncoding	-0.678933
comp11531_c0_seq5	940	noncoding	-0.689975
comp11533_c0_seq1	3102	coding	1.00492
comp11534_c0_seq3	248	noncoding	-1.03179
comp11534_c0_seq4	217	noncoding	-1.1852
comp11534_c0_seq6	231	noncoding	-1.08934
comp1153972_c0_seq1	518	noncoding	-1.23882
comp11544_c0_seq1	1082	noncoding	-0.972243
comp11544_c0_seq2	1696	noncoding	-1.06248
comp11545_c0_seq11	384	noncoding	-1.29606
comp11546_c0_seq3	356	noncoding	-1.47318
comp11546_c0_seq4	411	noncoding	-1.20867
comp1154987_c0_seq1	309	noncoding	-1.01448
comp11551_c0_seq1	587	noncoding	-1.41307
comp11551_c0_seq2	429	noncoding	-1.38507
comp11551_c0_seq3	509	noncoding	-1.40136
comp11551_c0_seq4	334	noncoding	-1.35634
comp115517_c0_seq1	452	noncoding	-1.28486
comp1155179_c0_seq1	212	noncoding	-1.0659
comp11558_c0_seq1	650	noncoding	-1.29553
comp11558_c0_seq2	574	noncoding	-1.28083
comp11558_c0_seq3	680	noncoding	-1.23564
comp11558_c0_seq4	1053	noncoding	-1.24334
comp115605_c0_seq1	435	noncoding	-1.25251
comp11565_c0_seq1	414	noncoding	-1.32004
comp11568_c0_seq1	239	noncoding	-1.44287
comp11571_c0_seq1	563	noncoding	-1.11845
comp11571_c0_seq10	259	noncoding	-1.47095
comp11571_c0_seq11	898	noncoding	-1.26169
comp11571_c0_seq2	826	noncoding	-1.25788
comp11571_c0_seq3	491	noncoding	-1.10276
comp11571_c0_seq4	693	noncoding	-1.39482
comp11571_c0_seq5	816	noncoding	-1.25729
comp11571_c0_seq6	611	noncoding	-1.38386
comp11571_c0_seq7	621	noncoding	-1.38535
comp11571_c0_seq8	481	noncoding	-1.10031
comp11571_c0_seq9	268	noncoding	-1.4721
comp1157191_c0_seq1	223	noncoding	-1.21576
comp11573_c0_seq1	918	noncoding	-1.28084
comp11576_c0_seq1	688	noncoding	-1.26417
comp1158357_c0_seq1	223	noncoding	-1.16711
comp11584_c0_seq1	285	noncoding	-1.21656
comp11584_c0_seq3	306	noncoding	-1.05961
comp11584_c0_seq7	203	noncoding	-1.29847
comp1158477_c0_seq1	247	noncoding	-1.44375
comp11587_c0_seq5	1029	noncoding	-0.733686
comp11590_c0_seq7	414	noncoding	-1.38576
comp11590_c2_seq1	1112	noncoding	-0.810548
comp115912_c0_seq1	391	noncoding	-1.1696
comp11593_c0_seq1	2218	noncoding	-1.18219
comp11593_c0_seq2	2229	noncoding	-1.13043
comp11594_c0_seq3	265	noncoding	-1.07664
comp1159446_c0_seq1	289	noncoding	-1.49798
comp11595_c0_seq4	618	noncoding	-1.30202
comp11596_c0_seq1	1228	noncoding	-1.32137
comp11596_c0_seq2	369	noncoding	-1.19678
comp1159926_c0_seq1	281	noncoding	-1.3647
comp115998_c0_seq1	218	noncoding	-1.23699
comp1160_c0_seq1	250	noncoding	-1.2988
comp1160217_c0_seq1	245	noncoding	-1.13682
comp11603_c0_seq6	248	noncoding	-1.10968
comp1160520_c0_seq1	231	noncoding	-1.21101
comp1160577_c0_seq1	207	noncoding	-1.31241
comp11608_c0_seq1	252	noncoding	-0.594081
comp11609_c0_seq3	895	coding	0.521878
comp11609_c0_seq5	863	coding	0.527909
comp11610_c1_seq3	601	noncoding	-1.35493
comp11613_c0_seq1	792	noncoding	-1.04945
comp11613_c1_seq1	407	noncoding	-1.49134
comp11615_c0_seq3	1964	noncoding	-1.39817
comp1161829_c0_seq1	216	noncoding	-1.40699
comp116199_c0_seq1	228	noncoding	-1.50631
comp11623_c0_seq1	401	noncoding	-1.19808
comp11626_c0_seq2	867	noncoding	-1.2431
comp11626_c0_seq3	478	noncoding	-1.52892
comp11626_c0_seq5	849	noncoding	-1.24077
comp11627_c0_seq1	694	noncoding	-1.40602
comp11627_c0_seq2	917	noncoding	-1.30721
comp1162978_c0_seq1	236	noncoding	-1.0815
comp11631_c0_seq1	1997	noncoding	-0.753737
comp11631_c0_seq2	1329	noncoding	-0.70567
comp11632_c0_seq4	508	noncoding	-1.30785
comp11638_c0_seq1	1265	noncoding	-1.2262
comp11638_c1_seq1	321	noncoding	-1.15675
comp116388_c0_seq1	288	noncoding	-1.28181
comp11640_c0_seq10	3068	noncoding	-1.14458
comp11640_c0_seq11	3077	noncoding	-1.14471
comp11640_c0_seq15	375	noncoding	-1.31823
comp11640_c0_seq16	2857	noncoding	-1.14147
comp11640_c0_seq17	2829	noncoding	-1.14108
comp11640_c0_seq4	2820	noncoding	-1.14095
comp11640_c0_seq6	2848	noncoding	-1.14134
comp11640_c0_seq7	2834	noncoding	-1.14114
comp11640_c0_seq8	2843	noncoding	-1.14127
comp11641_c0_seq1	362	noncoding	-1.27648
comp11641_c0_seq2	414	noncoding	-1.29578
comp11641_c0_seq3	356	noncoding	-1.27391
comp11641_c0_seq4	1526	noncoding	-1.30205
comp11641_c0_seq5	304	noncoding	-1.2479
comp11641_c0_seq6	323	noncoding	-1.25824
comp11641_c0_seq7	381	noncoding	-1.28404
comp11645_c0_seq12	904	noncoding	-1.13974
comp11645_c0_seq4	859	noncoding	-1.27819
comp11645_c0_seq5	875	noncoding	-1.27969
comp11645_c0_seq7	845	noncoding	-1.27679
comp11647_c0_seq2	391	noncoding	-1.36534
comp11647_c0_seq4	1137	noncoding	-1.41247
comp11651_c1_seq1	597	noncoding	-0.411493
comp11651_c1_seq3	532	noncoding	-0.569083
comp11652_c1_seq1	668	noncoding	-1.34146
comp11652_c2_seq2	957	noncoding	-1.28869
comp11654_c1_seq1	324	noncoding	-1.11919
comp11656_c0_seq1	675	noncoding	-1.26339
comp11656_c0_seq10	521	noncoding	-1.30184
comp11656_c0_seq11	686	noncoding	-1.24551
comp11656_c0_seq2	785	noncoding	-1.48167
comp11656_c0_seq3	566	noncoding	-1.2285
comp11656_c0_seq4	334	noncoding	-1.21382
comp11656_c0_seq5	841	noncoding	-1.48357
comp11656_c0_seq6	406	noncoding	-1.37709
comp11656_c0_seq7	343	noncoding	-1.26465
comp11656_c0_seq8	803	noncoding	-1.2143
comp11656_c0_seq9	515	noncoding	-1.40013
comp11657_c0_seq1	400	noncoding	-1.2578
comp11657_c0_seq3	382	noncoding	-1.2606
comp11658_c0_seq12	316	noncoding	-1.51595
comp11658_c0_seq16	349	noncoding	-1.52314
comp1165852_c0_seq1	235	noncoding	-1.29149
comp11659_c0_seq3	429	noncoding	-0.793813
comp11659_c1_seq2	262	noncoding	-1.00999
comp11660_c0_seq3	206	noncoding	-1.16044
comp1166133_c0_seq1	212	noncoding	-1.2126
comp11662_c0_seq1	1611	noncoding	-1.25198
comp11662_c0_seq2	1562	noncoding	-1.25036
comp11665_c0_seq3	507	noncoding	-1.42395
comp11665_c0_seq4	464	noncoding	-1.36994
comp11667_c10_seq1	267	noncoding	-1.04511
comp11667_c11_seq1	357	noncoding	-1.14307
comp11667_c2_seq1	207	noncoding	-1.16347
comp11667_c5_seq1	571	noncoding	-1.14729
comp11667_c6_seq1	285	noncoding	-1.01998
comp11667_c8_seq3	1078	noncoding	-1.38266
comp11667_c8_seq4	1096	noncoding	-1.38339
comp11668_c0_seq1	293	noncoding	-1.50444
comp11675_c0_seq2	491	noncoding	-1.13638
comp11675_c0_seq3	796	noncoding	-1.21927
comp11677_c0_seq4	568	noncoding	-1.05983
comp11678_c0_seq1	951	noncoding	-1.09991
comp11678_c0_seq2	1257	noncoding	-1.0704
comp11678_c0_seq3	482	noncoding	-1.02826
comp1167810_c0_seq1	229	noncoding	-1.44649
comp11679_c1_seq1	345	noncoding	-0.836177
comp1167983_c0_seq1	280	noncoding	-1.32522
comp11681_c0_seq3	1132	noncoding	-0.749523
comp1168118_c0_seq1	250	noncoding	-1.37465
comp1168746_c0_seq1	248	noncoding	-1.23612
comp1168886_c0_seq1	215	noncoding	-1.19133
comp11689_c0_seq1	1895	noncoding	-1.35473
comp1169_c0_seq1	723	noncoding	-1.45134
comp1169_c1_seq1	202	noncoding	-1.40951
comp11690_c0_seq14	573	noncoding	-1.06119
comp11690_c0_seq28	469	noncoding	-1.03508
comp11690_c0_seq29	484	noncoding	-1.03915
comp11690_c0_seq32	432	noncoding	-1.02466
comp11692_c0_seq1	652	noncoding	-1.31683
comp11692_c0_seq2	588	noncoding	-1.30786
comp11692_c0_seq3	652	noncoding	-1.31683
comp11692_c0_seq4	525	noncoding	-1.2969
comp11692_c0_seq5	1077	noncoding	-1.29188
comp11692_c0_seq6	1077	noncoding	-1.29188
comp11692_c0_seq7	1013	noncoding	-1.2865
comp1169213_c0_seq1	214	noncoding	-0.999026
comp11698_c0_seq3	339	noncoding	-1.14871
comp1169952_c0_seq1	221	noncoding	-1.22881
comp11700_c0_seq1	2161	noncoding	-1.21163
comp11700_c0_seq2	2175	noncoding	-1.21204
comp11704_c0_seq1	331	noncoding	-1.30036
comp1171_c0_seq1	302	noncoding	-1.31059
comp1171_c0_seq2	597	noncoding	-1.18381
comp11711_c0_seq1	287	noncoding	-1.49548
comp11711_c0_seq3	312	noncoding	-1.42739
comp11711_c0_seq4	347	noncoding	-1.43791
comp11711_c0_seq6	389	noncoding	-1.44942
comp1171190_c0_seq1	282	noncoding	-1.47238
comp11714_c0_seq1	836	noncoding	-1.31115
comp11714_c0_seq10	807	noncoding	-1.327
comp11714_c0_seq11	840	noncoding	-1.31164
comp11714_c0_seq12	881	noncoding	-1.37485
comp11714_c0_seq13	1012	noncoding	-1.38627
comp11714_c0_seq14	343	noncoding	-1.04403
comp11714_c0_seq15	474	noncoding	-1.11835
comp11714_c0_seq16	1081	noncoding	-1.33599
comp11714_c0_seq17	894	noncoding	-1.31818
comp11714_c0_seq18	1027	noncoding	-1.33141
comp11714_c0_seq2	649	noncoding	-1.28045
comp11714_c0_seq3	1066	noncoding	-1.35131
[truncated: 16,338 more rows]

## Sheet: CPAT_data
id	mRNA_size	ORF_size	Fickett_score	Hexamer_score	coding_prob
COMP1000147_C0_SEQ1	209	39	0.9796	0.0387413	0.0622069
COMP1000180_C0_SEQ1	224	87	0.8423	-0.438202	0.0208652
COMP1000245_C0_SEQ1	204	96	0.608	-0.971874	0.00331467
COMP1000316_C0_SEQ1	325	81	0.4722	-0.846385	0.0022133
COMP10005_C0_SEQ1	417	117	0.5189	-1.00607	0.00211768
COMP10005_C1_SEQ1	1681	102	1.0253	-0.820149	0.00237601
COMP1000674_C0_SEQ1	212	48	0.6224	-0.837093	0.00308175
COMP10009_C1_SEQ1	212	162	0.6972	-0.726589	0.0135754
COMP10009_C3_SEQ4	596	108	0.9293	-0.103962	0.0425481
COMP10009_C3_SEQ6	597	108	0.9293	-0.103962	0.0424932
COMP1001_C0_SEQ1	457	114	0.7555	-0.629645	0.00959206
COMP10010_C0_SEQ2	547	87	0.7602	-1.26311	0.00152675
COMP1001047_C0_SEQ1	208	132	0.6365	-0.496554	0.0150293
COMP10011_C0_SEQ13	478	93	0.7963	-0.245889	0.0214428
COMP10011_C0_SEQ2	502	93	0.7963	-0.245889	0.0207734
COMP10011_C0_SEQ20	269	126	0.684	-0.221713	0.0286008
COMP10011_C0_SEQ4	281	174	0.5615	-0.358473	0.021729
COMP10011_C0_SEQ6	514	126	0.839	-0.699299	0.0107373
COMP10011_C0_SEQ7	245	126	0.684	-0.221713	0.0295149
COMP1001159_C0_SEQ1	222	102	0.9561	-0.662593	0.0197589
COMP10012_C0_SEQ7	214	99	0.5588	-0.618926	0.00666251
COMP1001267_C0_SEQ1	220	57	0.5365	-1.59664	0.00042395
COMP1001414_C0_SEQ1	316	75	1.0413	-0.428327	0.0304586
COMP1001499_C0_SEQ1	249	33	0.7099	-0.659315	0.00507054
COMP10015_C0_SEQ3	519	81	0.7613	0.0873126	0.0356411
COMP1001599_C0_SEQ1	202	75	0.3506	-0.70457	0.00240949
COMP1001627_C0_SEQ1	239	9	0.8504	-0.490614	0.00939237
COMP1001703_C0_SEQ1	218	144	0.4907	-0.969549	0.00351993
COMP1001774_C0_SEQ1	245	108	0.331	-1.01249	0.00138623
COMP1001806_C0_SEQ1	238	39	0.8991	-0.849688	0.00608233
COMP1001994_C0_SEQ1	233	24	0.414	-0.79539	0.00143639
COMP10023_C0_SEQ1	464	75	0.7841	0.0903385	0.0391121
COMP10023_C1_SEQ1	445	72	0.8742	-1.27339	0.00210472
COMP1002558_C0_SEQ1	235	120	1.2506	0.212716	0.307961
COMP1002570_C0_SEQ1	253	144	0.8128	-0.48005	0.0273584
COMP10026_C0_SEQ1	615	210	0.6253	-0.665479	0.0112534
COMP10026_C0_SEQ2	926	231	0.4303	-0.689658	0.00472444
COMP1002662_C0_SEQ1	260	144	0.7654	0.0189062	0.0730391
COMP1002704_C0_SEQ1	294	42	0.7124	-1.19184	0.00148083
COMP1002757_C0_SEQ1	313	105	0.7521	-0.492997	0.0146434
COMP10028_C0_SEQ2	430	108	1.0085	-0.283832	0.044001
COMP1002883_C0_SEQ1	216	93	0.6058	-0.247703	0.0172774
COMP1002885_C0_SEQ1	284	57	1.2336	-0.160687	0.0856643
COMP10030_C0_SEQ1	404	279	0.9076	-0.556324	0.0774009
COMP10031_C0_SEQ1	276	75	0.8968	-0.443832	0.0203273
COMP1003106_C0_SEQ1	204	18	0.6297	-0.33666	0.00794642
COMP10034_C0_SEQ1	539	240	0.6345	-0.832798	0.0112453
COMP10034_C0_SEQ2	884	168	0.882	-0.155551	0.0378528
COMP1003546_C0_SEQ1	247	78	0.9126	-0.508702	0.0195333
COMP1003687_C0_SEQ1	245	24	0.9741	-0.715005	0.00905604
COMP1003719_C0_SEQ1	226	72	0.8912	-1.55507	0.00152863
COMP1003797_C0_SEQ1	270	93	0.3971	-0.934439	0.00171997
COMP1003804_C0_SEQ1	426	222	0.5749	-1.19963	0.00395113
COMP1003826_C0_SEQ1	274	57	0.869	-1.43125	0.00157404
COMP1003929_C0_SEQ1	222	111	0.7022	-0.934901	0.00533285
COMP1003937_C0_SEQ1	329	36	0.3516	-1.44557	0.000250063
COMP100400_C0_SEQ1	220	168	0.5212	-0.829463	0.00660428
COMP10041_C0_SEQ1	550	186	1.0389	-0.098319	0.117044
COMP1004142_C0_SEQ1	223	66	0.7596	-0.875132	0.00489495
COMP1004258_C0_SEQ1	301	81	0.4662	-0.929332	0.00184585
COMP10043_C0_SEQ1	941	207	0.6843	-0.356974	0.0173682
COMP10043_C0_SEQ2	942	207	0.6843	-0.356974	0.0173452
COMP1004317_C0_SEQ1	280	114	0.7383	-0.50363	0.0154996
COMP1004345_C0_SEQ1	256	63	0.4801	-0.437996	0.00555993
COMP10045_C1_SEQ1	373	147	0.5831	-0.767832	0.00621441
COMP10051_C0_SEQ1	692	135	0.5438	-0.434293	0.00710879
COMP10051_C0_SEQ2	724	135	0.5438	-0.434293	0.00681027
COMP10051_C0_SEQ3	425	96	0.5351	-0.762679	0.00324576
COMP10051_C0_SEQ4	457	96	0.5351	-0.762679	0.00310895
COMP10051_C0_SEQ5	350	135	0.5438	-0.434293	0.0112332
COMP1005227_C0_SEQ1	210	21	0.5705	-1.53048	0.00040469
COMP1005359_C0_SEQ1	220	84	0.7966	-0.341685	0.02236
COMP1005417_C0_SEQ1	217	159	0.7736	-0.439226	0.0319744
COMP1005639_C0_SEQ1	224	12	0.6201	-2.06933	0.000118808
COMP1005685_C0_SEQ1	325	75	0.7455	-0.72339	0.00633266
COMP1005709_C0_SEQ1	211	48	0.6798	-0.87642	0.00333719
COMP1005741_C0_SEQ1	213	60	0.7306	-1.45173	0.00110588
COMP1005829_C0_SEQ1	210	99	1.1098	-0.567848	0.0380299
COMP1006137_C0_SEQ1	238	60	1.035	-0.563955	0.0212956
COMP10062_C1_SEQ1	228	63	1.253	0.04222	0.154372
COMP1006377_C0_SEQ1	277	222	0.9333	-0.376174	0.0905102
COMP1006389_C0_SEQ1	259	24	0.6788	-1.35941	0.000805888
COMP1006391_C0_SEQ1	322	60	0.5519	-1.46312	0.000544836
COMP1006479_C0_SEQ1	264	75	0.7987	-0.434286	0.0158314
COMP1006528_C0_SEQ1	275	114	0.9333	-0.692508	0.0178343
COMP1006738_C0_SEQ1	352	48	0.6	-0.892446	0.00209479
COMP1006982_C0_SEQ1	271	69	0.5623	-1.35495	0.000842029
COMP1006997_C0_SEQ1	308	162	0.9364	-0.882069	0.0168195
COMP1007070_C0_SEQ1	276	27	1.1305	-0.246582	0.0417307
COMP1007120_C0_SEQ1	210	96	0.7269	-0.525535	0.0133614
COMP10072_C0_SEQ1	510	69	0.5954	-0.332687	0.00752218
COMP10072_C0_SEQ2	345	39	0.598	-1.60735	0.000357922
COMP10072_C0_SEQ3	780	69	0.5954	-0.332687	0.00523649
COMP10072_C0_SEQ4	567	75	0.7145	-0.081977	0.0187699
COMP10072_C0_SEQ5	657	165	0.4907	-0.543307	0.00640894
COMP10072_C0_SEQ6	691	147	0.7459	-0.707009	0.00759121
COMP10072_C0_SEQ7	574	81	0.7072	-0.0322088	0.0215214
COMP10072_C0_SEQ8	713	165	0.643	-0.743902	0.005831
COMP1007241_C0_SEQ1	239	93	0.6571	-0.482697	0.0112629
COMP10073_C0_SEQ1	473	102	0.4573	-1.13815	0.00104733
COMP1007525_C0_SEQ1	250	87	0.9128	-0.50817	0.0210719
COMP1007621_C0_SEQ1	245	33	0.8451	-0.115761	0.0270488
COMP1007946_C0_SEQ1	300	168	0.9036	-0.261867	0.0669718
COMP1007967_C0_SEQ1	207	144	1.0014	-0.0702972	0.121869
COMP1008_C0_SEQ1	234	57	1.168	-0.0926477	0.088238
COMP100811_C0_SEQ1	447	120	0.4884	-0.841587	0.00281186
COMP10082_C0_SEQ5	333	78	1.118	-0.573395	0.027359
COMP10082_C0_SEQ6	216	78	1.118	-0.573395	0.0318911
COMP1008295_C0_SEQ1	414	108	0.5592	-0.955749	0.00249438
COMP10083_C0_SEQ1	981	129	0.7659	-0.437507	0.00878426
COMP10083_C0_SEQ2	1059	135	0.8078	-0.600447	0.00644054
COMP1008340_C0_SEQ1	230	51	0.897	-1.24632	0.0026656
COMP10084_C1_SEQ2	588	240	0.8086	-0.941466	0.0136629
COMP10085_C0_SEQ1	261	39	0.7853	-0.352042	0.0135271
COMP1008557_C0_SEQ1	382	93	0.6649	-1.32653	0.00130219
COMP1008599_C0_SEQ1	232	60	0.8503	-1.00142	0.00446232
COMP10086_C0_SEQ1	215	111	0.7027	-0.79819	0.00743631
COMP10086_C0_SEQ2	272	66	0.6623	-0.608973	0.00642173
COMP10086_C0_SEQ3	385	84	0.8558	-0.931691	0.00537599
COMP10086_C0_SEQ4	423	66	0.6623	-0.608973	0.00524366
COMP10086_C0_SEQ5	366	309	0.8232	-0.841745	0.0435331
COMP1008628_C0_SEQ1	251	129	0.671	-1.1907	0.00299621
COMP1008656_C0_SEQ1	238	57	0.8446	-0.708687	0.00844038
COMP1009_C0_SEQ1	337	90	0.427	-0.960208	0.0015744
COMP10091_C0_SEQ8	1528	153	0.7411	-0.558444	0.00363798
COMP10091_C0_SEQ9	1406	174	0.6594	-0.596856	0.00369331
COMP1009187_C0_SEQ1	246	45	0.9685	-0.442689	0.0201751
COMP1009193_C0_SEQ1	239	93	0.8094	-0.125055	0.0402026
COMP1009289_C0_SEQ1	342	21	0.9508	-0.997638	0.00371555
COMP10093_C0_SEQ1	340	63	0.6115	-1.12449	0.0014535
COMP10093_C1_SEQ1	519	204	0.5708	-0.466467	0.0164469
COMP10093_C1_SEQ3	446	210	0.5846	-0.437524	0.0212559
COMP10093_C1_SEQ4	470	204	0.5708	-0.466467	0.017552
COMP1009337_C0_SEQ1	328	87	0.8353	-0.287659	0.0252462
COMP1009384_C0_SEQ1	207	78	0.9294	-0.601162	0.0174541
COMP10094_C0_SEQ3	270	63	0.4391	-1.20177	0.000795055
COMP1009563_C0_SEQ1	238	105	0.6662	-0.628592	0.0091424
COMP10097_C0_SEQ1	273	51	1.0265	-0.319991	0.0322205
COMP10097_C0_SEQ2	305	132	0.5469	-0.879833	0.0041154
COMP10097_C1_SEQ1	241	18	1.0634	-0.874147	0.00774743
COMP101_C0_SEQ1	265	114	0.5122	-0.828543	0.00377191
COMP1010066_C0_SEQ1	205	96	0.717	-1.34421	0.00190194
COMP1010139_C0_SEQ1	201	87	0.6022	-1.13916	0.00203545
COMP10102_C0_SEQ1	374	123	0.5255	-0.271033	0.0135959
COMP1010203_C0_SEQ1	350	102	0.7998	-0.691636	0.00982324
COMP1010333_C0_SEQ1	293	168	0.6293	-1.06827	0.00470652
COMP1010343_C0_SEQ1	239	48	0.797	-1.34414	0.00151029
COMP1010432_C0_SEQ1	269	81	0.7457	-0.610191	0.00939227
COMP1010543_C0_SEQ1	319	84	0.9455	-1.28227	0.00335786
COMP10107_C0_SEQ2	213	30	0.3506	-1.36884	0.000331572
COMP10108_C0_SEQ1	309	186	0.76	-0.40607	0.0370424
COMP10108_C0_SEQ2	312	186	0.7209	-0.365768	0.0361415
COMP10108_C0_SEQ3	496	120	0.8327	-0.626726	0.0121402
COMP10108_C0_SEQ4	499	120	0.7547	-0.56369	0.0111283
COMP10108_C1_SEQ1	405	99	0.744	-0.733553	0.00682708
COMP1010853_C0_SEQ1	210	81	0.8028	-1.24064	0.00273032
COMP1010880_C0_SEQ1	235	147	0.5331	-0.514702	0.0116748
COMP1010913_C0_SEQ1	309	81	0.8519	-0.682474	0.0102925
COMP1010940_C0_SEQ1	308	69	1.091	-0.798855	0.0143251
COMP1010986_C0_SEQ1	203	57	0.7851	-0.391702	0.0155738
COMP10110_C0_SEQ1	652	75	0.6629	-0.606089	0.00420852
COMP10110_C0_SEQ2	899	174	0.7723	-1.09306	0.00317201
COMP10110_C0_SEQ3	795	174	0.7723	-1.09306	0.0036484
COMP10110_C0_SEQ4	628	66	0.722	-1.11197	0.00145028
COMP10110_C0_SEQ5	853	174	0.7723	-1.09306	0.00337455
COMP10110_C0_SEQ6	674	66	0.722	-1.11197	0.00136308
COMP10110_C0_SEQ7	570	66	0.722	-1.11197	0.00156822
COMP10110_C0_SEQ8	877	174	0.7723	-1.09306	0.00326732
COMP1011000_C0_SEQ1	207	18	0.9954	-0.547145	0.0142607
COMP10111_C0_SEQ3	263	75	0.3646	-1.24482	0.000645107
COMP1011560_C0_SEQ1	227	120	0.6302	-1.12302	0.00296956
COMP1011619_C0_SEQ1	332	66	0.5339	-0.490333	0.00534785
COMP1011818_C0_SEQ1	219	102	0.9697	-0.199458	0.0593559
COMP1011828_C0_SEQ1	213	39	0.4908	-0.853867	0.00184517
COMP1011855_C0_SEQ1	262	81	0.9003	-0.101407	0.0482388
COMP1011881_C0_SEQ1	259	75	0.4536	-1.45768	0.000511395
COMP10120_C0_SEQ1	1239	171	0.6271	-0.213669	0.0100707
COMP10120_C0_SEQ2	766	159	0.6018	-0.164162	0.0177405
COMP1012002_C0_SEQ1	276	57	1.0188	-0.71858	0.0131244
COMP10121_C0_SEQ1	286	72	0.5592	-0.94812	0.00219651
COMP10121_C0_SEQ3	251	72	0.5592	-0.94812	0.00230254
COMP10123_C0_SEQ4	610	108	0.5275	-0.107386	0.0128417
COMP10123_C0_SEQ5	610	108	0.7031	-0.121705	0.0208171
COMP1012335_C0_SEQ1	271	87	0.7092	-1.30688	0.00171501
COMP1012341_C0_SEQ1	225	54	0.7698	-0.753218	0.0060338
COMP1012372_C0_SEQ1	204	72	0.7977	-0.295947	0.0229594
COMP10124_C0_SEQ1	224	117	0.6717	-0.536145	0.0130565
COMP1012492_C0_SEQ1	299	30	1.1538	-1.00104	0.00772988
COMP1012579_C0_SEQ1	213	99	1.0672	-0.206492	0.0754007
COMP1012887_C0_SEQ1	242	42	0.7516	-0.380992	0.0120499
COMP1012988_C0_SEQ1	311	51	0.7974	-0.388813	0.0133644
COMP1013253_C0_SEQ1	212	105	0.9684	0.248	0.158214
COMP1013281_C0_SEQ1	254	153	0.7976	-0.503005	0.0267903
COMP1013290_C0_SEQ1	215	75	0.9808	-0.84459	0.0110906
COMP101345_C0_SEQ1	201	36	0.737	0.243052	0.0487752
COMP1013545_C0_SEQ1	242	66	0.4589	-0.877459	0.00193642
COMP1013669_C0_SEQ1	230	171	0.9829	0.0333429	0.171206
COMP1013850_C0_SEQ1	396	81	0.83	-0.502644	0.0130841
COMP10139_C0_SEQ2	589	183	0.8283	-0.92248	0.00918612
COMP101390_C0_SEQ1	355	225	1.1132	-0.353178	0.142607
COMP1014045_C0_SEQ1	228	51	0.8659	-0.632664	0.0103319
COMP10141_C0_SEQ1	289	81	0.7887	-0.0962971	0.034217
COMP1014180_C0_SEQ1	235	18	1.0361	0.0477134	0.0604454
COMP1014226_C0_SEQ1	202	54	0.7596	-1.34948	0.00147827
COMP1014234_C0_SEQ1	213	123	0.9455	-0.148344	0.0744284
COMP10143_C0_SEQ1	1415	57	0.7074	-0.542092	0.0017074
COMP10143_C0_SEQ2	1430	57	0.7074	-0.542092	0.00167323
COMP10143_C0_SEQ3	1390	57	0.7074	-0.542092	0.0017659
COMP1014305_C0_SEQ1	310	69	0.9183	-0.689631	0.0110759
COMP1014475_C0_SEQ1	239	39	0.7861	-0.653683	0.00688515
COMP1014584_C0_SEQ1	290	42	0.5255	-0.695594	0.00275305
COMP1014653_C0_SEQ1	209	51	0.816	-0.638729	0.00901282
COMP1014705_C0_SEQ1	201	93	0.6573	-0.451334	0.0127579
COMP1015_C0_SEQ1	222	0	0	0	0.00224577
COMP1015042_C0_SEQ1	215	36	0.7556	-0.765889	0.00485705
COMP10154_C1_SEQ1	229	123	1.2586	-0.140368	0.169801
COMP10154_C1_SEQ2	1732	123	1.2586	-0.140368	0.0261829
COMP10154_C2_SEQ3	671	168	0.8339	-0.871647	0.00826782
COMP10154_C2_SEQ4	1341	264	0.5228	-0.900123	0.00289926
COMP10154_C2_SEQ6	1210	264	0.5228	-0.900123	0.0034582
COMP1015417_C0_SEQ1	209	60	0.659	-1.38886	0.00104169
COMP1015767_C0_SEQ1	297	213	0.5926	-1.04531	0.00658107
COMP1016215_C0_SEQ1	250	93	0.4007	-1.01968	0.00146014
COMP1016310_C0_SEQ1	212	84	0.5781	-1.48514	0.000802038
COMP1016392_C0_SEQ1	254	69	1.0682	-0.338151	0.0416512
COMP1016439_C0_SEQ1	215	162	1.1382	0.639528	0.565394
COMP1016454_C0_SEQ1	208	93	0.6812	-0.425799	0.0143961
COMP10166_C0_SEQ3	296	24	0.5736	-1.79309	0.000200594
COMP10167_C0_SEQ2	524	141	0.6359	-0.486329	0.0109087
COMP10167_C0_SEQ3	315	117	0.854	-0.762938	0.0116587
COMP1016785_C0_SEQ1	236	141	0.862	-0.361498	0.0412183
COMP10170_C0_SEQ1	302	75	0.8214	-1.05772	0.00372413
COMP1017073_C0_SEQ1	336	114	0.8792	-0.440964	0.0251547
COMP101714_C0_SEQ1	302	75	0.7601	-0.922792	0.00426494
COMP1017171_C0_SEQ1	352	63	0.9712	-0.697244	0.0114139
COMP1017178_C0_SEQ1	221	72	1.0959	-0.65983	0.0231228
COMP10173_C0_SEQ1	339	111	0.8989	-0.663578	0.0154293
COMP10173_C0_SEQ2	268	111	0.8115	-0.560309	0.0166763
COMP1017491_C0_SEQ1	303	216	0.6354	-0.803439	0.0134144
COMP1017580_C0_SEQ1	276	123	0.3592	-0.762354	0.00298111
COMP10176_C0_SEQ1	1457	219	0.627	-0.656148	0.00404701
COMP10176_C0_SEQ2	475	87	0.6352	-1.27826	0.00111749
COMP10176_C0_SEQ3	1431	219	0.627	-0.656148	0.00419098
COMP10176_C0_SEQ4	258	177	1.0254	0.0572872	0.201318
COMP1017737_C0_SEQ1	312	51	0.7533	-1.58233	0.000702223
COMP10179_C0_SEQ1	1203	147	0.6139	-1.09306	0.00103426
COMP10179_C0_SEQ2	644	90	0.6795	-1.15729	0.00138828
COMP10180_C0_SEQ3	564	18	0.6024	-1.5153	0.000278698
COMP1018030_C0_SEQ1	276	177	0.5875	-0.396256	0.0221923
COMP10182_C0_SEQ1	599	159	0.9189	-0.776985	0.0135039
COMP1018272_C0_SEQ1	244	81	0.8494	-0.430285	0.0200619
COMP1018368_C0_SEQ1	269	57	0.4762	-1.69215	0.00026433
COMP1018392_C0_SEQ1	267	36	0.7636	-0.30808	0.0135881
COMP1018488_C0_SEQ1	440	69	0.6631	-1.42952	0.000759462
COMP1018495_C0_SEQ1	217	45	0.6433	-0.705113	0.00433153
COMP1018568_C0_SEQ1	273	66	0.8904	-1.07818	0.0041863
COMP1018582_C0_SEQ1	392	102	0.6636	-0.512364	0.00944588
COMP10188_C0_SEQ2	254	24	1.2725	-0.123198	0.082112
COMP10189_C0_SEQ1	1031	93	1.1152	0.26493	0.0828453
COMP10189_C0_SEQ2	1000	93	1.1152	0.26493	0.0860813
COMP10189_C0_SEQ3	1052	93	1.1152	0.26493	0.0807165
COMP10189_C0_SEQ4	988	93	1.1152	0.26493	0.0873643
COMP1018983_C0_SEQ1	318	99	0.7828	-0.319144	0.0226335
COMP1018992_C0_SEQ1	273	90	0.6011	-1.29738	0.0013007
COMP1019368_C0_SEQ1	315	48	0.9921	-0.795999	0.0088765
COMP1019450_C0_SEQ1	239	102	1.1476	-0.0580171	0.127506
COMP10197_C0_SEQ1	259	84	0.8737	-0.978351	0.00601623
COMP10197_C0_SEQ3	275	84	0.8737	-0.978351	0.00588843
COMP10197_C0_SEQ6	229	72	0.6892	-1.06927	0.00262561
COMP10197_C0_SEQ9	245	84	0.8737	-0.978351	0.00613032
COMP10198_C0_SEQ1	389	351	0.7469	-0.370359	0.134523
COMP1019929_C0_SEQ1	204	126	0.8014	-0.712687	0.0140794
COMP102_C0_SEQ1	253	117	0.8453	-0.835195	0.010422
COMP102_C1_SEQ1	262	75	0.749	-0.0370722	0.0343791
COMP10200_C0_SEQ1	952	45	0.9882	-0.60146	0.00574869
COMP10200_C0_SEQ2	1044	45	0.9882	-0.60146	0.00508067
COMP10200_C0_SEQ3	323	135	0.5244	-0.725003	0.00555552
COMP1020064_C0_SEQ1	208	72	0.6788	-0.965434	0.00334565
COMP1020163_C0_SEQ1	224	33	0.6297	-0.884005	0.00243046
COMP1020241_C0_SEQ1	205	90	0.774	-1.44175	0.00169816
COMP1020358_C0_SEQ1	214	63	0.4818	-1.32421	0.00072915
COMP1020575_C0_SEQ1	215	96	0.4581	-0.91162	0.00240807
COMP1020628_C0_SEQ1	259	36	0.7395	-1.75335	0.000422971
COMP1020646_C0_SEQ1	239	63	1.1266	-0.879727	0.0137046
COMP10209_C0_SEQ3	201	24	0.366	-1.5063	0.000241698
COMP10210_C0_SEQ1	207	18	0.5922	-0.976726	0.00156457
COMP10213_C0_SEQ1	267	90	1.0958	-0.0767408	0.0939507
COMP10213_C0_SEQ2	418	99	0.5573	-0.77624	0.00348116
COMP1021302_C0_SEQ1	209	60	1.0265	-1.0542	0.00686356
COMP1021371_C0_SEQ1	321	177	0.8594	-0.337151	0.0524841
COMP1021485_C0_SEQ1	248	54	0.9571	-0.537161	0.0168935
COMP10215_C0_SEQ1	285	84	0.6146	-0.548092	0.00740248
COMP10215_C0_SEQ2	421	81	0.6261	-0.296498	0.0112218
COMP10215_C0_SEQ3	267	81	0.6261	-0.296498	0.0137794
COMP1021528_C0_SEQ1	201	21	0.9688	-1.48142	0.0015122
COMP1021760_C0_SEQ1	224	93	0.4048	-1.1829	0.00104068
COMP1021837_C0_SEQ1	209	36	0.6135	-0.784221	0.00307102
COMP10219_C0_SEQ1	668	420	0.8437	-0.392371	0.199293
COMP10219_C0_SEQ2	282	57	0.9834	-0.787567	0.00997793
COMP10219_C0_SEQ3	721	303	0.9411	-0.383786	0.10108
COMP10219_C0_SEQ4	713	420	0.8437	-0.392371	0.189775
COMP10219_C0_SEQ5	766	303	0.9411	-0.383786	0.0956927
COMP10219_C0_SEQ6	747	303	0.9411	-0.383786	0.0979355
COMP10219_C0_SEQ7	694	420	0.8437	-0.392371	0.193751
COMP102193_C0_SEQ1	615	111	0.5557	-0.987583	0.00179334
COMP10222_C0_SEQ1	446	81	0.7259	-1.54737	0.000764639
COMP1022220_C0_SEQ1	367	153	0.6211	-0.88292	0.00563934
COMP1022263_C0_SEQ1	349	66	0.5736	-1.36229	0.000750305
COMP10226_C0_SEQ1	677	84	0.4571	-0.860772	0.0013067
COMP10226_C0_SEQ2	653	84	0.4571	-0.860772	0.00134967
COMP10227_C0_SEQ1	544	144	0.6225	-1.09108	0.0025237
COMP10227_C0_SEQ2	592	180	0.6157	-1.14824	0.00278249
COMP1023_C0_SEQ1	252	66	0.7066	-0.948733	0.00337988
COMP1023_C0_SEQ2	274	54	0.5559	-1.26744	0.000886363
COMP10232_C0_SEQ1	299	33	0.7455	-0.512083	0.00745265
COMP1023223_C0_SEQ1	253	150	0.6647	-0.590792	0.0144433
COMP1023261_C0_SEQ1	225	156	1.0785	-0.222078	0.11693
COMP1023372_C0_SEQ1	242	69	0.6594	-1.21411	0.00163265
COMP10235_C0_SEQ1	232	120	0.5756	-1.18547	0.00216272
COMP10235_C0_SEQ2	254	120	0.5756	-1.18547	0.00209957
COMP10235_C1_SEQ1	337	36	0.5903	-0.416586	0.00574034
COMP10235_C1_SEQ3	364	36	0.5903	-0.416586	0.005536
COMP10235_C1_SEQ4	664	54	1.1191	-0.430904	0.0200472
COMP10235_C1_SEQ7	353	36	0.5903	-0.416586	0.00561836
COMP10235_C1_SEQ8	637	54	1.1191	-0.430904	0.0207759
COMP10235_C1_SEQ9	653	54	1.1191	-0.430904	0.020341
COMP10236_C0_SEQ2	915	147	1.2721	-1.20453	0.00832661
COMP1023600_C0_SEQ1	204	90	0.8356	-0.897244	0.00737788
COMP1023603_C0_SEQ1	207	90	0.4624	-0.526968	0.00579319
COMP1023702_C0_SEQ1	295	33	0.5786	0.100204	0.0191558
COMP1023945_C0_SEQ1	241	72	0.611	-1.07646	0.00201143
COMP1023992_C0_SEQ1	205	66	0.5553	-0.62455	0.00492737
COMP1024026_C0_SEQ1	219	108	1.0741	-0.119768	0.0989352
COMP1024137_C0_SEQ1	237	120	0.839	-0.775708	0.0123309
COMP1024147_C0_SEQ1	275	111	0.3605	-0.94325	0.00175836
COMP1024381_C0_SEQ1	435	327	1.069	0.0291098	0.443499
COMP1024796_C0_SEQ1	283	108	0.9501	-0.700744	0.0172634
COMP10248_C0_SEQ1	1182	120	0.634	-0.843567	0.00160558
COMP10248_C0_SEQ2	717	114	0.7819	-1.39291	0.0012096
COMP1024802_C0_SEQ1	254	123	0.8883	-0.201435	0.0535218
COMP1024807_C0_SEQ1	215	84	0.7715	-0.641155	0.0104034
COMP10249_C0_SEQ2	2236	231	0.5628	-1.02667	0.000541599
COMP10249_C0_SEQ3	1579	195	1.1637	-0.76587	0.0105865
COMP10250_C0_SEQ1	792	120	0.6098	-1.05649	0.00152749
COMP10250_C0_SEQ2	734	105	0.8933	-1.14995	0.0027036
COMP1025086_C0_SEQ1	206	51	0.6333	-0.957575	0.00247957
COMP1025185_C0_SEQ1	399	81	0.8313	-0.374262	0.0176466
COMP1025223_C0_SEQ1	221	150	0.6543	-0.836239	0.00822788
COMP1025285_C0_SEQ1	231	165	0.4884	-1.08508	0.00314738
COMP10254_C1_SEQ2	325	96	0.4929	-1.16284	0.00127221
COMP10255_C0_SEQ1	704	249	0.7887	-0.886171	0.0135875
COMP10255_C1_SEQ1	247	87	0.6824	-1.11835	0.00255281
COMP10256_C0_SEQ1	362	54	0.7483	-0.196716	0.0173601
COMP1026097_C0_SEQ1	210	174	0.6592	-0.329084	0.0339095
COMP10261_C0_SEQ2	512	66	0.6605	-0.421858	0.00718877
COMP1026429_C0_SEQ1	242	48	0.7186	-0.931289	0.00315687
COMP1026481_C0_SEQ1	202	9	0.3691	-1.33954	0.000316616
COMP10265_C0_SEQ1	449	138	0.8389	-0.624064	0.015496
COMP1026663_C0_SEQ1	245	63	1.1671	-0.151708	0.0801986
COMP1026673_C0_SEQ1	319	87	0.658	-0.857108	0.00399108
COMP10267_C1_SEQ1	602	183	0.9452	-0.533865	0.0314079
COMP1027_C0_SEQ1	332	24	0.4245	-0.949276	0.00090131
COMP1027150_C0_SEQ1	282	69	0.4679	-0.331409	0.00701422
COMP1027343_C0_SEQ1	296	60	0.6029	-0.853574	0.00277649
COMP10275_C0_SEQ1	341	81	0.9248	-0.648456	0.0132468
COMP1027525_C0_SEQ1	225	12	0.3194	-1.83794	8.35002100436981e-05
COMP10276_C0_SEQ1	2306	681	0.8924	-0.325007	0.271104
COMP1027649_C0_SEQ1	220	54	1.0093	-0.634959	0.0162795
COMP1027698_C0_SEQ1	338	210	0.5292	-0.825401	0.00842755
COMP10278_C0_SEQ1	682	81	0.9088	-1.04573	0.00314311
COMP10278_C0_SEQ2	812	150	0.8695	-1.16198	0.00327712
COMP10278_C0_SEQ3	493	120	0.8061	-1.48987	0.00147447
COMP102781_C0_SEQ1	636	198	0.6095	-1.00537	0.00422646
COMP1027860_C0_SEQ1	209	54	0.8286	-0.611076	0.0102479
COMP1027866_C0_SEQ1	218	69	0.7436	-1.2117	0.00218049
COMP1027892_C0_SEQ1	231	105	0.9325	-1.06749	0.00725356
COMP10279_C1_SEQ1	1084	159	0.3264	-1.0413	0.000646404
COMP1027952_C0_SEQ1	251	39	1.1861	-0.197281	0.0623244
COMP1028314_C0_SEQ1	206	75	1.0651	-0.144635	0.0711503
COMP1028403_C0_SEQ1	227	63	0.5015	-0.744866	0.0029886
COMP1028415_C0_SEQ1	256	33	0.7218	-0.0299325	0.0226864
COMP1028678_C0_SEQ1	280	123	0.71	0.0716975	0.0576335
COMP1028903_C0_SEQ1	209	165	0.6457	-0.408511	0.0251799
COMP1029051_C0_SEQ1	327	96	1.0189	-0.633086	0.0210134
COMP1029089_C0_SEQ1	209	9	0.3706	-2.61571	1.53594113667192e-05
COMP1029330_C0_SEQ1	213	27	0.9152	-0.609242	0.010444
COMP1029442_C0_SEQ1	250	21	1.1178	0.273437	0.123609
COMP1029522_C0_SEQ1	280	141	1.0887	-0.47957	0.056903
COMP1029785_C0_SEQ1	202	15	0.4033	-1.51836	0.000242195
COMP1029805_C0_SEQ1	295	90	0.7066	-0.419015	0.0136771
COMP10299_C0_SEQ1	349	180	0.8664	-0.180355	0.0749891
COMP10299_C0_SEQ2	348	96	0.7269	-0.271035	0.02012
COMP10299_C0_SEQ3	544	93	0.8294	-0.810572	0.00577924
COMP103_C0_SEQ1	415	99	0.8448	-0.94058	0.00558418
COMP1030280_C0_SEQ1	264	99	0.7696	-1.11094	0.00366027
COMP1030328_C0_SEQ1	219	24	0.6364	-0.262699	0.00996053
COMP10305_C0_SEQ1	250	60	1.0244	-0.209617	0.0457935
COMP10306_C0_SEQ2	236	93	0.5163	-0.502907	0.00710558
COMP10306_C0_SEQ6	284	93	0.5163	-0.502907	0.00666271
COMP103084_C0_SEQ1	387	96	0.4678	-0.429669	0.0061282
COMP1030856_C0_SEQ1	210	57	1.1168	-0.190069	0.0637637
COMP1030898_C0_SEQ1	255	39	1.0259	-0.0140561	0.0594287
COMP1030926_C0_SEQ1	205	0	0	0	0.00229779
COMP10310_C0_SEQ1	341	108	0.4281	-0.559934	0.00473697
COMP10310_C1_SEQ1	1412	156	0.9155	-0.41642	0.0102334
COMP1031057_C0_SEQ1	231	87	0.9878	-0.166079	0.0584858
COMP1031302_C0_SEQ1	285	111	0.4462	-0.477695	0.00671512
COMP1031339_C0_SEQ1	213	6	0.3194	-4.08994	3.89267966423868e-07
COMP1031866_C0_SEQ1	236	141	0.6404	-0.335603	0.0230196
COMP1032187_C0_SEQ1	252	81	0.935	-0.581471	0.017961
COMP10322_C0_SEQ2	234	36	0.6518	-1.49989	0.000613193
COMP10322_C0_SEQ4	251	36	0.6518	-1.49989	0.000599289
COMP1032417_C0_SEQ1	230	90	0.7341	-0.915684	0.00504584
COMP1032777_C0_SEQ1	243	42	1.0256	-0.0313975	0.059472
COMP1032878_C0_SEQ1	243	240	1.0428	0.199393	0.398366
COMP1032944_C0_SEQ1	203	42	0.6666	-0.926522	0.00273298
COMP1033416_C0_SEQ1	209	72	0.7133	-0.489542	0.0113372
COMP10337_C0_SEQ3	759	234	1.275	0.120702	0.342111
COMP10337_C0_SEQ5	305	234	1.275	0.120702	0.489753
COMP1033846_C0_SEQ1	247	117	1.1704	0.155165	0.22645
COMP1034_C0_SEQ1	275	75	0.8948	-0.577232	0.0148367
COMP10340_C0_SEQ1	689	96	0.5242	-1.24699	0.00070069
COMP10340_C0_SEQ10	1055	99	0.8931	-0.707799	0.00472243
COMP10340_C0_SEQ11	513	96	0.5242	-1.24699	0.000888452
COMP10340_C0_SEQ12	503	129	0.8959	-0.371191	0.0283346
COMP10340_C0_SEQ13	886	99	0.8931	-0.707799	0.00592551
COMP10340_C0_SEQ14	710	108	0.8027	-0.791885	0.00509317
COMP10340_C0_SEQ15	932	114	0.707	-0.58837	0.00484115
COMP10340_C0_SEQ16	886	108	0.8027	-0.791885	0.00402037
COMP10340_C0_SEQ17	460	96	0.6388	-0.796619	0.00389302
COMP10340_C0_SEQ18	746	123	0.9564	-0.229699	0.0322909
COMP10340_C0_SEQ19	853	114	0.707	-0.58837	0.00538307
COMP10340_C0_SEQ2	869	123	0.9564	-0.229699	0.0274863
COMP10340_C0_SEQ20	1045	135	0.8358	-0.426128	0.010736
COMP10340_C0_SEQ21	284	108	0.8027	-0.791885	0.0090165
COMP10340_C0_SEQ22	753	144	0.9013	-0.623989	0.0130977
COMP10340_C0_SEQ23	1231	99	0.8931	-0.707799	0.00372743
COMP10340_C0_SEQ24	879	108	0.8027	-0.791885	0.00405839
COMP10340_C0_SEQ25	763	114	0.707	-0.58837	0.00607429
COMP10340_C0_SEQ26	1055	108	0.8027	-0.791885	0.00320285
COMP10340_C0_SEQ27	577	132	0.8976	-0.459669	0.0216114
COMP10340_C0_SEQ28	876	144	0.9013	-0.623989	0.011116
COMP10340_C0_SEQ29	327	117	0.9568	-0.158641	0.0619127
COMP10340_C0_SEQ3	922	135	0.8358	-0.426128	0.0126508
COMP10340_C0_SEQ30	700	144	0.9013	-0.623989	0.0140555
COMP10340_C0_SEQ4	337	114	0.707	-0.58837	0.0107452
COMP10340_C0_SEQ5	1062	99	0.8931	-0.707799	0.00467822
COMP10340_C0_SEQ6	700	132	0.8976	-0.459669	0.0183656
COMP10340_C0_SEQ7	869	135	0.8358	-0.426128	0.0135764
COMP10340_C0_SEQ8	693	123	0.9564	-0.229699	0.0346032
COMP10340_C0_SEQ9	524	132	0.8976	-0.459669	0.0231772
COMP103428_C0_SEQ1	400	75	0.4023	-1.10875	0.000828122
COMP1034381_C0_SEQ1	207	24	0.3464	-1.42807	0.000272095
COMP10349_C1_SEQ1	643	120	0.555	-1.11155	0.00139191
COMP1035079_C0_SEQ1	205	75	0.4557	-1.45493	0.00055712
COMP103512_C0_SEQ1	242	54	1.2911	0.444878	0.324759
COMP1035134_C0_SEQ1	234	93	0.8334	-0.749437	0.0102266
COMP1035276_C0_SEQ1	210	39	1.0098	-0.558843	0.0173123
COMP10353_C0_SEQ2	408	87	0.8887	-0.163779	0.035279
COMP1035301_C0_SEQ1	220	69	1.1363	-0.324509	0.0544725
COMP1035329_C0_SEQ1	228	90	0.3611	-0.92323	0.00163469
COMP10354_C0_SEQ1	430	54	0.6153	-0.609739	0.0040564
COMP10354_C0_SEQ2	977	132	0.5585	-0.675586	0.00279292
COMP10354_C0_SEQ3	897	132	0.5585	-0.675586	0.00311046
COMP10354_C0_SEQ4	350	60	0.5156	-0.50008	0.0045828
COMP1035645_C0_SEQ1	204	24	0.7014	-0.794158	0.00353073
COMP10357_C0_SEQ1	264	189	1.0761	-0.116214	0.176649
COMP10357_C1_SEQ2	609	72	0.9882	-0.847279	0.00647584
COMP10357_C3_SEQ1	636	72	0.5162	-1.13188	0.00078047
COMP1035728_C0_SEQ1	210	51	0.6669	-1.26345	0.00132336
COMP1036275_C0_SEQ1	282	132	0.8934	-0.530122	0.0267584
COMP1036292_C0_SEQ1	238	36	0.5579	-1.13576	0.00109016
COMP1036805_C0_SEQ1	255	45	0.7415	-0.999315	0.00275476
COMP1036914_C0_SEQ1	239	30	0.7686	-0.258004	0.0152677
COMP1037105_C0_SEQ1	225	45	0.6696	-1.27643	0.00120242
COMP10372_C0_SEQ3	598	84	0.9127	-1.44452	0.00142531
COMP103722_C0_SEQ1	316	90	0.7009	-0.970447	0.00357874
COMP1037295_C0_SEQ1	231	156	0.618	-0.89626	0.00667257
COMP1037343_C0_SEQ1	255	75	0.3929	-1.13035	0.000930345
COMP1037421_C0_SEQ1	218	183	0.6955	-0.685369	0.0177105
COMP10375_C0_SEQ1	4324	165	0.8083	-0.912138	4.92949217967788e-05
COMP103754_C0_SEQ1	431	147	0.8533	-0.634379	0.0174805
COMP10377_C1_SEQ1	721	48	0.8892	0.0707266	0.0287685
COMP1037831_C0_SEQ1	201	162	0.7303	-0.643187	0.0184414
COMP10379_C0_SEQ1	613	186	0.5964	-1.27471	0.00199712
COMP1037926_C0_SEQ1	209	87	0.7852	-0.648639	0.0110165
COMP1038329_C0_SEQ1	371	183	0.6334	-0.584594	0.0152262
COMP1038583_C0_SEQ1	247	57	0.9709	-1.15233	0.00427342
COMP1038657_C0_SEQ1	223	102	1.0356	-0.938081	0.0131249
COMP10387_C0_SEQ1	203	66	1.1537	-0.355725	0.0531765
COMP10387_C0_SEQ3	286	183	0.9647	-0.232634	0.0970264
COMP10387_C0_SEQ4	226	177	0.9268	-0.36772	0.0668628
COMP1038702_C0_SEQ1	208	126	0.6072	-0.737447	0.00743871
COMP1039152_C0_SEQ1	250	66	0.661	-0.593305	0.00683583
COMP1039200_C0_SEQ1	247	87	0.7636	-0.684354	0.00903362
COMP1039217_C0_SEQ1	262	0	0	0	0.00212797
COMP1039391_C0_SEQ1	234	24	1.0243	-0.0077922	0.0543744
COMP10394_C0_SEQ1	631	138	0.7892	-1.16114	0.00296655
COMP10394_C0_SEQ2	1175	138	0.7892	-1.16114	0.00142552
COMP10394_C0_SEQ3	353	84	0.5242	-1.32327	0.000827861
COMP1039401_C0_SEQ1	295	33	0.4493	-1.72366	0.000176784
COMP10398_C0_SEQ1	1419	204	0.3592	-0.89325	0.000958494
COMP1040054_C0_SEQ1	279	63	0.6493	-0.20397	0.0154035
COMP10401_C0_SEQ1	572	153	0.6479	-0.918165	0.00426776
COMP10401_C0_SEQ2	547	153	0.6479	-0.918165	0.00441361
COMP10401_C0_SEQ3	225	27	0.5181	-1.12397	0.00093551
COMP1040121_C0_SEQ1	271	81	0.6267	-0.852448	0.00371924
COMP1040472_C0_SEQ1	225	39	0.6569	-1.45142	0.000725766
COMP10405_C0_SEQ1	783	93	0.5795	-0.568784	0.00352206
COMP1040530_C0_SEQ1	311	105	0.8777	-0.174395	0.0440889
COMP1040655_C0_SEQ1	238	60	0.7477	-0.40779	0.0131627
COMP1040669_C0_SEQ1	300	84	0.5143	-0.207125	0.011992
COMP1040900_C0_SEQ1	254	96	0.6567	-1.01302	0.00325157
COMP10410_C0_SEQ3	691	165	0.6907	-1.08222	0.00311832
COMP10410_C0_SEQ4	768	165	0.6907	-1.08222	0.00281131
COMP1041035_C0_SEQ1	279	6	0.3194	-4.08994	3.56084047206103e-07
COMP1041088_C0_SEQ1	233	66	0.6621	-0.84391	0.00388872
COMP10411_C0_SEQ1	289	9	0.3194	-2.41788	1.88966767359241e-05
COMP10412_C0_SEQ1	618	507	1.1544	-0.051801	0.765209
COMP10412_C0_SEQ2	921	507	1.1544	-0.051801	0.684039
COMP1041234_C0_SEQ1	227	192	1.2219	0.135981	0.3942
COMP1041276_C0_SEQ1	227	30	0.5594	-0.861405	0.00201618
COMP1041508_C0_SEQ1	216	27	0.3557	-2.02705	6.87502303281439e-05
COMP1041580_C0_SEQ1	235	66	0.9309	-0.336749	0.0280858
COMP10417_C0_SEQ1	359	132	0.8809	-0.544296	0.0225619
COMP1041718_C0_SEQ1	216	87	0.9085	-0.224656	0.0417158
COMP1041755_C0_SEQ1	265	84	0.8268	-0.419695	0.0192087
COMP1042_C0_SEQ1	230	9	0.3671	0.0245959	0.00760196
COMP1042047_C0_SEQ1	201	87	0.8754	-0.363453	0.0281518
COMP10422_C0_SEQ2	239	75	1.189	-1.21882	0.00827404
COMP1042522_C0_SEQ1	219	33	0.8536	-0.656681	0.00814002
COMP1042574_C0_SEQ1	340	96	0.8628	-0.386183	0.0231769
COMP10428_C0_SEQ1	422	201	0.8478	-0.24481	0.0670111
COMP1042816_C0_SEQ1	246	183	0.9862	-0.389406	0.0770177
COMP1042934_C0_SEQ1	236	66	0.6717	-0.54252	0.00810135
COMP1042944_C0_SEQ1	230	36	0.5888	-1.21234	0.00100834
COMP104299_C0_SEQ1	606	438	0.8063	-0.384935	0.224073
COMP1043058_C0_SEQ1	210	57	0.9485	0.0141078	0.0625872
COMP10431_C0_SEQ1	536	105	0.7877	-0.899912	0.00464652
COMP10431_C2_SEQ1	1227	93	0.815	-0.830387	0.00210839
COMP1043317_C0_SEQ1	344	108	0.4351	-1.16195	0.00116253
COMP1043367_C0_SEQ1	247	72	0.5794	-1.13982	0.00156318
COMP10434_C2_SEQ1	339	72	1.1278	-0.776337	0.0165728
COMP10436_C1_SEQ1	1011	123	0.9441	-1.41695	0.00135112
COMP1044009_C0_SEQ1	323	117	0.6353	-0.273948	0.0189452
COMP1044011_C0_SEQ1	262	66	0.977	-0.541533	0.019314
COMP1044024_C0_SEQ1	242	15	0.9328	-0.160915	0.0270548
COMP1044064_C0_SEQ1	285	60	0.3688	-1.36423	0.000418707
COMP1044175_C0_SEQ1	207	48	0.9321	0.135969	0.0729229
COMP1044208_C0_SEQ1	238	81	0.9124	-0.585521	0.0169616
COMP10443_C0_SEQ3	296	117	1.1581	-0.698617	0.0338066
COMP10443_C0_SEQ4	274	93	0.9615	-0.792637	0.0127965
COMP1044412_C0_SEQ1	209	84	0.7475	-0.950188	0.00472357
COMP1044590_C0_SEQ1	244	96	0.5783	-0.136662	0.0204013
COMP10448_C0_SEQ1	928	75	0.782	-0.758357	0.00289064
COMP10448_C0_SEQ2	939	78	0.494	-1.26026	0.000377659
COMP1044837_C0_SEQ1	274	42	1.2373	0.076345	0.128457
COMP1044955_C0_SEQ1	256	69	0.9028	-1.01305	0.00531988
COMP10450_C0_SEQ2	238	57	1.1226	0.0605321	0.107758
COMP10451_C0_SEQ1	239	18	0.9834	-0.295345	0.0236875
COMP10451_C0_SEQ2	1163	255	0.6344	-0.643393	0.00867878
COMP1045179_C0_SEQ1	226	66	0.9432	-0.493566	0.0205057
COMP10454_C0_SEQ1	257	132	0.6591	-0.851002	0.00655904
COMP1045436_C0_SEQ1	261	99	0.9443	-0.768901	0.0137844
COMP104544_C0_SEQ1	213	138	1.1108	-0.72603	0.0369229
COMP1045590_C0_SEQ1	285	72	0.5805	-0.876608	0.00277495
COMP10456_C1_SEQ1	397	84	0.8889	-0.571144	0.0135992
COMP1045679_C0_SEQ1	220	132	0.6146	-0.887682	0.00553956
COMP10457_C0_SEQ1	553	69	0.978	-0.87563	0.00617086
COMP1045953_C0_SEQ1	341	84	0.5568	-1.05284	0.00175781
COMP10461_C1_SEQ1	390	45	0.8247	-1.32045	0.00137846
COMP1046180_C0_SEQ1	209	174	0.8343	-0.312139	0.0581676
COMP10465_C0_SEQ1	432	90	0.7424	0.12318	0.0442547
COMP1046516_C0_SEQ1	219	120	0.7509	-0.528616	0.0173375
COMP1046842_C0_SEQ1	238	18	0.4242	-0.892486	0.00110881
COMP1047092_C0_SEQ1	300	75	0.6032	-1.19855	0.00139653
COMP10472_C0_SEQ18	816	147	0.5258	-0.584919	0.00444726
COMP10472_C0_SEQ2	513	210	0.8321	0.0101074	0.107145
COMP10472_C0_SEQ5	585	201	0.5577	-0.736991	0.00749279
COMP10472_C0_SEQ8	262	9	0.8745	-1.8108	0.000433616
COMP10472_C0_SEQ9	934	294	0.9315	-0.29248	0.0858843
COMP10472_C1_SEQ1	1020	99	0.9843	-0.388909	0.0137107
COMP10472_C2_SEQ1	1272	171	0.5219	-0.653397	0.00250195
COMP10472_C2_SEQ2	1309	207	0.467	-0.563195	0.00343462
COMP10472_C3_SEQ1	899	126	1.0829	-0.151176	0.0467082
COMP10472_C3_SEQ2	848	75	0.8463	-0.48727	0.00738191
COMP1047303_C0_SEQ1	270	84	0.8061	-1.56052	0.00122631
COMP10478_C0_SEQ1	937	102	0.5149	-1.06164	0.000797295
COMP10478_C0_SEQ2	203	33	0.8575	-0.660905	0.00833001
COMP10478_C0_SEQ4	228	57	0.6674	-0.654436	0.005742
COMP10479_C0_SEQ1	564	87	0.7475	-0.662237	0.00593187
COMP10479_C1_SEQ2	374	24	0.4627	-1.70487	0.000159696
COMP1048_C0_SEQ1	242	45	1.0335	-0.702681	0.0134043
COMP10480_C0_SEQ9	351	75	0.5529	-1.25292	0.000986507
COMP1048122_C0_SEQ1	300	129	1.0692	-0.599563	0.0361477
COMP1048255_C0_SEQ1	205	87	0.9686	-0.300263	0.0423426
COMP10484_C0_SEQ1	405	54	0.9219	-0.288516	0.0220458
COMP10484_C0_SEQ2	284	87	0.8332	-0.446853	0.018392
COMP1048427_C0_SEQ1	225	42	1.0166	0.0934747	0.0781383
COMP10485_C0_SEQ1	223	162	0.6142	-0.0561251	0.0491929
COMP1048614_C0_SEQ1	254	126	1.1226	0.13347	0.20544
COMP10487_C0_SEQ1	378	81	0.8449	-1.39199	0.00172665
COMP1048779_C0_SEQ1	352	141	0.5763	-0.597261	0.00887268
COMP1049084_C0_SEQ1	269	81	0.771	-0.589888	0.0106161
COMP10492_C0_SEQ1	755	48	0.9579	-0.25439	0.0158367
COMP1049233_C0_SEQ1	213	75	0.6492	-0.53135	0.00868194
COMP104934_C0_SEQ1	333	276	1.229	-0.0262628	0.451925
COMP10494_C0_SEQ5	556	174	0.6615	-0.674735	0.00967859
COMP10497_C0_SEQ1	246	111	0.6968	-0.642684	0.0100982
COMP10497_C0_SEQ3	284	84	0.7998	-1.226	0.00260351
COMP1049728_C0_SEQ1	395	75	0.8098	-0.13113	0.027767
COMP10498_C0_SEQ1	841	84	0.6336	-0.864845	0.00175731
COMP10498_C0_SEQ2	331	57	0.671	-0.987305	0.00230461
COMP1050_C0_SEQ1	267	153	0.8593	-0.832831	0.0146802
COMP10500_C0_SEQ1	961	141	0.5986	-0.933128	0.00189526
COMP1050215_C0_SEQ1	271	165	0.7116	-0.345043	0.0325279
COMP1050545_C0_SEQ1	281	162	0.4532	-0.831057	0.00469791
COMP1050699_C0_SEQ1	302	120	0.8706	-0.445057	0.026761
COMP10507_C0_SEQ2	367	162	0.436	-0.868847	0.00363708
COMP10508_C0_SEQ1	1096	144	0.922	-0.00972752	0.0366485
COMP10508_C0_SEQ2	1119	144	0.922	-0.00972752	0.0355679
COMP1050964_C0_SEQ1	208	51	0.8382	-0.852312	0.00583533
COMP1051_C0_SEQ1	243	72	1.1945	-0.0599538	0.113226
COMP10510_C0_SEQ2	364	171	0.9265	-0.707627	0.0245812
COMP10510_C0_SEQ3	277	156	0.8146	-0.634124	0.0207007
COMP1051189_C0_SEQ1	207	15	0.617	-1.08304	0.00127614
COMP1051277_C0_SEQ1	340	162	0.7143	-0.859056	0.00882669
COMP10514_C0_SEQ1	2181	99	0.3596	-0.889913	0.000136742
COMP1051568_C0_SEQ1	223	198	0.5887	-0.890719	0.00905482
COMP1051574_C0_SEQ1	268	240	0.6692	-0.208243	0.0739005
COMP10516_C0_SEQ1	805	264	0.5724	-1.09144	0.00440149
COMP10516_C1_SEQ1	590	48	0.7332	-0.565979	0.00488689
COMP10516_C2_SEQ1	442	96	0.7491	-0.689535	0.00712479
COMP10516_C2_SEQ2	398	48	0.9687	-0.259274	0.0259126
COMP10516_C2_SEQ3	960	141	0.6057	-0.706978	0.00330662
COMP10516_C2_SEQ4	981	189	0.8371	-0.899153	0.00620951
COMP1051699_C0_SEQ1	258	54	0.7163	-0.835585	0.00405453
COMP10517_C0_SEQ1	292	75	0.7031	-0.987504	0.00313121
COMP10517_C0_SEQ2	311	75	0.7031	-0.987504	0.00305215
COMP10517_C0_SEQ3	425	84	0.8708	-0.644571	0.0104586
COMP10517_C0_SEQ4	358	75	0.7031	-0.987504	0.00286504
COMP10517_C0_SEQ5	1142	183	0.8191	-0.612027	0.00883716
COMP1051869_C0_SEQ1	216	99	0.8213	-0.765584	0.0102565
COMP10519_C0_SEQ2	664	264	0.7408	-1.00213	0.0108138
COMP1051919_C0_SEQ1	279	60	1.0278	-0.68215	0.0150024
COMP1051986_C0_SEQ1	250	90	0.8316	-0.54576	0.0156149
COMP1052_C0_SEQ1	483	165	0.9975	-0.426103	0.0467179
COMP10520_C0_SEQ1	345	78	0.9783	-0.528506	0.0198669
COMP1052077_C0_SEQ1	219	78	0.8215	-1.50498	0.00148746
COMP10522_C0_SEQ2	539	114	0.7184	-0.395256	0.0133354
COMP10522_C0_SEQ4	1146	273	0.8188	-0.224815	0.0468124
COMP1052305_C0_SEQ1	237	132	0.5161	-0.606763	0.00782397
COMP1052312_C0_SEQ1	217	84	1.2575	0.11888	0.213287
COMP1052320_C0_SEQ1	288	135	1.0352	0.0425029	0.14238
COMP10525_C1_SEQ1	987	192	0.6542	-1.09157	0.00233018
COMP10525_C2_SEQ1	1356	186	0.6965	-1.47131	0.000621205
COMP105258_C0_SEQ1	1030	111	0.6456	-1.08749	0.00105851
COMP10526_C0_SEQ1	223	9	0.7713	-2.75521	3.58998975047393e-05
COMP10528_C0_SEQ1	350	165	0.7537	-0.634642	0.0169737
COMP10529_C0_SEQ1	524	132	0.9897	-0.179202	0.0572307
COMP10529_C1_SEQ1	378	63	0.7873	-0.409756	0.0125448
COMP10532_C0_SEQ1	1314	159	1.0454	-0.61021	0.0111695
COMP10532_C1_SEQ1	420	78	0.599	-1.09669	0.00153261
COMP10536_C0_SEQ1	262	21	0.504	-1.65883	0.000228236
COMP10536_C0_SEQ2	213	75	1.1658	-1.00858	0.0130883
COMP10536_C0_SEQ3	282	63	0.8387	-1.15353	0.00289061
COMP10537_C0_SEQ1	230	51	0.9294	-1.13205	0.00384463
COMP1053805_C0_SEQ1	288	75	0.7871	-1.44233	0.00138121
COMP10540_C0_SEQ1	774	150	0.7768	-0.501659	0.0123691
COMP10540_C0_SEQ2	764	150	0.7768	-0.501659	0.0125351
COMP1054118_C0_SEQ1	277	147	0.8003	-0.874501	0.0104764
COMP1054184_C0_SEQ1	205	201	0.7462	-0.404306	0.046442
COMP10544_C0_SEQ1	779	93	0.4713	-0.881243	0.00122564
COMP10544_C0_SEQ2	779	93	0.4713	-0.881243	0.00122564
COMP1054582_C0_SEQ1	381	90	0.6447	-0.921671	0.00311164
COMP10549_C1_SEQ1	220	51	1.0666	-1.22423	0.00471776
COMP1055_C0_SEQ1	273	120	0.7085	-0.341929	0.0219863
COMP1055179_C0_SEQ1	284	33	0.9544	-1.19175	0.00285481
COMP1055383_C0_SEQ1	229	48	0.6828	-0.874537	0.00330122
COMP10554_C0_SEQ7	398	123	0.9157	-0.720986	0.0145551
COMP1055517_C0_SEQ1	240	39	1.0314	-1.16545	0.00427406
COMP1055568_C0_SEQ1	471	180	0.9602	-0.0982708	0.0995399
COMP10556_C0_SEQ2	640	153	0.8317	-0.266138	0.0307414
COMP10558_C1_SEQ1	1098	129	0.6302	-0.908518	0.00165085
COMP10559_C0_SEQ2	358	75	1.0658	-0.267408	0.0446628
COMP10561_C0_SEQ1	789	144	0.4913	-0.946594	0.00172551
COMP10561_C0_SEQ2	805	144	0.4913	-0.946594	0.0016887
COMP1056135_C0_SEQ1	222	48	0.3348	-1.41207	0.00033072
COMP10562_C0_SEQ1	369	120	0.7552	-0.54239	0.0139305
COMP10566_C0_SEQ1	1137	66	0.6886	-0.867266	0.0011786
COMP10566_C0_SEQ2	1288	66	0.6886	-0.867266	0.000961455
COMP10566_C0_SEQ3	338	66	0.6886	-0.867266	0.00345806
COMP10566_C0_SEQ4	489	66	0.6886	-0.867266	0.00282213
COMP1056664_C0_SEQ1	241	105	0.7207	-0.948651	0.00504419
COMP1056745_C0_SEQ1	202	87	0.7203	-1.19877	0.0025116
COMP10568_C0_SEQ1	367	135	0.7074	-1.23504	0.00271278
COMP1056957_C0_SEQ1	273	54	1.0792	0.3808	0.173765
COMP105704_C0_SEQ1	231	30	0.5403	-1.46324	0.000456315
COMP1057086_C0_SEQ1	242	84	1.1937	-0.379464	0.0624108
COMP10572_C0_SEQ1	470	105	0.8599	-0.476347	0.0169699
COMP10572_C1_SEQ10	1405	204	0.9016	-0.309505	0.0193341
COMP10572_C1_SEQ11	861	147	0.5784	-0.788626	0.00302823
COMP10572_C1_SEQ12	564	228	0.7806	-0.557745	0.0285176
COMP10572_C1_SEQ13	1159	114	0.4089	-1.4229	0.000203564
COMP10572_C1_SEQ14	1387	204	0.9016	-0.309505	0.0198002
COMP10572_C1_SEQ15	323	108	0.7766	-0.584089	0.0128893
COMP10572_C1_SEQ16	286	183	0.8992	-0.435241	0.0518459
COMP10572_C1_SEQ17	365	30	0.8751	-0.385942	0.0131103
COMP10572_C1_SEQ2	1463	204	0.9016	-0.309505	0.017904
COMP10572_C1_SEQ4	1217	114	0.4089	-1.4229	0.000188236
COMP10572_C1_SEQ5	879	147	0.5784	-0.788626	0.00295575
COMP10572_C1_SEQ7	1445	204	0.9016	-0.309505	0.0183363
COMP1057213_C0_SEQ1	261	75	0.901	-0.381384	0.0242544
COMP1057550_C0_SEQ1	242	84	1.136	-0.479482	0.0423343
COMP1057567_C0_SEQ1	216	87	0.4914	0.106871	0.0266846
COMP10577_C0_SEQ1	366	96	0.9487	-0.884324	0.00902471
COMP10577_C0_SEQ2	399	96	0.9487	-0.884324	0.00863487
COMP10577_C0_SEQ3	411	96	0.9487	-0.884324	0.00849729
COMP10577_C0_SEQ4	325	96	0.9487	-0.884324	0.00953342
COMP10577_C0_SEQ5	280	96	0.9487	-0.884324	0.0101245
COMP10577_C0_SEQ6	385	96	0.9487	-0.884324	0.00879818
COMP10577_C0_SEQ7	299	96	0.9487	-0.884324	0.00987063
COMP10577_C0_SEQ8	313	96	0.9487	-0.884324	0.00968761
COMP10579_C0_SEQ1	1597	183	0.7843	-1.0159	0.00166811
COMP10579_C1_SEQ1	327	87	0.8945	-0.205634	0.0362307
COMP10579_C4_SEQ1	360	159	0.3536	-0.89317	0.0026409
COMP10579_C4_SEQ2	809	108	0.9573	-0.213738	0.0271895
COMP1057985_C0_SEQ1	271	54	0.9287	-0.134244	0.0382038
COMP1058_C0_SEQ1	213	30	0.7079	-1.18484	0.00149028
COMP10580_C0_SEQ2	1313	75	0.6889	-0.777603	0.00124534
COMP1058055_C0_SEQ1	206	30	0.7315	-0.59129	0.00654774
COMP10581_C0_SEQ1	3177	153	0.8616	-0.657425	0.000446836
COMP1058260_C0_SEQ1	302	102	0.7257	-0.280384	0.021961
COMP10584_C0_SEQ1	1245	123	0.7778	-0.481647	0.00546263
COMP10584_C0_SEQ2	292	18	0.4679	-2.66354	1.77606617504222e-05
COMP10584_C0_SEQ3	274	9	0.3194	-2.41788	1.92832329772858e-05
COMP10584_C0_SEQ4	427	108	0.9854	-0.567243	0.0215723
COMP1058669_C0_SEQ1	234	78	0.7544	-0.798484	0.00632141
COMP10587_C0_SEQ1	1751	234	0.5205	-0.619961	0.00246578
COMP10587_C0_SEQ2	1764	153	0.7074	-0.824664	0.00127654
COMP10588_C0_SEQ1	685	9	0.3691	-1.41495	0.000138003
COMP10588_C0_SEQ2	721	78	0.4312	-0.741475	0.00143319
COMP10588_C0_SEQ3	692	51	0.815	-1.25715	0.00109141
COMP1058850_C0_SEQ1	291	78	0.6345	-0.482547	0.00862026
COMP10590_C0_SEQ1	1225	192	0.9452	-0.628771	0.0119506
COMP10590_C0_SEQ2	549	192	0.9452	-0.628771	0.0292458
COMP10591_C0_SEQ1	359	72	0.3737	-0.963317	0.00110378
COMP10591_C0_SEQ2	333	93	0.4369	-0.897526	0.00194145
COMP10597_C0_SEQ1	300	123	0.7872	-0.167803	0.0407986
COMP10597_C0_SEQ6	325	150	0.8221	-0.195062	0.0515328
COMP10597_C0_SEQ8	314	138	0.967	-0.0474587	0.097867
COMP10598_C0_SEQ1	700	195	0.7763	-1.03438	0.00579475
COMP10598_C0_SEQ2	4151	117	0.7698	-0.914927	3.60610965891378e-05
COMP10598_C0_SEQ3	774	117	0.7698	-0.914927	0.00343175
COMP10598_C0_SEQ4	4077	195	0.7763	-1.03438	6.10349475655372e-05
COMP10598_C2_SEQ1	584	132	0.9077	-0.885764	0.00815687
COMP10599_C0_SEQ2	408	60	0.8481	-1.30302	0.00171634
COMP10599_C0_SEQ5	352	60	0.8481	-1.30302	0.00185088
COMP1060_C0_SEQ1	210	51	0.5961	-0.858655	0.00278801
COMP1060481_C0_SEQ1	235	78	0.6255	-0.332614	0.0128519
COMP10605_C0_SEQ1	344	69	0.7424	-1.31445	0.00143814
COMP10605_C0_SEQ2	1593	123	0.5932	-0.524332	0.00178382
COMP10605_C0_SEQ3	1608	123	0.5932	-0.524332	0.00174812
COMP10605_C0_SEQ4	593	69	0.7424	-1.31445	0.00102799
COMP1060975_C0_SEQ1	242	42	0.3791	-0.378069	0.00401566
COMP1061041_C0_SEQ1	248	108	0.6914	-0.681441	0.00881554
COMP10613_C0_SEQ3	245	132	0.8533	-0.275894	0.044708
COMP1061565_C0_SEQ1	213	93	0.7423	-0.737565	0.00825669
COMP1061678_C0_SEQ1	344	141	0.7004	-0.774209	0.0085529
COMP10617_C0_SEQ3	219	72	0.9015	-1.1409	0.00423103
COMP1061730_C0_SEQ1	261	171	0.3408	-0.689932	0.00521317
COMP10620_C0_SEQ1	808	243	0.64	-0.538185	0.0163155
COMP1062062_C0_SEQ1	302	69	0.8474	-0.627982	0.0104867
COMP10627_C0_SEQ1	752	132	0.5102	-0.354833	0.00696982
COMP10627_C0_SEQ2	1113	174	0.6171	-0.685145	0.00392098
COMP10627_C1_SEQ1	1134	198	0.6346	-0.307227	0.01205
COMP1063099_C0_SEQ1	223	108	0.9376	-0.353571	0.0400711
COMP10631_C0_SEQ1	3368	405	0.9477	-0.472684	0.00638398
COMP10631_C0_SEQ2	367	90	1.06	-1.17558	0.0060008
COMP10631_C0_SEQ3	3434	405	0.9477	-0.472684	0.00584294
COMP10631_C0_SEQ4	3416	405	0.9477	-0.472684	0.00598581
COMP10631_C0_SEQ5	3406	405	0.9477	-0.472684	0.00606667
COMP10631_C0_SEQ6	3390	405	0.9477	-0.472684	0.00619832
COMP10633_C0_SEQ4	315	81	0.5291	-0.757956	0.00327534
COMP10636_C0_SEQ2	502	87	0.6793	-0.990855	0.00242451
COMP1063695_C0_SEQ1	231	96	0.4117	-1.09552	0.00132867
COMP10637_C0_SEQ1	316	117	0.5728	-0.333368	0.0138545
COMP10637_C0_SEQ3	279	57	0.6924	-0.379777	0.0110083
COMP10637_C0_SEQ5	686	147	0.6378	0.157779	0.0413967
COMP10637_C0_SEQ6	573	147	0.6378	0.157779	0.0478923
COMP10637_C0_SEQ7	325	57	0.6924	-0.379777	0.0103523
COMP1063834_C0_SEQ1	248	114	0.4532	-1.16479	0.00146283
COMP10641_C0_SEQ1	3379	3027	0.8869	-0.242223	1
COMP10641_C0_SEQ2	3321	3027	0.8869	-0.242223	1
COMP10641_C0_SEQ3	3349	3027	0.8869	-0.242223	1
COMP1064429_C0_SEQ1	223	27	0.8493	-0.715996	0.00659695
COMP10645_C0_SEQ2	664	69	0.7539	-1.00434	0.00201241
COMP106457_C0_SEQ1	337	321	0.8265	-0.987373	0.0362858
COMP10648_C0_SEQ2	344	189	0.4262	-1.13488	0.00246702
COMP10649_C0_SEQ1	320	60	0.3698	-0.950426	0.00106628
COMP10649_C0_SEQ2	935	111	0.9406	-0.5759	0.00967699
COMP10649_C0_SEQ3	335	189	0.7798	-1.11474	0.00750187
COMP1064962_C0_SEQ1	202	30	0.9983	0.0799572	0.0672513
COMP1065_C0_SEQ1	263	159	1.1656	0.011448	0.225608
COMP1065047_C0_SEQ1	266	33	0.3142	-1.99126	6.51483167697626e-05
COMP10652_C1_SEQ1	666	255	0.4583	-0.960128	0.00475568
COMP1065210_C0_SEQ1	352	66	0.8271	-0.967467	0.00404768
COMP10653_C0_SEQ1	1048	183	0.3422	-0.597752	0.00250921
COMP10653_C0_SEQ2	662	147	0.4326	-0.365549	0.0069472
COMP10653_C0_SEQ3	418	78	0.7794	-0.219553	0.0206229
COMP10653_C0_SEQ4	804	183	0.3422	-0.597752	0.00348475
COMP10654_C1_SEQ1	1237	159	0.5664	-0.762284	0.00208321
COMP10654_C1_SEQ2	1107	159	0.5664	-0.762284	0.00248188
COMP1065509_C0_SEQ1	246	66	0.8179	-0.770368	0.00722227
COMP10656_C0_SEQ1	316	30	1.055	-0.947455	0.00639115
COMP10656_C0_SEQ2	382	42	0.6552	-0.907207	0.00217263
COMP1065999_C0_SEQ1	209	84	0.7061	-1.00971	0.00362894
COMP1066_C0_SEQ1	256	69	0.9202	-0.659712	0.0128379
COMP1066461_C0_SEQ1	201	30	0.7411	-1.08023	0.00214137
COMP1066498_C0_SEQ1	210	78	0.8524	-0.0512111	0.0491316
COMP1066600_C0_SEQ1	201	12	0.4242	-1.11027	0.000660365
COMP10667_C0_SEQ3	265	78	1.0048	-0.610981	0.0197114
COMP1066938_C0_SEQ1	262	39	0.9103	-1.12329	0.00319514
COMP106700_C0_SEQ1	431	300	0.5923	-0.899924	0.0165407
COMP10671_C0_SEQ2	495	93	0.5986	-0.786166	0.0032889
COMP10671_C0_SEQ3	617	132	0.8536	-0.0565708	0.0454802
COMP10671_C0_SEQ4	463	99	0.7375	-0.986974	0.00340971
COMP10672_C0_SEQ5	1838	279	0.8034	-1.20508	0.00190452
COMP10674_C0_SEQ1	390	96	0.735	-0.641922	0.00819288
COMP10674_C0_SEQ2	249	36	0.6792	-1.41893	0.000789849
COMP10674_C0_SEQ7	278	30	0.3794	-1.5405	0.000220506
COMP10674_C0_SEQ8	226	15	0.5856	-0.82754	0.00207172
COMP10675_C0_SEQ1	1421	324	0.8257	-0.27641	0.0458493
COMP10675_C0_SEQ2	1336	324	0.8257	-0.27641	0.0511392
COMP10675_C0_SEQ3	1358	324	0.8257	-0.27641	0.0497171
COMP10677_C0_SEQ1	572	177	0.4866	-0.741818	0.00494215
COMP10677_C0_SEQ2	549	177	0.4866	-0.741818	0.00509722
COMP10677_C0_SEQ3	548	153	0.6455	-0.610339	0.00902766
COMP10677_C0_SEQ4	525	153	0.6455	-0.610339	0.00930972
COMP10678_C0_SEQ2	203	57	1.1286	-1.09864	0.00821963
COMP1068_C0_SEQ1	584	87	0.8992	-1.14291	0.00292124
COMP1068041_C0_SEQ1	221	186	0.4186	-0.36515	0.0169042
COMP10681_C0_SEQ1	1636	336	0.7189	-0.692615	0.0107258
COMP10681_C0_SEQ2	3508	159	0.7857	-0.302201	0.000556855
COMP10681_C0_SEQ3	1528	165	0.8363	-0.583661	0.00505857
COMP10681_C0_SEQ4	3470	159	0.7857	-0.302201	0.000586151
COMP10681_C0_SEQ5	1598	336	0.7189	-0.692615	0.011284
COMP10682_C0_SEQ4	797	150	0.6023	-1.08061	0.00182633
COMP10682_C0_SEQ5	579	150	0.6023	-1.08061	0.00244975
COMP1068215_C0_SEQ1	215	81	1.1786	-0.725149	0.0275664
COMP1068239_C0_SEQ1	221	144	0.7455	-1.0173	0.00668642
COMP1068964_C0_SEQ1	262	81	0.44	-0.973044	0.00162252
COMP10690_C0_SEQ1	1419	108	1.0588	-1.1154	0.00196161
COMP10690_C1_SEQ1	722	207	0.7062	-0.926053	0.0065499
COMP10690_C2_SEQ1	530	75	0.8506	-1.08474	0.00280473
COMP1069044_C0_SEQ1	334	42	0.4829	-1.25683	0.000606141
COMP10691_C1_SEQ1	422	75	0.8677	-0.0173245	0.0411059
COMP1069117_C0_SEQ1	271	45	0.869	-1.11561	0.00299646
COMP10692_C2_SEQ1	312	201	0.9885	-0.0106969	0.180932
COMP10693_C0_SEQ2	550	402	0.6564	0.101402	0.313961
COMP10693_C0_SEQ4	594	402	0.6564	0.101402	0.30131
COMP1069567_C0_SEQ1	208	96	0.7129	-0.184299	0.0283813
COMP10696_C0_SEQ1	275	75	0.6645	-0.725777	0.00529311
COMP10696_C0_SEQ2	417	72	0.7557	-0.93919	0.00337893
COMP10696_C0_SEQ3	388	72	0.7557	-0.93919	0.00351337
COMP10696_C0_SEQ5	429	72	0.7557	-0.93919	0.00332481
COMP10696_C0_SEQ6	400	72	0.7557	-0.93919	0.00345711
COMP10696_C1_SEQ1	631	102	0.6295	-0.704314	0.00394345
COMP10697_C0_SEQ5	306	21	0.7819	-1.07432	0.00196655
COMP10698_C0_SEQ10	493	78	0.3982	-0.584214	0.00256052
COMP10698_C0_SEQ12	408	78	0.3982	-0.584214	0.00287098
COMP10698_C0_SEQ18	360	30	1.0434	-0.0188388	0.0501141
COMP10698_C0_SEQ27	445	39	1.0141	-0.101054	0.0369883
COMP10698_C0_SEQ32	393	63	0.3884	-0.862814	0.00129041
COMP10698_C0_SEQ6	478	63	0.3884	-0.862814	0.00115068
COMP1069894_C0_SEQ1	252	0	0	0	0.00215683
COMP10699_C0_SEQ3	262	132	0.4396	-0.700994	0.00482886
COMP106999_C0_SEQ1	596	87	0.7167	-0.678045	0.00499559
COMP1070_C0_SEQ1	306	234	0.997	-0.196918	0.164435
COMP1070_C0_SEQ2	321	234	0.997	-0.196918	0.161671
COMP10700_C0_SEQ3	356	105	0.7926	-1.2475	0.00264552
COMP1070173_C0_SEQ1	286	108	0.8332	-0.179451	0.0406516
COMP1070336_C0_SEQ1	207	90	0.8851	-0.0295809	0.0627541
COMP10704_C2_SEQ1	569	234	0.5227	-1.01673	0.00477377
COMP1070477_C0_SEQ1	282	72	0.7143	-0.846777	0.00445363
COMP10706_C0_SEQ1	673	138	0.6795	-0.912748	0.00363298
COMP10706_C1_SEQ1	865	276	0.7548	-0.260938	0.0529162
COMP10706_C1_SEQ2	889	276	0.7548	-0.260938	0.0513158
COMP1070683_C0_SEQ1	261	189	0.9903	0.377202	0.348967
COMP1070806_C0_SEQ1	224	201	0.8204	-0.384961	0.0584162
COMP1070840_C0_SEQ1	297	69	0.92	-0.651759	0.0123759
COMP10710_C0_SEQ1	1009	75	0.7026	-0.844448	0.0016688
COMP10710_C0_SEQ2	1067	75	0.7026	-0.844448	0.00154331
COMP10711_C0_SEQ5	383	75	0.3142	-1.26592	0.000448967
COMP1071131_C0_SEQ1	215	0	0	0	0.00226705
COMP10718_C0_SEQ4	437	135	0.4391	-0.617071	0.004769
COMP10719_C0_SEQ1	606	141	0.7532	-0.296724	0.0214935
COMP10722_C0_SEQ5	258	66	0.8474	-0.709118	0.00895705
COMP10722_C0_SEQ8	636	429	0.8423	-0.31897	0.250049
COMP10723_C0_SEQ1	1138	555	0.9115	-0.0754029	0.530381
COMP10724_C0_SEQ1	297	0	0	0	0.00202996
COMP10724_C0_SEQ2	249	69	0.6008	-0.827308	0.00338554
COMP10724_C0_SEQ3	246	0	0	0	0.00217433
COMP10725_C0_SEQ1	272	78	0.7914	-0.758377	0.00736824
COMP10725_C1_SEQ1	495	117	0.6185	-1.11123	0.00200168
COMP10725_C3_SEQ2	1200	150	1.0789	0.0206472	0.0565026
COMP1072546_C0_SEQ1	253	108	0.8161	-0.66567	0.0131394
COMP10727_C0_SEQ12	798	126	0.4483	-0.471025	0.00393263
COMP10727_C0_SEQ18	775	165	0.4266	-0.686886	0.00322198
COMP10727_C0_SEQ8	446	147	0.6193	-0.455285	0.0130606
COMP10727_C0_SEQ9	469	48	1.0248	-0.389164	0.0205852
COMP10728_C0_SEQ1	502	150	1.0146	-0.218597	0.0671276
COMP10729_C0_SEQ1	736	120	0.6099	-1.43829	0.000667955
COMP10729_C3_SEQ2	671	126	0.9935	-0.236277	0.0400404
COMP10729_C3_SEQ4	745	165	0.5654	-1.1309	0.00177855
COMP1072964_C0_SEQ1	206	27	1.0242	-0.67752	0.0124011
COMP1073034_C0_SEQ1	276	96	0.9226	-0.481254	0.0241033
COMP10731_C0_SEQ7	204	12	1.1538	0.318519	0.146566
COMP10732_C0_SEQ7	253	102	1.1354	0.0664496	0.15658
COMP1073449_C0_SEQ1	231	93	1.0418	-0.998842	0.0106055
COMP10736_C0_SEQ16	234	93	0.6114	-1.1987	0.00183303
COMP10738_C0_SEQ1	411	102	0.738	-0.263132	0.0205162
COMP10738_C1_SEQ1	2489	183	0.5721	-0.79203	0.000451205
COMP1073827_C0_SEQ1	308	51	0.7664	-1.2616	0.00156756
COMP10739_C1_SEQ3	1513	249	0.7817	-0.783738	0.00573443
COMP10739_C1_SEQ4	1531	249	0.7817	-0.783738	0.00559753
COMP1073983_C0_SEQ1	235	51	0.7656	-0.433991	0.0121146
COMP1074_C0_SEQ1	378	150	0.7261	-1.01879	0.00537077
COMP10743_C0_SEQ1	216	18	0.6002	-1.9014	0.000177573
COMP10745_C0_SEQ1	1003	177	0.5791	-0.312883	0.0100035
COMP10746_C0_SEQ2	1017	108	0.8263	-1.13059	0.00162518
COMP10746_C0_SEQ3	659	108	0.8263	-1.13059	0.00263246
COMP10746_C0_SEQ4	836	108	0.8263	-1.13059	0.00207409
COMP10746_C0_SEQ5	840	108	0.8263	-1.13059	0.00206295
COMP1074762_C0_SEQ1	271	39	1.0632	-0.399485	0.0270074
COMP1074764_C0_SEQ1	294	9	0.5603	-0.559064	0.00313433
COMP1074926_C0_SEQ1	248	63	0.7652	-0.876001	0.00467781
COMP1074966_C0_SEQ1	268	48	0.9277	-0.665913	0.0105965
COMP1075_C0_SEQ1	204	15	0.7188	-1.09703	0.00167996
COMP10751_C0_SEQ2	366	168	0.9616	-0.352701	0.0592519
COMP1075203_C0_SEQ1	271	63	0.5334	-0.827775	0.00254708
COMP10753_C0_SEQ3	326	45	0.671	-1.58786	0.000504368
COMP10754_C0_SEQ2	801	171	0.8102	-1.2789	0.002545
COMP10755_C0_SEQ1	313	135	0.7275	-0.987275	0.00555497
COMP10755_C0_SEQ2	206	135	0.7275	-0.987275	0.00641271
COMP10755_C0_SEQ3	297	135	0.7275	-0.987275	0.00567557
COMP10755_C0_SEQ4	326	135	0.7275	-0.987275	0.00545886
COMP10758_C0_SEQ10	320	33	0.9467	-0.736234	0.00777462
COMP10758_C0_SEQ5	427	33	0.9467	-0.736234	0.00673595
COMP10758_C0_SEQ9	407	150	0.7253	-0.323829	0.0261441
COMP10759_C0_SEQ1	473	99	0.8256	-0.266045	0.0236378
COMP10759_C0_SEQ2	486	99	0.8256	-0.266045	0.0232361
COMP1076_C0_SEQ1	223	75	0.7895	-0.575326	0.0117061
COMP10761_C0_SEQ1	379	33	0.853	0.348814	0.0666018
COMP10761_C3_SEQ1	631	186	0.5638	-1.27768	0.00175619
COMP10761_C4_SEQ10	230	141	1.1642	0.157593	0.267746
COMP1076123_C0_SEQ1	208	84	0.8352	-0.982931	0.00568413
COMP1076140_C0_SEQ1	269	96	0.8973	-0.378093	0.0286654
COMP10764_C0_SEQ2	355	240	0.5332	-0.587389	0.0188908
COMP1076487_C0_SEQ1	205	78	0.8662	-0.606126	0.0143634
COMP10765_C0_SEQ12	359	228	0.6809	-0.943745	0.0113905
COMP1076581_C0_SEQ1	278	6	0.6098	0.12252	0.0178898
COMP1076693_C0_SEQ1	262	81	0.6842	-0.216971	0.0198025
COMP10767_C0_SEQ1	732	204	0.9269	-0.3708	0.0436357
COMP10767_C0_SEQ2	697	204	0.9269	-0.3708	0.0456507
COMP10767_C0_SEQ3	716	204	0.9269	-0.3708	0.0445461
COMP10767_C0_SEQ4	675	204	0.9269	-0.3708	0.0469622
COMP1076791_C0_SEQ1	255	90	0.5855	-0.755957	0.00456807
COMP1076989_C0_SEQ1	268	81	0.6752	-0.557055	0.00864496
COMP1077_C0_SEQ1	383	108	0.5092	-0.236869	0.012165
COMP10772_C0_SEQ1	847	159	0.8925	-0.894932	0.00679895
COMP10772_C0_SEQ2	1171	243	0.4928	-0.793779	0.00355965
COMP10772_C0_SEQ3	831	159	0.8925	-0.894932	0.00694637
COMP1077352_C0_SEQ1	245	69	0.4451	-0.934291	0.00166159
COMP10774_C1_SEQ1	483	102	0.6653	-1.01093	0.00259701
COMP1077557_C0_SEQ1	343	120	0.9609	-0.587241	0.0237617
COMP1077843_C0_SEQ1	306	69	1.0384	-0.834576	0.0113125
COMP1077845_C0_SEQ1	210	123	0.5373	-0.79217	0.00516129
COMP10780_C1_SEQ1	268	99	0.9082	-0.978755	0.00750566
COMP10789_C0_SEQ1	1472	120	0.6374	-1.03661	0.000694912
COMP10790_C0_SEQ4	906	180	0.8835	-0.770776	0.00984304
COMP1079196_C0_SEQ1	251	75	0.8341	-0.410551	0.0188872
COMP10793_C0_SEQ7	482	72	0.9362	-1.09079	0.00370731
COMP1079303_C0_SEQ1	219	72	0.9475	-0.242386	0.0393049
COMP1079313_C0_SEQ1	240	99	0.5432	-1.12048	0.0018816
COMP1079337_C0_SEQ1	239	30	0.3921	-0.0638466	0.00790124
COMP10794_C0_SEQ2	255	57	0.9479	-0.124783	0.0431928
COMP10795_C0_SEQ1	1487	141	0.5921	-1.33667	0.000352037
COMP10796_C0_SEQ1	1479	1227	0.9917	0.0167892	0.997675
COMP10796_C0_SEQ2	1583	1227	0.9917	0.0167892	0.997325
COMP10796_C0_SEQ3	1494	1242	1.0297	0.00619409	0.998097
COMP10796_C0_SEQ4	1598	1242	1.0297	0.00619409	0.997811
COMP10798_C0_SEQ1	298	135	0.5596	-0.721728	0.00642808
COMP10799_C0_SEQ7	727	171	0.4805	-0.622739	0.00494888
COMP10799_C1_SEQ1	235	66	1.0714	-0.580911	0.0240819
COMP108_C0_SEQ1	663	645	0.8387	-0.503109	0.581392
COMP10800_C0_SEQ1	634	216	0.5457	-0.67707	0.00889063
COMP1080326_C0_SEQ1	211	156	0.6674	-0.746182	0.0112839
COMP1080979_C0_SEQ1	282	0	0	0	0.0020714
COMP10811_C0_SEQ1	918	171	0.7771	-0.863776	0.00524499
COMP10811_C1_SEQ1	236	39	0.9892	-0.771002	0.00958566
COMP10811_C2_SEQ1	716	108	0.8329	-0.397969	0.0139262
COMP10812_C0_SEQ1	711	75	0.422	-1.24475	0.000418483
COMP10812_C0_SEQ3	1103	135	0.7425	-0.357667	0.00884894
COMP10812_C0_SEQ5	874	135	0.7425	-0.357667	0.0120161
COMP10812_C0_SEQ6	940	102	0.7156	-0.752383	0.00300268
COMP10813_C0_SEQ2	827	216	0.9046	-0.738193	0.0171935
COMP10815_C0_SEQ1	920	81	0.5757	-1.41118	0.000355384
COMP10815_C0_SEQ2	1957	144	0.6756	-1.24513	0.000305578
COMP10815_C0_SEQ3	1616	144	0.6756	-1.24513	0.000484144
COMP10815_C0_SEQ4	440	84	0.683	-1.08227	0.00209129
COMP10815_C0_SEQ5	579	81	0.5757	-1.41118	0.000563038
COMP10815_C1_SEQ1	446	96	0.5875	-1.06093	0.00182396
COMP10815_C2_SEQ1	407	135	0.7496	-1.53203	0.00144529
COMP1081508_C0_SEQ1	244	39	0.8122	-0.916364	0.00398163
COMP1081576_C0_SEQ1	210	132	0.7859	-0.771593	0.0122523
COMP10819_C0_SEQ1	413	150	0.5429	-0.872807	0.00418999
COMP1081952_C0_SEQ1	236	18	0.4088	-1.39708	0.000321778
COMP1081957_C0_SEQ1	287	69	0.8687	-0.838176	0.00695864
COMP10820_C0_SEQ1	341	48	0.8699	-0.926382	0.0043874
COMP10820_C0_SEQ2	354	48	0.8699	-0.926382	0.0043114
COMP10820_C0_SEQ3	385	48	0.9982	-0.590803	0.0133093
COMP10820_C2_SEQ1	723	120	0.9798	-1.13816	0.00416685
COMP10822_C0_SEQ1	970	102	0.7345	-0.954571	0.00189262
COMP10822_C0_SEQ2	943	102	0.7345	-0.954571	0.00196274
COMP10827_C0_SEQ1	1013	225	1.0065	-0.019981	0.0986477
COMP10827_C0_SEQ2	1033	225	1.0065	-0.019981	0.0962728
COMP10829_C0_SEQ14	1261	222	0.4512	-0.812539	0.00221446
COMP10829_C0_SEQ3	1301	222	0.4512	-0.812539	0.00209829
COMP10829_C0_SEQ4	1286	222	0.4512	-0.812539	0.00214112
COMP10829_C0_SEQ7	1338	222	0.4512	-0.812539	0.00199626
COMP10829_C0_SEQ9	1271	222	0.4512	-0.812539	0.00218483
COMP10830_C0_SEQ1	402	105	1.013	-0.420761	0.0329904
COMP10830_C0_SEQ5	605	87	0.8904	-0.814813	0.00599553
COMP10830_C0_SEQ6	772	105	1.013	-0.420761	0.0202826
COMP10830_C0_SEQ8	350	105	1.013	-0.420761	0.0353049
COMP10830_C0_SEQ9	235	48	0.6082	-0.804457	0.00309331
COMP10834_C1_SEQ1	572	168	1.1693	-0.339889	0.0838177
COMP10835_C0_SEQ1	428	39	0.5737	-1.08168	0.0010322
COMP10835_C0_SEQ10	514	69	0.9967	-0.725187	0.0097858
COMP10835_C0_SEQ11	775	162	0.937	-1.01887	0.00655605
COMP10835_C0_SEQ12	732	162	0.937	-1.01887	0.00694517
COMP10835_C0_SEQ13	851	162	0.937	-1.01887	0.00592053
COMP10835_C0_SEQ14	689	162	0.937	-1.01887	0.00735723
COMP10835_C0_SEQ15	717	162	0.937	-1.01887	0.00708624
COMP10835_C0_SEQ16	381	69	0.9967	-0.725187	0.011688
COMP10835_C0_SEQ17	395	39	0.5737	-1.08168	0.00107918
COMP10835_C0_SEQ18	471	39	0.5737	-1.08168	0.000974044
COMP10835_C0_SEQ2	808	162	0.937	-1.01887	0.00627218
COMP10835_C0_SEQ3	836	162	0.937	-1.01887	0.00604091
COMP10835_C0_SEQ4	262	39	0.5737	-1.08168	0.00129116
COMP10835_C0_SEQ5	590	69	0.9967	-0.725187	0.00883999
COMP10835_C0_SEQ6	656	162	0.937	-1.01887	0.00768983
COMP10835_C0_SEQ7	456	39	0.5737	-1.08168	0.00099395
COMP10835_C0_SEQ8	575	69	0.9967	-0.725187	0.00901919
COMP10835_C0_SEQ9	547	69	0.9967	-0.725187	0.00936339
COMP10836_C0_SEQ6	235	60	0.4317	-0.650915	0.00291903
COMP1083607_C0_SEQ1	216	39	0.7119	-1.21432	0.00151684
COMP10839_C0_SEQ1	860	231	0.5474	-0.804958	0.0055744
COMP10839_C0_SEQ2	1323	186	0.7273	-0.986318	0.00224149
COMP10839_C0_SEQ3	1334	186	0.7273	-0.986318	0.00220852
COMP1084077_C0_SEQ1	219	48	0.6261	-0.833898	0.00311008
COMP1084122_C0_SEQ1	203	105	0.8049	-0.660119	0.0134096
COMP10842_C0_SEQ1	210	171	0.7186	-0.352483	0.0371882
COMP10842_C0_SEQ2	211	0	0	0	0.00227929
COMP10845_C0_SEQ1	576	246	0.5488	-0.396946	0.0241791
COMP10847_C0_SEQ10	559	135	0.5977	-0.496219	0.00861867
COMP1084859_C0_SEQ1	263	183	0.568	-0.321466	0.0266954
COMP1084878_C0_SEQ1	204	96	0.6132	-1.38666	0.00126361
COMP1085020_C0_SEQ1	219	75	1.0264	-1.24535	0.00492575
COMP10853_C0_SEQ1	692	333	0.5887	-0.0498021	0.104901
COMP10853_C0_SEQ2	717	333	0.5887	-0.0498021	0.101774
COMP10853_C0_SEQ3	346	60	0.8196	-0.583094	0.00935038
COMP10854_C0_SEQ2	229	45	0.6512	-0.629494	0.00521471
COMP1085496_C0_SEQ1	289	114	0.813	-0.644437	0.013742
COMP1085559_C0_SEQ1	242	39	1.0171	-0.585383	0.0159365
COMP1085688_C0_SEQ1	261	87	0.5582	-0.275627	0.0125776
COMP10857_C0_SEQ1	895	99	0.7718	-0.242057	0.0121911
COMP10857_C0_SEQ2	929	99	0.7718	-0.242057	0.0116506
COMP10857_C0_SEQ3	863	99	0.7718	-0.242057	0.0127225
COMP10857_C0_SEQ4	918	99	0.7718	-0.242057	0.0118228
COMP1085739_C0_SEQ1	355	54	0.4537	-1.31632	0.000521544
COMP1086001_C0_SEQ1	343	276	0.6301	-0.755765	0.0235604
COMP1086108_C0_SEQ1	284	69	1.0168	0.0114472	0.0756889
COMP1086278_C0_SEQ1	206	84	0.7169	-0.872188	0.00520331
COMP10863_C0_SEQ1	603	147	0.7685	-0.725472	0.00874515
COMP10863_C0_SEQ3	1677	138	1.0366	-0.142258	0.0166666
COMP10863_C0_SEQ6	437	135	0.4372	-0.781609	0.00321708
COMP10864_C0_SEQ1	306	60	0.9461	-0.935334	0.00627682
COMP10864_C0_SEQ11	323	30	0.8292	-0.773893	0.00486807
COMP10864_C0_SEQ12	284	66	0.8671	-0.921901	0.00556174
COMP10864_C0_SEQ3	363	30	0.8292	-0.773893	0.00461335
COMP1086457_C0_SEQ1	212	72	0.6774	-0.882304	0.00403174
COMP1086474_C0_SEQ1	217	30	0.7426	-0.653898	0.00575482
COMP1086492_C0_SEQ1	221	21	0.5573	-1.15287	0.000936578
COMP10867_C0_SEQ10	248	99	0.9099	-0.164132	0.0509857
COMP10867_C0_SEQ13	222	39	0.75	-1.27707	0.0014535
COMP10867_C0_SEQ3	282	99	0.9099	-0.164132	0.04881
COMP10867_C0_SEQ5	279	99	0.9099	-0.164132	0.0489984
COMP10867_C0_SEQ7	219	15	0.7137	-0.846358	0.00293137
COMP10867_C0_SEQ8	464	99	0.9099	-0.164132	0.0385873
COMP108688_C0_SEQ1	880	99	0.7058	-0.778333	0.00289605
COMP10871_C0_SEQ1	656	228	0.8224	-0.911853	0.0125445
COMP10872_C0_SEQ1	1098	120	0.5456	-1.16224	0.000649899
COMP10872_C0_SEQ2	961	120	0.5456	-1.16224	0.00078183
COMP10872_C0_SEQ3	991	120	0.5456	-1.16224	0.000750821
COMP10872_C0_SEQ4	1130	120	0.624	-1.51421	0.00034209
COMP10872_C0_SEQ5	1062	120	0.624	-1.51421	0.000374969
COMP10872_C0_SEQ6	1128	120	0.5456	-1.16224	0.00062412
COMP10872_C0_SEQ7	437	120	0.624	-1.51421	0.000871406
COMP108727_C0_SEQ1	210	93	0.5649	-0.473156	0.00911316
COMP1087484_C0_SEQ1	208	123	0.6554	-1.39237	0.00178506
COMP10876_C0_SEQ1	349	108	0.576	-0.386954	0.0109152
COMP10876_C0_SEQ2	291	108	0.576	-0.386954	0.0117938
COMP10876_C0_SEQ3	365	108	0.576	-0.386954	0.0106845
COMP10876_C0_SEQ4	317	108	0.576	-0.386954	0.0113916
COMP1087818_C0_SEQ1	258	57	0.85	-1.31215	0.00201366
COMP1088_C0_SEQ1	462	87	1.124	-0.829411	0.0140123
COMP10880_C1_SEQ4	354	300	1.0405	-0.563571	0.13649
COMP1088132_C0_SEQ1	206	36	0.4879	-1.23168	0.000736005
COMP10883_C0_SEQ1	488	69	0.5528	-1.17325	0.000938727
COMP10883_C1_SEQ1	1654	231	0.4241	-0.372329	0.00368294
COMP10883_C2_SEQ1	520	141	0.3857	-1.13466	0.00112946
COMP10883_C2_SEQ2	365	90	0.5615	-1.22522	0.00121074
COMP10884_C0_SEQ1	262	168	0.8183	-0.306544	0.0500348
COMP10884_C0_SEQ2	511	102	0.6262	-1.03869	0.00208428
COMP10884_C0_SEQ3	256	168	0.8183	-0.306544	0.0504212
COMP1088547_C0_SEQ1	216	195	0.83	-0.360283	0.060934
COMP10886_C0_SEQ1	288	54	0.751	-1.6705	0.000600451
COMP1088614_C0_SEQ1	224	75	0.643	-0.585429	0.00739732
COMP1088916_C0_SEQ1	277	123	0.8166	-0.327731	0.0317649
COMP10891_C0_SEQ10	376	72	0.4344	-0.211989	0.00761039
COMP10891_C0_SEQ4	416	78	0.9644	-0.792235	0.00937374
COMP10891_C0_SEQ9	356	63	0.7089	-0.891387	0.00329906
COMP1089109_C0_SEQ1	251	132	0.6651	-0.843196	0.00685561
COMP1089193_C0_SEQ1	302	75	0.4794	-0.738324	0.00285536
COMP10892_C2_SEQ1	854	120	1.1061	0.0681388	0.0816821
COMP1089215_C0_SEQ1	224	102	1.0657	0.284959	0.208193
COMP10895_C0_SEQ3	499	141	0.4158	-1.0135	0.00169279
COMP10901_C0_SEQ1	239	96	1.209	-0.714009	0.0340367
COMP10901_C1_SEQ7	1508	249	0.5283	-0.566108	0.00453553
COMP10902_C0_SEQ1	541	117	1.0095	0.208133	0.121201
COMP10902_C0_SEQ6	957	120	0.9572	-0.226862	0.0240701
COMP10903_C0_SEQ7	272	27	0.8201	-0.273644	0.0159732
COMP1090528_C0_SEQ1	271	0	0	0	0.00210232
COMP1090694_C0_SEQ1	212	90	0.6058	-0.557718	0.00819497
COMP1090966_C0_SEQ1	220	33	0.9559	-1.22138	0.00291444
COMP1091_C0_SEQ1	204	36	0.9592	-0.0622438	0.0459605
COMP109107_C0_SEQ1	312	51	0.9294	-0.436046	0.0176335
COMP109110_C0_SEQ1	271	123	0.5027	-1.19936	0.00164032
COMP1091171_C0_SEQ1	210	27	0.7958	-0.646706	0.00674012
COMP10913_C0_SEQ1	635	111	0.9614	-0.857532	0.0079403
COMP10913_C0_SEQ2	298	111	0.9614	-0.857532	0.0124578
COMP10913_C1_SEQ1	742	156	0.8601	-0.671998	0.0116811
COMP1091334_C0_SEQ1	295	81	0.7441	-0.649003	0.00824228
COMP10914_C0_SEQ2	662	249	1.0513	-0.0321211	0.194499
COMP10917_C1_SEQ1	710	222	0.5402	-0.528227	0.0118041
COMP10917_C3_SEQ1	715	264	0.7095	-1.31705	0.00438978
COMP1091775_C0_SEQ1	227	66	1.126	-1.38893	0.00431718
COMP10919_C0_SEQ1	1309	177	0.7434	-0.467096	0.00752728
COMP10919_C0_SEQ2	622	54	1.1978	-0.0013335	0.0704118
COMP10919_C0_SEQ3	707	63	0.4881	-0.715958	0.0016105
COMP10919_C0_SEQ4	867	54	0.6689	-0.899704	0.00133224
COMP10919_C0_SEQ5	223	39	0.977	-0.544658	0.0159703
COMP1091998_C0_SEQ1	235	93	0.7351	-0.70516	0.00846803
COMP10921_C0_SEQ6	398	135	0.6059	-1.10224	0.00263026
COMP1092244_C0_SEQ1	248	30	0.9696	-0.915438	0.00585728
COMP10925_C0_SEQ1	541	162	0.7413	-0.650019	0.0119284
COMP10925_C0_SEQ2	268	162	0.7413	-0.650019	0.017153
COMP1092660_C0_SEQ1	289	138	0.7328	-0.607943	0.0145622
COMP1092874_C0_SEQ1	247	147	1.0208	-0.131473	0.110156
COMP1093_C0_SEQ1	311	15	0.6098	-1.58069	0.000334432
COMP10930_C0_SEQ1	725	99	0.8261	-0.288539	0.0160961
COMP1093109_C0_SEQ1	203	15	0.5174	-1.44271	0.000406878
COMP1094_C0_SEQ1	282	36	0.7608	-1.95843	0.000268962
COMP10940_C0_SEQ10	285	153	0.6993	-1.08612	0.0049232
COMP10940_C0_SEQ4	258	153	0.6993	-1.08612	0.00510503
COMP10940_C0_SEQ5	296	54	0.91	-0.926134	0.00553937
COMP10940_C0_SEQ6	1301	96	0.669	-1.05823	0.00073928
COMP10940_C0_SEQ8	323	54	0.91	-0.926134	0.00534216
COMP1094103_C0_SEQ1	262	126	0.6123	-1.23125	0.00219295
COMP10942_C0_SEQ5	978	138	0.9771	-0.448102	0.0173634
COMP10942_C0_SEQ6	1027	138	0.9771	-0.448102	0.01627
COMP10942_C0_SEQ7	1008	138	0.9771	-0.448102	0.0166857
COMP1094270_C0_SEQ1	276	45	0.759	-1.29719	0.00139579
COMP109428_C0_SEQ1	205	105	1.1216	-0.892546	0.0197581
COMP10945_C0_SEQ1	1173	171	0.7834	-0.461418	0.00977538
COMP10945_C0_SEQ2	564	168	0.9474	-0.147282	0.0698941
COMP10951_C0_SEQ2	347	57	0.8323	-0.072404	0.0309543
COMP1095107_C0_SEQ1	201	18	0.7826	0.744507	0.141103
COMP1095386_C0_SEQ1	202	186	0.8845	-0.270698	0.0816065
COMP10954_C1_SEQ1	326	66	0.7986	-0.482383	0.0120418
COMP10955_C0_SEQ4	541	90	0.6192	-0.593691	0.0050402
COMP10956_C0_SEQ1	403	108	1.0283	-1.11855	0.00697053
COMP10956_C0_SEQ2	390	24	0.8248	-0.508644	0.00777628
COMP10956_C0_SEQ3	370	57	0.8634	-0.940557	0.00433286
COMP10957_C0_SEQ1	1200	129	0.8533	-0.675309	0.00485314
COMP10958_C0_SEQ1	461	117	0.6599	-0.772992	0.00526553
COMP1096030_C0_SEQ1	304	30	0.6762	-0.915423	0.00226682
COMP10963_C0_SEQ1	1073	207	1.0846	-0.312593	0.0515772
COMP10963_C0_SEQ2	357	27	0.9164	-1.00641	0.00339403
COMP10963_C0_SEQ3	789	147	1.0104	-0.177637	0.0492077
COMP10965_C0_SEQ1	652	237	0.7741	-0.73969	0.0176761
COMP10965_C0_SEQ14	565	237	0.7741	-0.73969	0.0198353
COMP10965_C0_SEQ17	623	237	0.7741	-0.73969	0.0183689
COMP10965_C0_SEQ19	710	237	0.7741	-0.73969	0.0163666
COMP10965_C0_SEQ21	587	237	0.7741	-0.73969	0.0192661
COMP10965_C0_SEQ3	597	237	0.7741	-0.73969	0.0190126
COMP10965_C0_SEQ7	645	237	0.7741	-0.73969	0.0178409
COMP10965_C0_SEQ9	542	237	0.7741	-0.73969	0.0204481
COMP1096637_C0_SEQ1	292	204	0.4878	-0.2437	0.0291597
COMP1096681_C0_SEQ1	269	21	0.6968	-1.07394	0.00160482
COMP10968_C0_SEQ1	700	93	1.0075	-0.558507	0.0143583
COMP10968_C0_SEQ2	416	93	1.0075	-0.558507	0.0209271
COMP10968_C0_SEQ3	245	6	0.3299	-3.44614	1.76631130627315e-06
COMP10969_C0_SEQ1	944	99	1.1387	0.0721089	0.0678609
COMP10969_C0_SEQ2	956	99	1.1387	0.0721089	0.0668433
COMP1097394_C0_SEQ1	296	42	0.3557	-1.85147	0.000106779
COMP10974_C0_SEQ1	456	51	0.7784	-1.26998	0.00130479
COMP10974_C1_SEQ1	968	204	0.6762	-1.03896	0.00321285
COMP10974_C1_SEQ2	995	204	0.6762	-1.03896	0.00309821
COMP1097502_C0_SEQ1	274	81	0.8843	-0.528009	0.0170205
COMP10978_C0_SEQ1	458	75	0.8885	-0.664495	0.00930188
COMP10978_C0_SEQ3	833	126	0.7023	-1.06788	0.00195527
COMP10979_C1_SEQ1	215	78	0.4775	-1.30468	0.000859566
COMP10982_C0_SEQ7	395	132	0.6197	-0.653145	0.00772126
COMP10982_C0_SEQ9	381	132	0.6197	-0.653145	0.00786743
COMP10983_C0_SEQ1	860	75	0.6153	-0.838925	0.00159259
COMP10983_C0_SEQ10	234	126	0.7525	-1.09375	0.00478371
COMP10983_C0_SEQ11	742	69	0.8725	-0.469257	0.00910056
COMP10983_C0_SEQ12	411	39	0.7165	-0.473971	0.00678428
COMP10983_C0_SEQ13	497	198	0.6853	-1.08806	0.0052534
COMP10983_C0_SEQ14	274	72	0.7725	-0.711363	0.00736117
COMP10983_C0_SEQ15	564	198	0.6853	-1.08806	0.00480126
COMP10983_C0_SEQ2	725	75	0.6153	-0.838925	0.00191036
COMP10983_C0_SEQ3	607	69	0.8725	-0.469257	0.0109001
COMP10983_C0_SEQ4	613	198	0.6853	-1.08806	0.00449531
COMP10983_C0_SEQ5	533	96	1.0502	-0.519792	0.0228064
COMP10983_C0_SEQ6	409	72	0.7725	-0.711363	0.00614226
COMP10983_C0_SEQ7	219	45	0.7179	-0.133115	0.0205743
COMP10983_C0_SEQ8	668	96	1.0502	-0.519792	0.0190792
COMP10983_C0_SEQ9	283	126	0.7525	-1.09375	0.00447888
COMP10984_C0_SEQ4	237	21	0.7818	-1.65317	0.000548886
COMP1098510_C0_SEQ1	263	186	1.0882	-0.203499	0.149967
COMP10987_C0_SEQ1	301	186	0.5447	-0.878676	0.00662778
COMP10989_C0_SEQ1	421	99	0.7207	-1.26284	0.00178893
COMP10989_C1_SEQ1	328	69	0.8535	-0.545391	0.0125126
COMP10989_C1_SEQ2	934	114	0.946	-1.13905	0.00268471
COMP10989_C1_SEQ3	327	135	0.5461	-1.22969	0.00179181
COMP10990_C0_SEQ1	220	159	0.582	-0.261009	0.027508
COMP10993_C0_SEQ1	1070	135	0.5615	-1.01347	0.00114882
COMP1099397_C0_SEQ1	279	87	0.8774	-0.30056	0.0295404
COMP10994_C0_SEQ3	449	138	0.7289	-0.772181	0.0079142
COMP10995_C0_SEQ11	1246	831	0.6658	-0.411791	0.707925
COMP10995_C0_SEQ3	1269	831	0.6658	-0.411791	0.701463
COMP10995_C0_SEQ5	1261	831	0.6658	-0.411791	0.70372
COMP10995_C0_SEQ8	1296	831	0.6658	-0.411791	0.693775
COMP11003_C0_SEQ3	283	114	0.9058	-0.261164	0.04392
COMP11005_C1_SEQ1	571	129	0.692	-0.890704	0.00420873
COMP11005_C1_SEQ2	758	153	0.7479	-0.883034	0.00486266
COMP11005_C1_SEQ3	463	129	0.692	-0.890704	0.00486615
COMP11006_C0_SEQ2	259	75	0.4795	-0.583351	0.00436201
COMP11006_C0_SEQ4	310	75	0.4795	-0.583351	0.00407297
COMP110065_C0_SEQ1	203	105	0.6482	-0.692043	0.00782604
COMP1100669_C0_SEQ1	254	54	0.8157	-0.558311	0.0105108
COMP1100696_C0_SEQ1	231	6	0.3194	-4.08994	3.79922637270564e-07
COMP1100758_C0_SEQ1	227	171	0.8271	-0.698997	0.0224725
COMP11009_C1_SEQ1	649	75	0.6123	-1.13252	0.00104782
COMP11009_C2_SEQ2	544	90	0.8691	-1.13869	0.00292271
COMP11009_C3_SEQ1	275	150	0.698	-0.337244	0.0278458
COMP11009_C4_SEQ1	786	123	0.7951	-0.690431	0.00651411
COMP11009_C5_SEQ1	451	66	0.5615	-1.79115	0.00022856
COMP11009_C5_SEQ2	386	87	0.5791	-0.874806	0.00276491
COMP11009_C5_SEQ3	415	66	0.5615	-1.79115	0.00023994
COMP11009_C7_SEQ1	936	156	0.671	-1.13986	0.00170405
COMP1100905_C0_SEQ1	201	81	1.0716	-0.708349	0.0213632
COMP11011_C0_SEQ11	334	87	0.7943	-1.03585	0.00385106
COMP11011_C0_SEQ12	513	192	1.0044	-0.3349	0.0703726
COMP11011_C0_SEQ15	544	192	1.0044	-0.3349	0.0676835
COMP11011_C0_SEQ16	585	285	0.9894	-0.271828	0.147876
COMP11011_C0_SEQ18	554	339	0.9774	-0.323758	0.199275
COMP11011_C0_SEQ3	646	192	1.0044	-0.3349	0.0594946
COMP11019_C0_SEQ1	234	30	0.8038	-0.954723	0.00332124
COMP11019_C0_SEQ2	236	69	0.6296	-0.727243	0.00475269
COMP1102203_C0_SEQ1	205	78	0.7784	-0.0738418	0.0380163
COMP11023_C0_SEQ1	769	261	0.6546	-0.831815	0.0105724
COMP11023_C0_SEQ2	1136	162	0.8831	-0.0195642	0.0354517
COMP11023_C0_SEQ3	1034	162	0.8831	-0.0195642	0.0404737
COMP11023_C0_SEQ4	880	120	0.6512	-1.18016	0.00114593
COMP11023_C0_SEQ5	1227	120	0.6512	-1.18016	0.000717622
COMP11024_C0_SEQ1	1033	84	0.7002	-1.14932	0.000844647
COMP11024_C0_SEQ2	964	99	0.9004	-0.552092	0.00786541
COMP11026_C0_SEQ1	1064	141	0.7807	-0.528325	0.00737202
COMP11026_C0_SEQ2	882	180	0.5956	-1.23912	0.00143038
COMP11029_C0_SEQ1	1356	156	0.3783	-0.412371	0.00225354
COMP11029_C0_SEQ2	412	135	0.4211	-0.283821	0.010232
COMP11029_C0_SEQ3	1583	156	0.3783	-0.412371	0.00165971
COMP11029_C0_SEQ4	267	21	0.7728	-1.74724	0.000410723
COMP11029_C0_SEQ5	212	30	0.745	-0.893046	0.00332089
COMP11029_C0_SEQ6	467	135	0.4211	-0.283821	0.00950675
COMP11029_C0_SEQ7	1411	156	0.3783	-0.412371	0.00209261
COMP11029_C0_SEQ8	1528	156	0.3783	-0.412371	0.00178741
COMP11030_C0_SEQ3	295	114	0.7156	-0.143991	0.0326721
COMP11030_C0_SEQ6	406	99	0.8013	-0.454427	0.0155321
COMP1103279_C0_SEQ1	217	84	0.7974	-0.859821	0.0067055
COMP11035_C0_SEQ1	298	30	0.7256	-1.30579	0.00105257
COMP1103732_C0_SEQ1	203	15	0.7024	-0.776886	0.00341191
COMP1103804_C0_SEQ1	217	60	0.4572	-0.608827	0.0035637
COMP11039_C0_SEQ2	243	177	0.7468	-0.5298	0.0270979
COMP110390_C0_SEQ1	277	54	0.4319	-1.24462	0.000643257
COMP11041_C0_SEQ3	338	90	0.6959	-0.984852	0.0033086
COMP1104338_C0_SEQ1	221	54	1.1126	-0.0852419	0.0763895
COMP1105_C0_SEQ1	241	123	0.8739	-0.592754	0.0213607
COMP1105_C0_SEQ2	257	123	0.8739	-0.592754	0.0209138
COMP1105231_C0_SEQ1	214	42	0.9539	0.358282	0.117779
COMP11054_C0_SEQ2	395	75	0.7356	-0.544631	0.00852172
COMP1105566_C0_SEQ1	261	132	0.5563	-0.484881	0.0113587
COMP1105607_C0_SEQ1	205	60	1.2641	-0.300124	0.0777375
COMP11062_C7_SEQ1	385	165	0.7309	-1.21635	0.00386632
COMP11062_C7_SEQ3	211	60	0.4915	-0.536378	0.00472007
COMP1106475_C0_SEQ1	243	141	0.6993	-0.525032	0.0174654
COMP11066_C0_SEQ1	685	204	0.8223	-0.800374	0.0126971
COMP11066_C0_SEQ2	798	216	0.8071	-0.801009	0.0115781
COMP11066_C0_SEQ4	799	216	0.8071	-0.801009	0.0115626
COMP11066_C0_SEQ5	684	204	0.8223	-0.800374	0.0127141
COMP1106690_C0_SEQ1	256	72	1.0235	-0.38208	0.0339043
COMP11067_C0_SEQ1	820	207	0.8464	-0.552707	0.0208177
COMP11067_C1_SEQ1	621	99	0.4251	-0.469859	0.00368087
COMP11067_C1_SEQ2	259	81	0.7929	-0.530121	0.0132003
COMP11067_C1_SEQ4	290	63	0.9653	-1.42515	0.00219652
COMP11067_C1_SEQ6	1042	96	0.7166	-0.774118	0.00236534
COMP11067_C1_SEQ7	201	105	0.5668	-0.679821	0.00634191
COMP1106720_C0_SEQ1	271	30	0.6881	0.393503	0.0517537
COMP1106907_C0_SEQ1	252	117	0.9989	-0.920688	0.0134517
COMP1107_C0_SEQ1	240	156	0.6005	-0.475954	0.0167499
COMP11073_C0_SEQ3	640	255	0.7383	-1.10711	0.00800827
COMP1107379_C0_SEQ1	303	24	0.903	-1.16058	0.00237347
COMP11074_C0_SEQ1	937	228	0.7072	-0.217167	0.0309173
COMP11074_C0_SEQ2	903	219	0.7507	-0.0674018	0.0476944
COMP11075_C0_SEQ6	227	72	0.7328	-1.29179	0.00177257
COMP11077_C0_SEQ1	373	60	0.8476	-0.600203	0.00941331
COMP11077_C0_SEQ2	291	51	1.0458	-0.246979	0.0393115
COMP11077_C0_SEQ3	561	168	0.5582	-0.40556	0.0126228
COMP11077_C0_SEQ4	309	60	0.8476	-0.600203	0.0102541
COMP11077_C0_SEQ5	497	168	0.5582	-0.40556	0.0137463
COMP11077_C0_SEQ6	355	51	1.0458	-0.246979	0.0361752
COMP11080_C0_SEQ12	479	282	1.1856	-0.100728	0.344566
COMP11080_C1_SEQ1	1428	96	0.866	-0.558217	0.00365613
COMP110836_C0_SEQ1	319	93	0.5525	-1.35898	0.000938509
COMP11085_C0_SEQ1	1496	96	0.7486	-1.06765	0.000704997
COMP1108584_C0_SEQ1	260	66	0.5554	-0.827688	0.00283497
COMP11086_C1_SEQ1	697	105	0.8962	-1.06425	0.00350884
COMP11091_C1_SEQ1	608	120	0.8705	-0.752414	0.00870815
COMP1109428_C0_SEQ1	234	75	0.6865	-0.459231	0.0111637
COMP11095_C0_SEQ4	259	42	0.5184	-1.00726	0.00134564
COMP11096_C1_SEQ1	855	78	0.8912	-0.937127	0.00297362
COMP11096_C1_SEQ14	812	111	1.139	-0.891586	0.00979211
COMP11096_C1_SEQ7	839	111	1.139	-0.891586	0.00944492
COMP11096_C1_SEQ9	882	78	0.8912	-0.937127	0.00286748
COMP110980_C0_SEQ1	291	69	0.4661	-1.05929	0.00123735
COMP1109971_C0_SEQ1	240	33	0.9241	-0.375032	0.0188257
COMP1110_C0_SEQ1	215	159	0.7787	-0.196997	0.0563113
COMP11100_C0_SEQ2	254	141	0.7405	-0.856024	0.00896716
COMP11104_C0_SEQ1	984	183	0.4744	-1.16249	0.00106835
COMP11104_C0_SEQ2	631	183	0.4744	-1.16249	0.00171948
COMP11104_C0_SEQ3	1644	183	0.4744	-1.16249	0.000438558
COMP11104_C0_SEQ4	1055	189	0.5604	-0.672363	0.00421101
COMP11104_C0_SEQ5	763	183	0.4744	-1.16249	0.00143922
COMP11104_C0_SEQ6	782	183	0.4744	-1.16249	0.00140282
COMP11104_C0_SEQ7	1777	183	0.4744	-1.16249	0.000366504
COMP11104_C0_SEQ8	1036	189	0.5604	-0.672363	0.00431995
COMP1110593_C0_SEQ1	236	33	0.7598	-0.965222	0.00291
COMP1110642_C0_SEQ1	221	105	0.7506	-0.153923	0.0360354
COMP11107_C0_SEQ1	2047	99	0.5937	-0.710514	0.000504403
COMP11107_C0_SEQ2	2698	306	0.7146	-0.305515	0.00487026
COMP11107_C0_SEQ3	3745	306	0.7146	-0.305515	0.00118931
COMP11107_C0_SEQ4	3734	306	0.7146	-0.305515	0.00120708
COMP11107_C0_SEQ5	3897	306	0.7146	-0.305515	0.000968882
COMP11107_C0_SEQ6	2199	99	0.5937	-0.710514	0.000410866
COMP11107_C0_SEQ7	2210	99	0.5937	-0.710514	0.000404812
COMP11107_C0_SEQ8	3908	306	0.7146	-0.305515	0.000954614
COMP11107_C0_SEQ9	2036	99	0.5937	-0.710514	0.000511945
COMP11108_C0_SEQ9	547	105	0.8047	-0.922427	0.0045671
COMP11108_C1_SEQ1	353	78	0.461	-1.17538	0.000922253
COMP11109_C0_SEQ1	386	162	0.6458	-0.928531	0.00575151
COMP11109_C0_SEQ10	393	162	0.6458	-0.928531	0.00569772
COMP11109_C0_SEQ3	318	135	0.5584	-0.755086	0.00576484
COMP11109_C0_SEQ5	330	129	0.6785	-0.85999	0.00600777
COMP11109_C0_SEQ9	337	129	0.6785	-0.85999	0.0059516
COMP11112_C0_SEQ1	300	99	0.3673	-0.714673	0.00267803
COMP11114_C0_SEQ2	636	105	0.8776	-0.938972	0.00484173
COMP11116_C0_SEQ1	1548	210	0.7074	-1.0262	0.00175448
COMP1111874_C0_SEQ1	224	102	0.741	-0.557872	0.0133582
COMP111237_C0_SEQ1	406	126	0.3449	-1.16402	0.000952815
COMP1112551_C0_SEQ1	214	159	1.0338	0.321207	0.30409
COMP1112594_C0_SEQ1	220	81	0.8714	-0.0558582	0.0519546
COMP1112849_C0_SEQ1	224	183	1.0628	0.0689415	0.242377
COMP11137_C0_SEQ1	509	108	1.047	-0.393141	0.0345944
COMP11137_C0_SEQ3	865	117	0.9027	-0.400319	0.0150922
COMP11137_C0_SEQ4	962	156	0.3934	-1.39707	0.000390695
COMP11137_C0_SEQ5	430	12	0.805	-0.0620888	0.0177933
COMP11139_C0_SEQ1	888	282	0.6881	-0.319152	0.0391679
COMP11139_C0_SEQ2	898	282	0.6881	-0.319152	0.038663
COMP11139_C0_SEQ3	1100	282	0.6881	-0.319152	0.029709
COMP11139_C1_SEQ1	445	81	0.6954	-0.808315	0.0040078
COMP11140_C0_SEQ1	422	48	0.6641	-0.79526	0.00290347
COMP11140_C1_SEQ2	1241	135	0.6088	-0.683603	0.00229136
COMP11140_C1_SEQ3	566	63	0.8087	-1.17702	0.00170561
COMP1114054_C0_SEQ1	234	21	0.9093	-1.05571	0.00331072
COMP1114642_C0_SEQ1	386	99	0.9662	-0.199916	0.0462409
COMP11148_C0_SEQ1	1404	174	1.175	-0.433511	0.0249325
COMP11148_C0_SEQ2	1094	174	1.175	-0.433511	0.037405
COMP11148_C0_SEQ3	961	159	0.668	-0.235248	0.014097
COMP11148_C0_SEQ4	1258	174	1.175	-0.433511	0.0302005
COMP11148_C0_SEQ5	1240	174	1.175	-0.433511	0.0309204
COMP11148_C0_SEQ6	797	159	0.668	-0.235248	0.0175293
COMP11149_C0_SEQ1	809	261	0.6999	-0.758266	0.0136094
COMP11149_C0_SEQ2	741	111	0.9605	-0.427599	0.0187843
COMP11151_C0_SEQ2	315	111	0.6177	-0.185209	0.0212094
COMP11154_C0_SEQ1	632	63	0.3813	-0.701052	0.00134177
COMP11154_C0_SEQ2	614	78	0.5182	-0.948338	0.00131638
COMP11154_C0_SEQ3	650	81	0.4331	-0.634169	0.00209875
COMP11154_C0_SEQ4	263	24	0.8042	-0.0380291	0.0259612
COMP111545_C0_SEQ1	242	93	1.0637	-0.284575	0.0576452
COMP1115465_C0_SEQ1	206	45	1.0297	-0.957768	0.00765009
COMP11156_C0_SEQ1	372	66	0.9026	-0.34378	0.0212436
COMP11156_C0_SEQ5	384	84	0.8307	-0.359455	0.019089
COMP1115623_C0_SEQ1	229	36	0.4532	-1.62975	0.000250756
COMP11158_C0_SEQ1	276	78	0.6033	-1.26512	0.00126584
COMP11158_C0_SEQ2	2553	387	0.6008	-0.322212	0.00826401
COMP11158_C0_SEQ3	2238	387	0.6008	-0.322212	0.0125886
COMP1116_C0_SEQ1	411	75	0.4767	-1.19948	0.000822211
COMP1116069_C0_SEQ1	232	75	1.1425	-0.0369894	0.107364
COMP11163_C0_SEQ1	873	63	0.992	-0.438826	0.0110873
COMP11163_C0_SEQ10	1913	183	0.8682	-0.347981	0.0067675
COMP11163_C0_SEQ11	1931	183	0.8682	-0.347981	0.0066061
COMP11163_C0_SEQ12	1247	129	0.6679	-0.84952	0.00173753
COMP11163_C0_SEQ13	2257	183	0.8682	-0.347981	0.00426415
COMP11163_C0_SEQ14	1445	141	0.5321	-0.724212	0.00132614
COMP11163_C0_SEQ15	1023	129	0.6679	-0.84952	0.00234962
COMP11163_C0_SEQ16	2059	183	0.8682	-0.347981	0.00556357
COMP11163_C0_SEQ17	1226	129	0.6679	-0.84952	0.0017874
COMP11163_C0_SEQ18	670	63	0.992	-0.438826	0.0145322
COMP11163_C0_SEQ2	766	63	0.992	-0.438826	0.0127883
COMP11163_C0_SEQ3	894	72	0.8392	-0.00302341	0.0205379
COMP11163_C0_SEQ4	1101	129	0.6679	-0.84952	0.00211528
COMP11163_C0_SEQ5	1835	183	0.8682	-0.347981	0.00751335
COMP11163_C0_SEQ6	2038	183	0.8682	-0.347981	0.00572264
COMP11163_C0_SEQ7	1119	129	0.6679	-0.84952	0.0020646
COMP11163_C0_SEQ8	748	63	0.992	-0.438826	0.0130988
COMP11163_C0_SEQ9	1092	141	0.5321	-0.724212	0.00213404
COMP11166_C0_SEQ1	270	108	0.9267	-0.328317	0.0386994
COMP1116695_C0_SEQ1	242	153	0.7363	-0.423159	0.0273681
COMP11167_C0_SEQ1	1982	480	0.9016	-0.146774	0.132446
COMP11167_C0_SEQ2	606	219	0.9052	-0.514282	0.039578
COMP11167_C0_SEQ3	1659	288	1.0536	-0.16564	0.0611473
COMP11167_C0_SEQ4	2002	480	0.9016	-0.146774	0.129374
COMP1117_C0_SEQ1	480	144	0.8652	-0.597654	0.0180006
COMP111703_C0_SEQ1	383	48	0.8321	-1.45564	0.00106113
COMP1117259_C0_SEQ1	228	60	0.5343	-0.306434	0.00899743
COMP11173_C0_SEQ1	1228	1110	1.0186	-0.231191	0.992303
COMP11173_C0_SEQ2	1256	1110	1.0186	-0.231191	0.992009
COMP11173_C0_SEQ3	1216	1110	1.0186	-0.231191	0.992426
COMP11173_C0_SEQ4	1318	1110	1.0186	-0.231191	0.991318
COMP11173_C0_SEQ5	1197	1110	1.0186	-0.231191	0.992616
COMP11175_C1_SEQ1	332	78	0.8183	-1.20027	0.00259932
COMP11175_C1_SEQ2	796	93	1.113	-0.42681	0.0234009
COMP11175_C1_SEQ3	781	87	0.7507	-1.17302	0.00133951
COMP1117674_C0_SEQ1	202	69	0.99	-0.377224	0.0325457
COMP11177_C0_SEQ1	409	243	0.6073	-0.472871	0.0292076
COMP11177_C1_SEQ1	299	156	0.455	-1.53136	0.000836164
COMP11177_C1_SEQ14	2110	360	0.6088	-0.324197	0.0120209
COMP11177_C1_SEQ22	2231	360	0.6088	-0.324197	0.0102278
COMP11177_C1_SEQ26	319	156	0.455	-1.53136	0.000813907
COMP11177_C1_SEQ27	2170	360	0.6088	-0.324197	0.011096
COMP11177_C1_SEQ3	2156	360	0.6088	-0.324197	0.0113053
COMP11177_C1_SEQ5	2187	360	0.6088	-0.324197	0.0108469
COMP1117843_C0_SEQ1	227	96	0.9053	-0.0607283	0.0635063
COMP1117973_C0_SEQ1	260	0	0	0	0.00213371
COMP11181_C0_SEQ1	675	171	0.8459	-1.05956	0.00562465
COMP11181_C1_SEQ11	2471	132	1.0602	-0.930731	0.000912298
COMP11181_C1_SEQ3	2459	132	1.0602	-0.930731	0.000927184
COMP1118139_C0_SEQ1	284	18	0.3194	-1.08973	0.000477809
COMP11182_C1_SEQ1	548	468	0.9309	0.235922	0.719896
COMP11184_C3_SEQ1	212	90	0.6319	-1.61812	0.000725124
COMP11186_C0_SEQ1	285	225	0.8859	-0.806908	0.030674
COMP11188_C0_SEQ2	201	105	0.8503	-0.126209	0.0523611
COMP11189_C1_SEQ1	1002	102	0.9616	-0.657855	0.0071779
COMP11189_C1_SEQ2	823	111	1.1482	-0.495776	0.0249259
COMP11189_C1_SEQ3	1145	147	0.5035	-0.720857	0.00193893
COMP1119001_C0_SEQ1	241	24	0.3492	-0.359541	0.00327913
COMP1119524_C0_SEQ1	204	57	1.1548	-0.512509	0.0346122
COMP111961_C0_SEQ1	882	87	0.6403	-0.931324	0.00148867
COMP112_C0_SEQ1	611	87	0.6704	-1.24132	0.00112772
COMP11200_C0_SEQ1	663	168	0.5986	-0.713027	0.00603357
COMP11200_C0_SEQ2	894	168	0.5986	-0.713027	0.00442426
COMP11200_C0_SEQ3	874	171	0.5684	-0.607253	0.00547225
COMP11200_C0_SEQ4	1289	171	0.5684	-0.607253	0.00313235
COMP11200_C0_SEQ5	1309	168	0.5986	-0.713027	0.00253133
COMP11200_C0_SEQ6	806	138	0.6871	-0.703874	0.00508489
COMP11200_C0_SEQ7	1221	138	0.6871	-0.703874	0.00291013
COMP11200_C0_SEQ8	643	171	0.5684	-0.607253	0.00745991
COMP11200_C0_SEQ9	575	138	0.6871	-0.703874	0.00693283
COMP1120141_C0_SEQ1	219	57	0.4896	-1.12277	0.00113219
COMP11202_C1_SEQ2	753	183	0.6905	-0.488763	0.0135533
COMP11202_C1_SEQ3	734	273	0.7799	-0.47857	0.0401353
COMP11202_C1_SEQ7	722	261	0.7074	-0.520535	0.0271041
COMP11202_C1_SEQ8	766	183	0.6905	-0.488763	0.0133206
COMP11208_C0_SEQ2	742	123	0.8652	-1.37659	0.00168771
COMP11209_C0_SEQ1	1328	165	0.5438	-0.362135	0.00467058
COMP1120979_C0_SEQ1	419	54	0.7768	-0.643003	0.00615469
COMP11215_C0_SEQ2	313	72	0.8483	-0.882774	0.00584709
COMP11215_C0_SEQ4	459	333	0.7158	-0.526808	0.0705283
COMP11215_C0_SEQ5	522	333	0.7158	-0.526808	0.0651524
COMP11215_C0_SEQ8	513	333	0.7158	-0.526808	0.0658964
COMP11218_C0_SEQ2	441	297	0.5992	-0.796442	0.0206403
COMP11219_C0_SEQ4	273	36	0.4155	-1.47654	0.00030339
COMP1122836_C0_SEQ1	313	99	0.5663	-0.721097	0.0046897
COMP11230_C0_SEQ2	487	126	0.6282	-0.681928	0.00620602
COMP11230_C0_SEQ4	607	126	0.6282	-0.681928	0.00528275
COMP11230_C0_SEQ6	641	126	0.6282	-0.681928	0.00504695
COMP11231_C0_SEQ4	623	87	0.8742	-0.777303	0.00609201
COMP1123339_C0_SEQ1	290	60	1.225	0.346415	0.236043
COMP11234_C0_SEQ4	1721	288	0.7963	-0.334544	0.0182648
COMP11234_C0_SEQ5	1733	288	0.7963	-0.334544	0.0179766
COMP11237_C0_SEQ1	448	114	1.0572	-0.779747	0.0166553
COMP1123886_C0_SEQ1	318	183	0.7691	-0.655913	0.0206149
COMP11239_C0_SEQ1	217	12	0.3677	-1.9661	7.20004823136322e-05
COMP11239_C0_SEQ4	643	75	0.7495	-0.92243	0.00261402
COMP11241_C1_SEQ1	480	36	0.978	-0.422558	0.0147399
COMP1124411_C0_SEQ1	228	93	0.5936	-0.864657	0.00385612
COMP112463_C0_SEQ1	785	99	0.9758	-0.997944	0.00438221
COMP11249_C0_SEQ11	915	330	0.9211	0.0898304	0.241045
COMP1125007_C0_SEQ1	239	0	0	0	0.00219493
COMP11257_C0_SEQ2	308	87	0.6079	-1.35177	0.00108428
COMP11260_C1_SEQ1	641	141	0.4798	-0.400447	0.00718443
COMP1126187_C0_SEQ1	209	150	0.6491	-0.523123	0.0171237
COMP112661_C0_SEQ1	439	30	0.7737	-0.866723	0.00283602
COMP11270_C0_SEQ1	793	123	0.5004	-1.21777	0.000771514
COMP11271_C0_SEQ1	551	93	0.5507	-1.22864	0.000929173
COMP11275_C0_SEQ6	804	198	0.8558	-0.9848	0.00736402
COMP11275_C0_SEQ8	1869	198	0.8558	-0.9848	0.00175851
COMP11276_C0_SEQ1	570	162	0.7353	-0.611969	0.0123235
COMP11277_C0_SEQ2	377	159	0.4886	-1.01299	0.00290929
COMP11280_C0_SEQ1	201	57	0.8814	-0.662251	0.011027
COMP11280_C0_SEQ3	303	138	0.7849	-0.840167	0.00968402
COMP11280_C0_SEQ5	345	138	0.7849	-0.840167	0.00915509
COMP11281_C1_SEQ1	399	255	0.663	-1.62287	0.00262483
COMP11285_C0_SEQ1	263	60	0.7017	-0.348485	0.0127674
COMP11285_C0_SEQ6	229	33	0.5599	-0.937705	0.00172664
COMP11285_C0_SEQ7	203	33	0.5599	-0.937705	0.00178821
COMP11285_C0_SEQ8	278	75	0.9427	-0.891575	0.00815672
COMP11287_C0_SEQ1	885	93	0.5589	-0.661865	0.00231772
COMP11287_C0_SEQ3	963	93	0.7622	-0.307961	0.00879821
COMP1128963_C0_SEQ1	266	90	1.1176	-0.511816	0.038059
COMP1129078_C0_SEQ1	213	117	0.8616	-0.435611	0.0291814
COMP11293_C0_SEQ2	713	96	0.891	-0.946321	0.00412525
COMP11293_C0_SEQ8	730	96	0.891	-0.946321	0.00403203
COMP112936_C0_SEQ1	251	93	0.9656	-1.06668	0.00702522
COMP11297_C0_SEQ1	380	123	0.6337	-0.586879	0.00886611
COMP113_C0_SEQ1	411	195	1.0138	-0.394191	0.0738491
COMP11300_C0_SEQ1	2082	99	0.6544	-1.23332	0.000167376
COMP11304_C0_SEQ3	396	207	1.071	-0.107851	0.174552
COMP11304_C0_SEQ4	362	207	1.071	-0.107851	0.181264
COMP1131_C0_SEQ1	278	45	0.7118	-1.58364	0.000613999
COMP1131_C0_SEQ2	317	45	0.7118	-1.58364	0.000582526
COMP11311_C0_SEQ1	890	132	1.222	-0.00153648	0.101508
COMP1131626_C0_SEQ1	203	102	0.5767	-1.00176	0.00297059
COMP11318_C0_SEQ2	747	615	0.9442	-0.362484	0.645247
COMP11324_C0_SEQ1	326	93	0.5422	-1.28026	0.001086
COMP11324_C2_SEQ1	1018	381	0.7448	-0.371232	0.0791626
COMP11324_C2_SEQ2	776	279	0.846	-0.371744	0.0613633
COMP11329_C0_SEQ2	927	126	0.8982	-0.556164	0.0103036
COMP11330_C0_SEQ1	494	267	0.6746	-0.493339	0.0372039
COMP11330_C0_SEQ3	410	351	0.7118	-0.533694	0.0845905
COMP1133105_C0_SEQ1	204	0	0	0	0.00230089
COMP11333_C0_SEQ1	1114	183	0.4734	-0.880422	0.0017415
COMP11333_C0_SEQ2	1132	261	0.8962	-0.538397	0.0262926
COMP11333_C1_SEQ1	921	108	0.6533	-0.990595	0.00153638
COMP11337_C0_SEQ1	434	66	0.74	-0.489247	0.00862407
COMP11337_C0_SEQ2	981	225	0.6682	-0.662983	0.00898617
COMP11337_C0_SEQ3	448	78	0.6432	-0.282779	0.0114531
COMP11337_C0_SEQ4	812	225	0.6682	-0.662983	0.0112632
COMP11337_C0_SEQ5	1968	285	0.8282	-0.400087	0.0120793
COMP11337_C0_SEQ6	1954	285	0.8282	-0.400087	0.0123069
COMP11339_C0_SEQ1	899	156	0.346	-1.22652	0.000552723
COMP11340_C0_SEQ4	610	171	0.9869	-0.487795	0.0351641
COMP11340_C0_SEQ5	889	180	0.807	-0.369278	0.020505
COMP11340_C0_SEQ6	590	171	0.9869	-0.487795	0.0360918
COMP11340_C0_SEQ7	551	51	0.6182	0.184787	0.0218048
COMP1134248_C0_SEQ1	270	60	0.4028	-0.572912	0.00307129
COMP11344_C0_SEQ1	1097	684	0.9761	-0.274629	0.738701
COMP11344_C0_SEQ2	338	24	0.9238	-1.77048	0.000569597
COMP11344_C0_SEQ3	1111	684	0.9761	-0.274629	0.735036
COMP11344_C0_SEQ4	1052	684	0.9761	-0.274629	0.750256
COMP11344_C0_SEQ5	224	60	1.2413	-0.154315	0.0977814
COMP11344_C0_SEQ6	1076	684	0.9761	-0.274629	0.744136
COMP11344_C0_SEQ7	316	24	0.9238	-1.77048	0.000586758
COMP1134575_C0_SEQ1	214	90	0.8683	-1.01034	0.00614879
COMP11352_C1_SEQ4	213	72	1.0689	0.117451	0.122037
COMP11352_C2_SEQ1	237	99	0.9064	-0.492293	0.0242117
COMP11352_C2_SEQ2	275	84	0.9144	-0.676857	0.0134747
COMP1135345_C0_SEQ1	287	117	1.1437	-0.311833	0.0781382
COMP1135721_C0_SEQ1	203	75	0.4287	-1.3399	0.000676517
COMP11360_C0_SEQ1	1196	855	0.7771	-0.185099	0.884378
COMP11360_C0_SEQ2	1911	855	0.7771	-0.185099	0.744462
COMP11360_C0_SEQ3	1179	855	0.7771	-0.185099	0.886704
COMP11360_C0_SEQ4	1949	855	0.7771	-0.185099	0.734581
COMP11360_C0_SEQ5	1182	855	0.7771	-0.185099	0.886296
COMP11361_C0_SEQ2	736	159	0.9395	-0.200287	0.0452513
COMP11361_C0_SEQ3	383	72	0.8314	-0.479267	0.0130518
COMP11361_C2_SEQ1	1738	183	0.507	-0.977967	0.000658991
COMP11361_C2_SEQ2	748	183	0.507	-0.977967	0.00250334
COMP1136297_C0_SEQ1	233	48	0.7756	-1.0852	0.00263349
COMP11365_C0_SEQ30	996	99	0.554	-0.391282	0.00392796
COMP11365_C0_SEQ31	937	99	0.554	-0.391282	0.00425224
COMP1136505_C0_SEQ1	376	30	0.7582	-1.05577	0.00188607
COMP1136506_C0_SEQ1	416	90	1.0413	-0.720025	0.0154678
COMP11366_C0_SEQ1	2622	438	0.8109	-0.368397	0.0196311
COMP11366_C0_SEQ2	2641	438	0.8109	-0.368397	0.0191435
COMP11367_C1_SEQ1	407	93	0.7399	-1.54081	0.000948964
COMP11370_C0_SEQ3	289	33	0.6672	-1.46045	0.000637327
COMP11370_C0_SEQ6	246	90	0.7896	-1.00164	0.00475742
COMP11370_C0_SEQ9	478	96	0.9322	-0.236493	0.03339
COMP1137040_C0_SEQ1	249	78	0.3669	-0.600998	0.00311345
COMP11371_C0_SEQ3	341	231	0.6173	-1.00107	0.00867497
COMP11371_C0_SEQ6	307	240	0.7233	-0.900186	0.0170016
COMP11374_C0_SEQ1	276	48	0.797	-1.65645	0.000686457
COMP11375_C0_SEQ3	374	72	0.8569	-1.29796	0.00207541
COMP11379_C0_SEQ1	1260	78	0.6337	-1.14361	0.000490013
COMP11379_C0_SEQ2	1258	78	0.6337	-1.14361	0.000491337
COMP1138_C0_SEQ1	332	213	1.2795	0.0539299	0.399448
COMP11381_C0_SEQ1	1398	279	0.7718	-0.16862	0.0352871
COMP11381_C0_SEQ2	1355	279	0.7718	-0.16862	0.0373175
COMP11381_C0_SEQ3	1297	279	0.7718	-0.16862	0.0402346
COMP11381_C0_SEQ4	1385	279	0.7718	-0.16862	0.0358894
COMP11381_C0_SEQ5	1431	279	0.7718	-0.16862	0.0338015
COMP11381_C0_SEQ6	1404	279	0.7718	-0.16862	0.0350124
COMP11381_C0_SEQ7	1444	279	0.7718	-0.16862	0.033233
COMP11383_C0_SEQ2	399	123	0.6146	-1.26116	0.00166589
COMP11383_C1_SEQ1	1293	300	0.9526	-0.736583	0.0222075
COMP11384_C0_SEQ1	812	111	0.3566	-1.18881	0.000471282
COMP11386_C1_SEQ1	248	45	0.7861	-0.773127	0.00541391
COMP1138826_C0_SEQ1	356	72	0.9298	-0.885308	0.00698978
COMP11389_C0_SEQ1	293	72	0.5523	-0.835147	0.00278336
COMP11389_C0_SEQ2	321	72	0.5523	-0.835147	0.00268039
COMP11389_C0_SEQ5	307	72	0.5523	-0.835147	0.00273139
COMP11389_C0_SEQ7	349	72	0.5523	-0.835147	0.00258121
COMP113922_C0_SEQ1	801	66	0.6334	-1.15733	0.000791793
COMP11393_C1_SEQ2	201	147	1.0938	-0.46289	0.069566
COMP11393_C2_SEQ1	337	81	0.9771	-0.47985	0.022984
COMP11393_C4_SEQ2	1275	144	0.7493	-0.791212	0.00279461
COMP11393_C5_SEQ2	906	825	1.122	0.13862	0.981266
COMP11397_C0_SEQ1	613	153	0.7431	-0.579751	0.0118691
COMP11398_C0_SEQ3	360	192	1.0206	-0.470941	0.0661086
COMP11398_C0_SEQ4	396	192	1.0206	-0.470941	0.0631706
COMP11398_C0_SEQ6	374	192	1.0206	-0.470941	0.0649513
COMP11398_C0_SEQ8	414	192	1.0206	-0.470941	0.0617477
COMP11399_C0_SEQ1	502	156	0.9368	-0.48343	0.0311213
COMP11399_C0_SEQ2	479	156	0.9368	-0.48343	0.0320713
COMP11399_C0_SEQ3	507	198	0.8124	-0.563043	0.0257288
COMP114_C1_SEQ1	248	45	0.6735	-1.155	0.00157153
COMP1140_C0_SEQ1	204	63	0.9448	-0.58396	0.0167514
COMP11400_C0_SEQ1	1215	162	0.8372	-1.20094	0.0017537
COMP11400_C0_SEQ2	583	162	0.8372	-1.20094	0.00410653
COMP11401_C0_SEQ2	591	45	0.4273	-0.545541	0.00200418
COMP11402_C1_SEQ1	202	51	0.7436	-0.742549	0.00574941
COMP11402_C2_SEQ1	466	99	0.9809	-0.621995	0.016466
COMP11403_C0_SEQ1	281	249	0.7436	-0.324025	0.0746153
COMP11403_C0_SEQ12	342	312	0.5845	-0.396435	0.0635474
COMP114030_C0_SEQ1	217	12	0.805	-0.0620888	0.0235816
COMP1140496_C0_SEQ1	236	66	0.5003	-0.672883	0.00358019
COMP11414_C0_SEQ1	621	264	1.1563	0.178281	0.396289
COMP11414_C0_SEQ4	588	120	1.2012	-0.335604	0.0611067
COMP11414_C0_SEQ6	996	264	1.1563	0.178281	0.283492
COMP11414_C0_SEQ8	972	264	1.1563	0.178281	0.290119
COMP11415_C0_SEQ2	620	117	0.642	-0.98891	0.0024222
COMP11415_C1_SEQ1	791	120	0.629	-1.18743	0.00118854
COMP11415_C1_SEQ2	818	120	0.629	-1.18743	0.00114604
COMP11416_C0_SEQ1	414	159	0.7424	-0.201948	0.0388724
COMP11416_C0_SEQ2	326	159	0.7424	-0.201948	0.0435624
COMP11416_C0_SEQ3	393	159	0.7424	-0.201948	0.0399455
COMP11416_C0_SEQ4	350	159	0.7424	-0.201948	0.0422322
COMP114168_C0_SEQ1	267	75	0.6447	-0.813258	0.0041045
COMP11418_C0_SEQ14	231	33	0.6099	-1.1027	0.00135357
COMP1141818_C0_SEQ1	307	90	0.7959	-0.220038	0.0277505
COMP114188_C0_SEQ1	235	90	0.6762	-1.03404	0.00319097
COMP1141927_C0_SEQ1	253	72	0.949	-0.184142	0.0431143
COMP1142_C0_SEQ1	290	195	0.868	-0.382305	0.0587731
COMP11421_C0_SEQ5	247	108	0.3322	-1.12803	0.00105576
COMP11423_C0_SEQ7	1106	168	0.46	-0.832292	0.00166008
COMP11424_C0_SEQ5	1410	270	0.5738	-0.994709	0.0025941
COMP11424_C0_SEQ6	1420	270	0.5738	-0.994709	0.00255941
COMP114259_C0_SEQ1	367	99	0.7232	-0.792672	0.00587669
COMP1142754_C0_SEQ1	206	45	0.7559	0.0706617	0.0373517
COMP11428_C0_SEQ1	1340	306	0.534	-0.706674	0.00685309
COMP11428_C2_SEQ1	353	39	0.5058	-0.906029	0.00141251
COMP11428_C3_SEQ1	1490	255	0.3631	-0.758221	0.00190242
COMP11428_C3_SEQ2	446	45	0.8707	-0.398374	0.0128629
COMP11428_C4_SEQ1	1370	120	0.6521	-0.959632	0.000999632
COMP11428_C4_SEQ2	556	201	0.5757	-1.23582	0.00253686
COMP11428_C4_SEQ7	604	192	1.1533	-0.368741	0.0879681
COMP11428_C7_SEQ1	678	150	0.6623	-1.12657	0.00230044
COMP11428_C8_SEQ1	459	162	0.6225	-1.27732	0.00213637
COMP11429_C0_SEQ1	708	288	0.7231	-0.488291	0.0391786
COMP11429_C0_SEQ2	326	237	0.6914	-0.601767	0.0293587
COMP11429_C0_SEQ3	1765	237	0.6914	-0.601767	0.00431625
COMP11431_C0_SEQ4	516	96	0.6661	-0.207563	0.0156108
COMP11431_C0_SEQ6	317	129	0.9088	-0.937134	0.0100996
COMP11435_C0_SEQ1	1143	204	0.7303	-0.705871	0.00653985
COMP11435_C0_SEQ2	923	408	0.8427	-0.712874	0.0689546
COMP11439_C0_SEQ1	1594	159	0.8638	-0.378629	0.00772058
COMP11439_C1_SEQ1	490	90	0.9055	-0.711993	0.00956181
COMP1144_C0_SEQ1	367	168	0.549	-1.34631	0.00173958
COMP11440_C0_SEQ1	727	195	0.5954	-0.692563	0.00729579
COMP11441_C0_SEQ4	210	84	0.6766	-1.00435	0.00336136
COMP11445_C0_SEQ5	564	78	0.611	-1.18676	0.00105725
COMP1144773_C0_SEQ1	220	30	0.7221	-1.50523	0.000721962
COMP11448_C0_SEQ1	214	90	0.7477	-0.240465	0.0260004
COMP11448_C1_SEQ15	774	165	1.1967	0.167961	0.19678
COMP1145_C0_SEQ1	224	87	0.6298	-0.705932	0.00595317
COMP1145_C0_SEQ2	262	87	0.6298	-0.705932	0.00565715
COMP11450_C1_SEQ1	336	33	0.77	-0.542534	0.00710034
COMP1145332_C0_SEQ1	265	15	0.5856	-2.31775	5.78268379859062e-05
COMP11459_C1_SEQ1	296	93	0.7111	-1.09112	0.00292704
COMP1146_C0_SEQ1	222	177	0.8931	-0.543153	0.0412249
COMP1146322_C0_SEQ1	212	24	0.6275	-1.64763	0.000372437
COMP11464_C0_SEQ4	597	306	1.0034	-0.0924747	0.246869
COMP11467_C0_SEQ1	2116	192	1.0886	-0.324744	0.0113263
COMP11467_C0_SEQ2	2158	192	1.0886	-0.324744	0.0107087
COMP11467_C0_SEQ3	2146	192	1.0886	-0.324744	0.0108816
COMP1147_C0_SEQ1	358	135	0.5416	-0.701498	0.00589603
COMP1147_C0_SEQ2	389	135	0.5416	-0.701498	0.00565573
COMP11472_C0_SEQ1	594	234	0.8106	-0.977068	0.0119055
COMP11472_C1_SEQ1	638	114	0.6862	-0.717071	0.00498791
COMP11472_C1_SEQ2	689	294	0.4536	-1.10332	0.00457352
COMP11472_C1_SEQ3	1783	330	0.8708	-0.901655	0.00803002
COMP11472_C2_SEQ1	227	33	0.9033	-0.893125	0.00535291
COMP11473_C0_SEQ2	213	72	0.7668	-0.426435	0.0153031
COMP11473_C0_SEQ4	332	111	0.8241	-1.10936	0.00438342
COMP11473_C0_SEQ8	311	111	0.8241	-1.10936	0.0045089
COMP11476_C0_SEQ1	757	192	0.7838	-0.303608	0.0294276
COMP11476_C0_SEQ2	883	348	0.3989	-0.365908	0.0269865
COMP11476_C0_SEQ3	534	81	0.4168	-1.36448	0.000415567
COMP11477_C0_SEQ11	1347	159	0.7299	-0.858073	0.00233332
COMP11477_C0_SEQ2	1435	159	0.7299	-0.858073	0.00207249
COMP11477_C0_SEQ3	1330	159	0.7299	-0.858073	0.00238736
COMP11477_C0_SEQ4	1020	147	0.3698	-0.793682	0.00129605
COMP11477_C0_SEQ5	932	105	0.7723	-1.15294	0.00143281
COMP11477_C0_SEQ6	915	105	0.7723	-1.15294	0.00146603
COMP11477_C0_SEQ8	1145	105	0.7723	-1.15294	0.00107513
COMP11477_C0_SEQ9	1560	159	0.7299	-0.858073	0.00175123
COMP11478_C0_SEQ1	357	30	0.7686	-0.734561	0.00426019
COMP1147853_C0_SEQ1	204	87	0.9374	-0.878201	0.0101619
COMP11480_C0_SEQ1	1137	90	0.8759	-0.546087	0.00543435
COMP11480_C0_SEQ2	1200	108	0.6654	-0.634801	0.00253524
COMP1148001_C0_SEQ1	231	63	0.6479	-1.04476	0.00226573
COMP1148214_C0_SEQ1	242	138	0.3778	-0.220644	0.0134421
COMP11485_C2_SEQ2	346	54	0.6297	-0.567685	0.00523379
COMP114858_C0_SEQ1	309	81	0.6984	-1.00997	0.00301739
COMP11487_C1_SEQ1	322	102	1.0911	-0.00628924	0.110886
COMP11487_C2_SEQ1	413	120	0.5888	-0.607153	0.00689559
COMP11487_C3_SEQ1	674	99	0.771	-0.75721	0.00487654
COMP11487_C3_SEQ2	288	18	0.6575	-1.75781	0.000268639
COMP11487_C3_SEQ3	2378	390	0.7586	-0.551416	0.00999587
COMP11489_C0_SEQ1	358	39	1.0146	-0.257295	0.0290174
COMP11489_C0_SEQ4	338	198	0.8315	-0.146812	0.086007
COMP11489_C0_SEQ5	365	198	0.8315	-0.146812	0.0831845
COMP1149_C0_SEQ1	277	3	0.3299	0	0.00572203
COMP11491_C0_SEQ1	419	105	0.9543	-0.0999851	0.0564102
COMP11491_C0_SEQ15	487	72	0.5664	-0.655329	0.0034178
COMP11491_C0_SEQ9	468	72	0.5664	-0.655329	0.00350629
COMP11493_C0_SEQ4	205	63	0.6217	-0.132556	0.018502
COMP114945_C0_SEQ1	232	69	0.8269	-1.12121	0.00339653
COMP11495_C0_SEQ3	228	105	0.7053	-0.89986	0.00550024
COMP11501_C0_SEQ7	580	102	0.7074	-1.02101	0.00252315
COMP11502_C0_SEQ6	466	135	0.718	-0.630091	0.0101827
COMP11502_C1_SEQ1	461	66	0.6685	-1.25808	0.001096
COMP11502_C1_SEQ2	239	51	0.7725	-0.899649	0.00411762
COMP11502_C1_SEQ3	240	21	1.022	-0.444464	0.0192413
COMP11506_C1_SEQ1	556	93	0.4527	-1.44476	0.000412962
COMP11506_C3_SEQ1	347	90	0.6788	-0.819514	0.00458776
COMP11506_C5_SEQ1	906	108	0.9426	-0.824975	0.00548982
COMP11508_C0_SEQ8	218	63	0.8448	-0.466143	0.016121
COMP11509_C0_SEQ1	1245	99	0.5927	-1.11722	0.000566892
COMP11510_C0_SEQ4	317	45	0.8364	-0.464189	0.0118361
COMP11510_C0_SEQ6	293	60	0.9127	-0.814821	0.00767861
COMP1151042_C0_SEQ1	354	87	0.7894	-0.924525	0.00480334
COMP11511_C0_SEQ1	554	108	0.7896	-1.05407	0.0032559
COMP11516_C0_SEQ1	324	63	0.5854	-1.25178	0.00101673
COMP11516_C0_SEQ3	332	135	0.8261	-0.71463	0.0137507
COMP11516_C0_SEQ6	513	162	0.6306	-1.00042	0.00391259
COMP11517_C0_SEQ1	1229	117	0.8752	-0.935844	0.00242414
COMP11522_C0_SEQ2	1644	204	0.7933	-0.851457	0.00285472
COMP11524_C1_SEQ2	226	66	0.449	-0.986137	0.00148586
COMP11529_C0_SEQ1	923	108	0.7562	-0.772756	0.00348407
COMP11529_C0_SEQ3	338	123	0.9393	-1.00662	0.00866452
COMP11529_C0_SEQ6	361	48	1.0076	-0.544108	0.0157532
COMP11529_C0_SEQ7	910	108	0.6984	-0.571063	0.00480229
COMP1153_C0_SEQ1	409	150	0.9147	0.00255354	0.0926852
COMP11531_C0_SEQ1	867	495	1.0124	-0.215861	0.481548
COMP11531_C0_SEQ2	924	495	1.0124	-0.215861	0.462374
COMP11531_C0_SEQ3	528	132	1.0034	-0.384424	0.0372542
COMP11531_C0_SEQ4	905	495	1.0124	-0.215861	0.468756
COMP11531_C0_SEQ5	940	495	1.0124	-0.215861	0.457009
COMP11533_C0_SEQ1	3102	2433	0.9788	-0.241491	0.999999
COMP11534_C0_SEQ3	248	84	0.9128	-0.921265	0.00784238
COMP11534_C0_SEQ4	217	54	0.7995	-1.17519	0.00246347
COMP11534_C0_SEQ6	231	69	0.6628	-1.00594	0.00273723
COMP1153972_C0_SEQ1	518	123	0.7271	-1.29248	0.00184373
COMP11544_C0_SEQ1	1082	324	0.59	-0.463599	0.0235275
COMP11544_C0_SEQ2	1696	324	0.59	-0.463599	0.0104083
COMP11545_C0_SEQ11	384	90	0.5906	-0.563293	0.00613947
COMP11546_C0_SEQ3	356	84	0.7705	-0.183508	0.0249641
COMP11546_C0_SEQ4	411	54	0.8279	0.119663	0.0424858
COMP1154987_C0_SEQ1	309	126	1.1545	0.0795486	0.188597
COMP11551_C0_SEQ1	587	57	0.5878	-0.102563	0.0102485
COMP11551_C0_SEQ2	429	78	0.7326	-0.323881	0.0138941
COMP11551_C0_SEQ3	509	63	0.7409	-0.68945	0.00475592
COMP11551_C0_SEQ4	334	48	0.7475	-0.733599	0.00484587
COMP115517_C0_SEQ1	452	90	0.8445	-0.411791	0.0169439
COMP1155179_C0_SEQ1	212	102	1.1598	-0.0535791	0.137081
COMP11558_C0_SEQ1	650	216	0.6242	-0.485555	0.0171698
COMP11558_C0_SEQ2	574	216	0.6242	-0.485555	0.0189898
COMP11558_C0_SEQ3	680	78	0.3908	-0.834626	0.0010771
COMP11558_C0_SEQ4	1053	246	0.6559	-0.495185	0.0140073
COMP115605_C0_SEQ1	435	78	0.8807	-0.989826	0.00447772
COMP11565_C0_SEQ1	414	48	0.9209	-1.10844	0.00301333
COMP11568_C0_SEQ1	239	69	0.7985	-0.713423	0.00807757
COMP11571_C0_SEQ1	563	63	1.0679	-0.376921	0.0241558
COMP11571_C0_SEQ10	259	42	0.6957	-0.69173	0.00480947
COMP11571_C0_SEQ11	898	60	1.0509	0.0811419	0.0413306
COMP11571_C0_SEQ2	826	81	0.5074	-0.123736	0.00688637
COMP11571_C0_SEQ3	491	81	0.5074	-0.123736	0.0107819
COMP11571_C0_SEQ4	693	63	0.9752	-0.516977	0.0111726
COMP11571_C0_SEQ5	816	93	0.5306	-0.195188	0.00702329
COMP11571_C0_SEQ6	611	93	0.5306	-0.195188	0.00924191
COMP11571_C0_SEQ7	621	81	0.5074	-0.123736	0.00906213
COMP11571_C0_SEQ8	481	93	0.5306	-0.195188	0.0109954
COMP11571_C0_SEQ9	268	42	0.6957	-0.69173	0.00475166
COMP1157191_C0_SEQ1	223	9	0.6632	-0.839457	0.0024178
COMP11573_C0_SEQ1	918	138	1.0826	0.348848	0.147714
COMP11576_C0_SEQ1	688	120	0.9688	-0.832964	0.00866717
COMP1158357_C0_SEQ1	223	222	0.7279	-0.192784	0.08207
COMP11584_C0_SEQ1	285	93	0.9236	-0.659949	0.0153714
COMP11584_C0_SEQ3	306	150	0.9488	-0.482106	0.0396319
COMP11584_C0_SEQ7	203	15	0.5796	-0.544551	0.00409362
COMP1158477_C0_SEQ1	247	21	0.4427	-1.49101	0.000288461
COMP11587_C0_SEQ5	1029	300	1.2625	0.256011	0.462114
COMP11590_C0_SEQ7	414	51	1.0862	-1.03948	0.00595464
COMP11590_C2_SEQ1	1112	303	0.946	-0.158428	0.102942
COMP115912_C0_SEQ1	391	69	0.9378	0.112756	0.0664061
COMP11593_C0_SEQ1	2218	255	0.5216	-0.77075	0.00111115
COMP11593_C0_SEQ2	2229	255	0.5296	-0.820597	0.000996581
COMP11594_C0_SEQ3	265	117	0.8984	-0.604494	0.0205406
COMP1159446_C0_SEQ1	289	12	0.9105	-1.49483	0.00100964
COMP11595_C0_SEQ4	618	75	0.8229	-1.1048	0.00218759
COMP11596_C0_SEQ1	1228	252	0.626	-0.905158	0.00408118
COMP11596_C0_SEQ2	369	87	0.6994	-0.352216	0.0138152
COMP1159926_C0_SEQ1	281	27	0.8794	-1.17798	0.00224554
COMP115998_C0_SEQ1	218	57	0.8256	-1.78866	0.000640329
COMP1160_C0_SEQ1	250	51	0.5142	-0.375685	0.00646339
COMP1160217_C0_SEQ1	245	135	0.6333	-0.42754	0.0170868
COMP11603_C0_SEQ6	248	84	0.5483	-1.16743	0.00148169
COMP1160520_C0_SEQ1	231	117	0.8323	-1.05422	0.00617494
COMP1160577_C0_SEQ1	207	111	0.7074	-1.16608	0.00320433
COMP11608_C0_SEQ1	252	153	1.0968	0.0172547	0.187937
COMP11609_C0_SEQ3	895	759	0.9477	-0.283532	0.866357
COMP11609_C0_SEQ5	863	759	0.9477	-0.283532	0.87128
COMP11610_C1_SEQ3	601	81	0.7189	-1.3169	0.00104794
COMP11613_C0_SEQ1	792	177	0.784	-1.00314	0.00481417
COMP11613_C1_SEQ1	407	108	1.1099	-0.341655	0.053092
COMP11615_C0_SEQ3	1964	150	0.6843	-0.71305	0.00115362
COMP1161829_C0_SEQ1	216	24	0.903	-1.69191	0.000759956
COMP116199_C0_SEQ1	228	18	0.4304	-1.21122	0.000538648
COMP11623_C0_SEQ1	401	90	0.5542	-1.14662	0.00135898
COMP11626_C0_SEQ2	867	102	0.8784	-0.477201	0.0102681
COMP11626_C0_SEQ3	478	207	0.8432	-0.850705	0.016234
COMP11626_C0_SEQ5	849	102	0.8784	-0.477201	0.0105181
COMP11627_C0_SEQ1	694	63	0.5927	-1.42741	0.000416333
COMP11627_C0_SEQ2	917	264	0.3508	-0.926077	0.00288956
COMP1162978_C0_SEQ1	236	81	0.9507	-1.19004	0.00461578
COMP11631_C0_SEQ1	1997	576	0.995	0.111522	0.460068
COMP11631_C0_SEQ2	1329	576	0.995	0.111522	0.677377
COMP11632_C0_SEQ4	508	105	0.8358	-0.816816	0.00676893
COMP11638_C0_SEQ1	1265	204	0.5397	-0.726206	0.00300021
COMP11638_C1_SEQ1	321	99	0.3646	-0.966706	0.00142367
COMP116388_C0_SEQ1	288	72	1.0261	-1.09429	0.00623522
COMP11640_C0_SEQ10	3068	192	0.526	-0.770293	0.000205142
COMP11640_C0_SEQ11	3077	192	0.526	-0.770293	0.000202665
COMP11640_C0_SEQ15	375	63	0.8364	-0.222436	0.0225
COMP11640_C0_SEQ16	2857	192	0.526	-0.770293	0.000272732
COMP11640_C0_SEQ17	2829	192	0.526	-0.770293	0.000283235
COMP11640_C0_SEQ4	2820	192	0.526	-0.770293	0.000286697
COMP11640_C0_SEQ6	2848	192	0.526	-0.770293	0.000276065
COMP11640_C0_SEQ7	2834	192	0.526	-0.770293	0.00028133
COMP11640_C0_SEQ8	2843	192	0.526	-0.770293	0.000277934
COMP11641_C0_SEQ1	362	63	0.8772	-0.687092	0.008732
COMP11641_C0_SEQ2	414	63	0.8772	-0.687092	0.00814484
COMP11641_C0_SEQ3	356	63	0.8772	-0.687092	0.00880239
COMP11641_C0_SEQ4	1526	216	0.7631	-0.44894	0.00876777
COMP11641_C0_SEQ5	304	63	0.8772	-0.687092	0.00943649
COMP11641_C0_SEQ6	323	63	0.8772	-0.687092	0.00919972
COMP11641_C0_SEQ7	381	63	0.8772	-0.687092	0.00851275
COMP11645_C0_SEQ12	904	186	0.6224	-0.561576	0.00783861
COMP11645_C0_SEQ4	859	75	0.9032	-0.615346	0.00637335
COMP11645_C0_SEQ5	875	75	0.9032	-0.615346	0.00623801
COMP11645_C0_SEQ7	845	75	0.9032	-0.615346	0.00649417
COMP11647_C0_SEQ2	391	69	0.6513	-1.10673	0.00168037
COMP11647_C0_SEQ4	1137	69	0.6513	-1.10673	0.000614447
COMP11651_C1_SEQ1	597	360	0.8507	-0.442289	0.127564
COMP11651_C1_SEQ3	532	360	0.8507	-0.442289	0.137653
COMP11652_C1_SEQ1	668	96	0.5797	-0.0127517	0.0155747
COMP11652_C2_SEQ2	957	129	0.6758	-0.461262	0.0065662
COMP11654_C1_SEQ1	324	132	0.7529	-0.85727	0.00780517
COMP11656_C0_SEQ1	675	156	0.7146	-0.245392	0.0224735
COMP11656_C0_SEQ10	521	90	0.583	-0.610058	0.00447282
COMP11656_C0_SEQ11	686	90	0.583	-0.610058	0.00358285
COMP11656_C0_SEQ2	785	90	0.583	-0.610058	0.00313602
COMP11656_C0_SEQ3	566	156	0.8286	-0.314253	0.0308383
COMP11656_C0_SEQ4	334	90	0.583	-0.610058	0.00574993
COMP11656_C0_SEQ5	841	90	0.583	-0.610058	0.00290834
COMP11656_C0_SEQ6	406	156	0.8286	-0.314253	0.0379912
COMP11656_C0_SEQ7	343	90	0.583	-0.610058	0.00568089
COMP11656_C0_SEQ8	803	177	0.6609	-0.559532	0.00933976
COMP11656_C0_SEQ9	515	156	0.7146	-0.245392	0.0277417
COMP11657_C0_SEQ1	400	186	0.7767	-0.15352	0.0610566
COMP11657_C0_SEQ3	382	186	0.7767	-0.15352	0.0624646
COMP11658_C0_SEQ12	316	51	0.7112	-0.250576	0.0142178
COMP11658_C0_SEQ16	349	51	0.7112	-0.250576	0.0136067
COMP1165852_C0_SEQ1	235	186	0.866	-0.361384	0.0609231
COMP11659_C0_SEQ3	429	117	0.9586	-0.317442	0.0381844
COMP11659_C1_SEQ2	262	141	0.6137	-1.08469	0.00355265
COMP11660_C0_SEQ3	206	192	0.8825	-0.520892	0.0487361
COMP1166133_C0_SEQ1	212	69	0.5436	-0.556267	0.00568479
COMP11662_C0_SEQ1	1611	219	0.3916	-0.78036	0.00121523
COMP11662_C0_SEQ2	1562	219	0.3916	-0.78036	0.00129823
COMP11665_C0_SEQ3	507	159	0.7042	-0.479923	0.0162113
COMP11665_C0_SEQ4	464	159	0.7042	-0.479923	0.0171636
COMP11667_C10_SEQ1	267	75	1.1028	-0.272963	0.055066
COMP11667_C11_SEQ1	357	54	1.0528	0.0510419	0.0736302
COMP11667_C2_SEQ1	207	63	0.9798	-1.03454	0.00644167
COMP11667_C5_SEQ1	571	54	1.1494	-0.534119	0.0195006
COMP11667_C6_SEQ1	285	156	0.5886	-0.246002	0.0259725
COMP11667_C8_SEQ3	1078	234	0.6086	-0.21057	0.020602
COMP11667_C8_SEQ4	1096	234	0.6086	-0.21057	0.0201173
COMP11668_C0_SEQ1	293	39	0.8151	-0.820791	0.00471029
COMP11675_C0_SEQ2	491	123	0.7278	-0.742053	0.00701648
COMP11675_C0_SEQ3	796	123	0.7278	-0.742053	0.00465936
COMP11677_C0_SEQ4	568	177	0.6753	-0.74282	0.00868264
COMP11678_C0_SEQ1	951	141	0.6827	-1.40501	0.000809169
COMP11678_C0_SEQ2	1257	324	0.4926	-0.0530899	0.0362144
COMP11678_C0_SEQ3	482	141	0.6827	-1.40501	0.00152302
COMP1167810_C0_SEQ1	229	12	0.7515	-1.32166	0.00102542
COMP11679_C1_SEQ1	345	153	0.5226	-0.653026	0.00744378
COMP1167983_C0_SEQ1	280	54	0.8114	-0.433027	0.013438
COMP11681_C0_SEQ3	1132	162	0.6769	-1.6935	0.000378968
COMP1168118_C0_SEQ1	250	24	0.5864	-1.28709	0.000734422
COMP1168746_C0_SEQ1	248	66	1.1001	-0.522702	0.0294308
COMP1168886_C0_SEQ1	215	84	0.5309	-0.457957	0.00783801
COMP11689_C0_SEQ1	1895	135	0.6111	-0.760603	0.000796372
COMP1169_C0_SEQ1	723	123	0.7766	-0.127155	0.02499
COMP1169_C1_SEQ1	202	0	0	0	0.00230709
COMP11690_C0_SEQ14	573	237	0.6524	-0.712976	0.0146043
COMP11690_C0_SEQ28	469	237	0.6524	-0.712976	0.0167688
COMP11690_C0_SEQ29	484	237	0.6524	-0.712976	0.0164382
COMP11690_C0_SEQ32	432	237	0.6524	-0.712976	0.0176125
COMP11692_C0_SEQ1	652	57	1.1254	-0.943341	0.00642553
COMP11692_C0_SEQ2	588	78	0.6529	-0.895007	0.00231182
COMP11692_C0_SEQ3	652	57	1.1254	-0.943341	0.00642553
COMP11692_C0_SEQ4	525	57	1.1254	-0.943341	0.00761813
COMP11692_C0_SEQ5	1077	96	0.7931	-0.855072	0.0023415
COMP11692_C0_SEQ6	1077	96	0.7931	-0.855072	0.0023415
COMP11692_C0_SEQ7	1013	96	0.7931	-0.855072	0.00255227
COMP1169213_C0_SEQ1	214	147	0.9371	-0.407877	0.0497716
COMP11698_C0_SEQ3	339	96	0.9291	-1.05463	0.00591647
COMP1169952_C0_SEQ1	221	78	0.9606	-0.695981	0.0150583
COMP11700_C0_SEQ1	2161	147	0.8719	-0.919397	0.000925989
COMP11700_C0_SEQ2	2175	147	0.8719	-0.919397	0.000908667
COMP11704_C0_SEQ1	331	90	0.7074	-1.62359	0.000763921
COMP1171_C0_SEQ1	302	87	0.9562	-1.32982	0.00325537
COMP1171_C0_SEQ2	597	120	0.3805	-1.25431	0.000627363
COMP11711_C0_SEQ1	287	69	0.8698	-1.51528	0.00141313
COMP11711_C0_SEQ3	312	159	0.5724	-0.239178	0.0249259
COMP11711_C0_SEQ4	347	159	0.5724	-0.239178	0.0238029
COMP11711_C0_SEQ6	389	159	0.5724	-0.239178	0.0225203
COMP1171190_C0_SEQ1	282	111	0.8328	-0.920984	0.00749463
COMP11714_C0_SEQ1	836	114	0.7794	-0.852252	0.00366817
COMP11714_C0_SEQ10	807	87	0.8661	-0.938685	0.00317471
COMP11714_C0_SEQ11	840	96	0.6532	-0.624462	0.00365849
COMP11714_C0_SEQ12	881	87	0.8661	-0.938685	0.00287375
COMP11714_C0_SEQ13	1012	87	0.8661	-0.938685	0.00240904
COMP11714_C0_SEQ14	343	120	0.6997	-0.767124	0.00722786
COMP11714_C0_SEQ15	474	120	0.6997	-0.767124	0.00606335
COMP11714_C0_SEQ16	1081	96	0.6532	-0.624462	0.00264511
COMP11714_C0_SEQ17	894	96	0.6532	-0.624462	0.00340215
COMP11714_C0_SEQ18	1027	96	0.6532	-0.624462	0.00284458
COMP11714_C0_SEQ2	649	114	0.7794	-0.852252	0.00471663
COMP11714_C0_SEQ3	1066	87	0.8661	-0.938685	0.00224005
[truncated: 16,338 more rows]

## Sheet: putative_ncRNA
Sequence name	mRNA_lenght	Portrait Non-Coding Probability (%)	CPC CODING POTENTIAL SCORE	CPAT coding_prob	FPKM		%GC non coding=27.99		%GC whole transcriptome=37.35
comp8535_c1_seq1	1040	95.3	-1.33715	0.00184517	12.48
comp8648_c0_seq5	804	95.27	-1.44212	0.0060008	0.18
comp10110_c0_seq3	795	98.97	-1.28696	0.00737788	2.7
comp7740_c0_seq1	774	95.53	-1.33378	0.00295074	6.22
comp8648_c0_seq4	738	95.28	-1.26103	0.0068804	1.3
comp6779_c0_seq2	727	95.71	-1.3496	0.000373214	2.69
comp150416_c0_seq1	681	97.31	-1.37847	0.00362894	2.36
comp5032_c0_seq1	602	96.29	-1.5307	0.000423428	2.89
comp7863_c2_seq1	594	95.49	-1.35209	0.00457788	1.9
comp7610_c0_seq1	594	95.6	-1.40016	0.0052027	0
comp245472_c0_seq1	583	97.02	-1.34741	0.000702223	4.55
comp182381_c0_seq1	538	97.09	-1.50186	0.00227029	2.19
comp2744_c0_seq2	535	96.95	-1.29965	0.00960014	11.24
comp3962_c0_seq2	532	96.57	-1.46011	0.000197526	0
comp306535_c0_seq1	530	96.86	-1.31198	0.000376279	1.87
comp8604_c0_seq2	528	95.28	-1.33238	0.0013459	0
comp8561_c0_seq3	526	95.29	-1.29835	0.00354997	1.13
comp11944_c0_seq6	525	97.87	-1.35104	0.0096108	0
comp7306_c1_seq1	519	95.63	-1.37321	0.00106927	1.15
comp606094_c0_seq1	508	95.94	-1.21048	0.00288987	1.19
comp11944_c0_seq21	508	97.87	-1.37371	0.00207055	1.03
comp8604_c0_seq1	506	95.28	-1.35429	0.000828122	3.2
comp6024_c0_seq1	506	95.94	-1.37062	0.00155726	0
comp442550_c0_seq1	501	96.49	-1.32212	0.00211938	2.44
comp277_c0_seq1	499	96.94	-1.23137	0.00244064	2.04
comp1586_c0_seq1	494	97.27	-1.45061	0.00121619	1.66
comp395639_c0_seq1	492	96.57	-1.47346	0.00610576	3.34
comp10883_c0_seq1	488	98.24	-1.39254	0.00624836	5.92
comp9054_c0_seq1	488	95.23	-1.42785	0.00174317	0
comp659_c0_seq1	480	95.77	-1.41649	0.00558456	0.87
comp6275_c0_seq2	471	95.9	-1.28296	0.00174682	1.79
comp672524_c0_seq1	471	95.72	-1.23737	0.00175029	1.34
comp770590_c0_seq1	467	95.55	-1.46066	0.00264924	1.36
comp415335_c0_seq1	466	96.53	-1.28483	0.00679054	1.82
comp3578_c0_seq1	461	96.71	-1.36643	0.000188869	3.23
comp294732_c0_seq1	459	96.9	-1.2949	0.0015238	2.33
comp561497_c0_seq1	453	96.14	-1.43535	3.96824e-05	1.42
comp329237_c0_seq1	452	96.77	-1.35212	0.00289977	2.38
comp5721_c0_seq1	452	96.05	-1.3863	0.00311462	1.43
comp3860_c0_seq1	438	96.62	-1.35673	0.0045257	3.51
comp936087_c0_seq1	438	95.22	-1.44429	0.00295551	1.5
comp3374_c0_seq1	436	96.75	-1.43815	0.0003655	3.03
comp8713_c0_seq1	436	95.26	-1.42298	0.00217074	0
comp63615_c0_seq1	426	95.9	-1.22092	0.00263222	1.57
comp127776_c0_seq1	423	97.49	-1.30759	0.00451793	4.25
comp4898_c1_seq1	418	96.36	-1.49334	0.00881554	1.63
comp9611_c0_seq4	418	95.1	-1.23422	0.00143835	0.54
comp7121_c0_seq3	417	95.65	-1.43826	0.00330052	1.98
comp11590_c0_seq7	414	98	-1.23982	0.00959086	5.34
comp1008295_c0_seq1	414	99.19	-1.29852	0.00338805	1.1
comp1206624_c0_seq1	412	97.77	-1.46205	0.00975019	2.78
comp507466_c0_seq1	412	96.29	-1.42104	0.00583533	1.67
comp5491_c0_seq1	408	96.21	-1.28138	0.00114754	5.64
comp556183_c0_seq1	406	96.16	-1.50377	0.00183421	2.28
comp643458_c0_seq1	406	95.88	-1.37532	0.00432387	1.71
comp594660_c0_seq1	403	95.98	-1.22911	0.000981369	1.73
comp836843_c0_seq1	403	95.32	-1.4439	0.00742384	1.15
comp3139_c0_seq1	402	96.84	-1.45104	0.00629334	3.47
comp527_c0_seq2	402	96.23	-1.44644	0.00697357	1.74
comp103428_c0_seq1	400	98.55	-1.48318	0.00478126	10.51
comp6631_c0_seq1	399	95.76	-1.24434	0.00416305	9.38
comp6522_c0_seq2	399	95.81	-1.31189	0.00229779	0
comp344488_c0_seq1	398	96.75	-1.24028	0.00272454	3.53
comp452639_c0_seq1	398	96.46	-1.28976	0.00375566	2.36
comp500699_c0_seq1	395	96.3	-1.27211	0.000375773	0.6
comp4829_c0_seq1	393	96.39	-1.29567	0.00571846	8.43
comp627908_c0_seq1	393	95.9	-1.27833	0.000446835	1.81
comp796218_c0_seq1	393	95.4	-1.27445	0.00381515	0.6
comp967343_c0_seq1	392	95.07	-1.41486	0.00393635	0.6
comp11647_c0_seq2	391	97.94	-1.27316	0.00380759	0
comp133339_c0_seq1	389	97.42	-1.42449	0.00750467	5.52
comp780388_c0_seq1	389	95.5	-1.20308	0.00414363	1.84
comp341271_c1_seq1	388	96.75	-1.36534	0.00168037	0
comp5260_c0_seq1	387	96.23	-1.51708	0.00782397	6.8
comp280915_c0_seq1	387	96.93	-1.33881	0.00482513	3.71
comp3565_c0_seq1	386	96.72	-1.28991	0.000389987	0.62
comp646989_c0_seq1	385	95.86	-1.3518	0.00297456	0.62
comp59967_c0_seq1	382	95.96	-1.25263	0.00101132	1.9
comp5677_c1_seq2	380	96.07	-1.49187	0.00565576	1.28
comp10487_c0_seq1	378	98.47	-1.39243	0.00157005	5.81
comp9809_c0_seq1	378	95.03	-1.30857	0.00124498	0
comp5343_c0_seq1	377	96.23	-1.40983	0.00044951	16.2
comp576500_c0_seq1	377	96.02	-1.54382	0.00604057	0
comp11963_c3_seq2	376	97.86	-1.52595	0.00389535	5.21
comp247656_c0_seq1	376	97	-1.52881	0.00151337	1.3
comp3160_c0_seq1	375	96.84	-1.2158	0.00503882	3.93
comp9408_c1_seq1	374	95.18	-1.52677	0.00297269	12.49
comp9388_c0_seq3	374	95.19	-1.41977	0.00150993	5.92
comp286285_c0_seq1	374	96.91	-1.38908	0.00172893	4.6
comp405370_c0_seq1	374	96.55	-1.41607	0.00192114	1.32
comp6177_c0_seq1	373	95.91	-1.2387	0.000454684	4.63
comp784791_c0_seq1	371	95.49	-1.5102	0.00172665	3.34
comp772938_c0_seq1	370	95.54	-1.33873	0.000859566	1.34
comp3893_c0_seq1	368	96.61	-1.30305	0.0060524	2.03
comp7366_c0_seq1	367	95.63	-1.24937	0.00292602	0.68
comp555_c0_seq1	366	96.19	-1.36114	0.00136103	2.74
comp363995_c0_seq1	366	96.7	-1.28181	0.00623522	2.05
comp449635_c0_seq1	366	96.47	-1.42683	0.00651282	0.68
comp8921_c1_seq1	365	95.24	-1.37591	0.000802038	19.25
comp562539_c0_seq1	362	96.13	-1.27969	0.00353294	2.79
comp655295_c0_seq1	362	95.8	-1.32589	0.00120242	0.7
comp710795_c0_seq1	361	95.67	-1.27071	0.00113219	1.4
comp6641_c0_seq1	358	95.74	-1.5231	0.00112028	4.27
comp981116_c0_seq1	358	95.03	-1.217	0.00110411	1.42
comp9809_c0_seq2	358	95.03	-1.30816	0.00234396	0
comp11478_c0_seq1	357	98	-1.3318	0.00471357	7.16
comp356089_c0_seq1	357	96.74	-1.32229	0.000456315	2.86
comp1138826_c0_seq1	356	98.07	-1.26498	0.00178234	1.44
comp5653_c0_seq1	355	96.11	-1.48284	0.00207172	3.62
comp1497_c0_seq1	354	97.31	-1.38933	0.00226494	0.73
comp8539_c0_seq3	354	95.3	-1.22871	0.0021451	0
comp11818_c0_seq9	354	97.88	-1.43036	0.000185272	0
comp295634_c0_seq1	353	96.88	-1.20637	0.00286497	4.39
comp22624_c0_seq1	349	97.03	-1.44778	0.00756761	100.9
comp9809_c0_seq4	349	95.03	-1.26697	0.00563918	14.2
comp361304_c0_seq1	349	96.71	-1.24024	0.00960736	4.48
comp525349_c0_seq1	348	96.24	-1.44888	0.00408147	2.25
comp161234_c0_seq1	348	97.25	-1.48659	8.35002e-05	2.25
comp466905_c0_seq1	348	96.42	-1.40891	0.0035651	1.5
comp286591_c0_seq1	347	96.91	-1.28624	0.00163023	1.51
comp587407_c0_seq1	346	95.99	-1.38576	0.00595464	3.04
comp7283_c0_seq1	346	95.64	-1.26929	0.000327538	0
comp491058_c0_seq1	344	96.35	-1.43793	0.00097975	2.3
comp1061678_c0_seq1	344	98.37	-1.39382	0.00139043	1.54
comp215180_c0_seq1	344	97.05	-1.392	0.00474408	0
comp7910_c0_seq3	344	95.43	-1.43442	0.00889717	0
comp12071_c0_seq1	343	97.77	-1.39465	0.00307617	3.09
comp1009289_c0_seq1	342	98.98	-1.2843	0.00820847	1.55
comp287091_c0_seq1	341	96.9	-1.47614	0.000265777	3.13
comp267453_c0_seq1	340	96.95	-1.40308	0.00367957	4.71
comp1699_c0_seq1	340	97.18	-1.39354	0.00150867	1.57
comp8597_c0_seq1	339	95.28	-1.50286	0.00168056	7.9
comp3242_c0_seq1	338	96.82	-1.34716	0.0029612	2.38
comp793238_c0_seq1	338	95.4	-1.46608	0.00554622	2.38
comp950873_c0_seq1	338	95.15	-1.27666	0.000493849	1.59
comp6032_c0_seq1	338	95.94	-1.31801	0.00773393	0.79
comp1009_c0_seq1	337	99.04	-1.27885	0.00258376	2.4
comp11450_c1_seq1	336	98.05	-1.38967	0.000696547	0.8
comp162009_c0_seq1	335	97.24	-1.41569	0.00274319	4.85
comp437128_c0_seq1	335	96.5	-1.46409	0.00240252	3.24
comp786768_c0_seq1	335	95.48	-1.53879	0.00363022	1.62
comp1273086_c0_seq1	334	97.49	-1.36697	0.00134821	2.44
comp167127_c0_seq1	333	97.2	-1.37652	0.00304211	1.64
comp12014_c0_seq12	333	97.82	-1.52325	0.00668636	0.89
comp345419_c0_seq1	331	96.74	-1.42603	0.00137483	3.31
comp1738_c0_seq1	331	97.14	-1.26338	0.00400047	2.48
comp1527_c0_seq1	331	97.3	-1.40284	0.00607105	2.48
comp300412_c0_seq1	331	96.87	-1.32521	0.00627543	1.66
comp5964_c0_seq1	330	95.96	-1.41528	0.000595849	2.5
comp521992_c0_seq1	327	96.26	-1.25337	0.00229161	3.39
comp6175_c0_seq1	327	95.91	-1.3878	0.000725124	1.7
comp184514_c0_seq1	327	97.09	-1.38217	0.00229467	0
comp246036_c0_seq1	326	97.02	-1.3272	0.00150446	2.56
comp224615_c0_seq1	326	97.04	-1.31876	0.00329306	0.85
comp11729_c1_seq4	326	97.91	-1.2088	0.00675498	0
comp12128_c0_seq2	324	97.69	-1.24681	0.00155044	2.44
comp577189_c0_seq1	324	96.02	-1.27933	0.00241802	1.73
comp9787_c0_seq2	323	95.05	-1.2701	0.00246983	0
comp9494_c0_seq1	323	95.15	-1.46802	0.008213	0
comp441568_c0_seq1	322	96.49	-1.37385	0.00396874	2.63
comp792710_c0_seq1	321	95.41	-1.41926	0.00961648	1.76
comp187527_c0_seq1	321	97.08	-1.26092	0.00102499	1.76
comp1225358_c0_seq1	320	97.6	-1.31757	0.00209971	1.77
comp554632_c0_seq2	320	96.19	-1.4369	0.00329662	0
comp252484_c0_seq1	319	96.98	-1.48814	0.00919432	6.24
comp8704_c0_seq1	318	95.27	-1.33821	0.0037838	10.77
comp325322_c0_seq1	318	96.81	-1.42687	0.00109016	5.39
comp1937_c0_seq1	318	97.06	-1.49262	0.00291175	2.69
comp304906_c0_seq1	318	96.86	-1.44701	0.00105447	0.9
comp205607_c0_seq1	318	97.06	-1.48734	0.00294345	0.9
comp7733_c0_seq2	317	95.54	-1.23885	0.00231282	2.71
comp329847_c0_seq1	317	96.77	-1.35037	0.0050615	2.71
comp103722_c0_seq1	316	98.52	-1.50508	0.00240807	10
comp2565_c0_seq1	316	96.97	-1.54239	0.000554676	8.18
comp545233_c0_seq1	316	96.22	-1.21121	0.00345169	2.73
comp753544_c0_seq1	316	95.61	-1.21002	0.000973203	0.91
comp9516_c0_seq3	316	95.15	-1.21256	0.00182903	0
comp11344_c0_seq7	316	98.1	-1.29086	0.00333719	0
comp2235_c0_seq1	315	97.04	-1.34282	0.000490612	0
comp813308_c0_seq1	314	95.34	-1.41936	0.00111668	1.84
comp1228275_c0_seq1	313	97.6	-1.26396	0.00342844	1.85
comp457460_c0_seq1	313	96.45	-1.26757	0.00744725	0
comp8539_c0_seq1	312	95.3	-1.31054	0.00142498	14.93
comp779720_c0_seq1	312	95.5	-1.44363	0.00086765	1.87
comp1236201_c0_seq1	312	97.57	-1.41947	0.00094465	0.93
comp1017737_c0_seq1	312	98.9	-1.33679	0.00703512	0
comp12037_c2_seq1	311	97.81	-1.27228	0.00672845	3.76
comp433440_c0_seq1	311	96.51	-1.36563	0.000816563	0.94
comp501347_c0_seq1	311	96.3	-1.201	0.00817222	0.94
comp7881_c0_seq3	311	95.48	-1.29373	0.00326847	0
comp175504_c0_seq1	311	97.13	-1.52308	0.00311008	0
comp4223_c0_seq2	311	96.52	-1.46237	0.000668361	0
comp665610_c0_seq1	310	95.73	-1.43921	0.00163388	3.78
comp3924_c0_seq1	310	96.58	-1.42643	0.00046237	0
comp4109_c0_seq1	309	96.54	-1.29946	0.0025116	1.9
comp494132_c0_seq1	308	96.32	-1.42508	0.000978988	3.84
comp481320_c0_seq1	307	96.39	-1.33466	0.00309772	3.86
comp961333_c0_seq1	307	95.09	-1.45474	0.000661969	0.97
comp1326181_c0_seq1	307	97.45	-1.21477	0.00978104	0.97
comp7283_c0_seq2	306	95.64	-1.24792	0.00562725	7.78
comp946_c0_seq1	306	95.16	-1.35005	0.00281188	1.94
comp768498_c0_seq1	306	95.56	-1.50521	0.000894029	1.94
comp184775_c0_seq1	306	97.09	-1.3674	0.00216941	0.97
comp1468_c1_seq1	306	97.32	-1.23414	2.9954e-05	0.97
comp7274_c0_seq2	306	95.64	-1.41766	0.00286753	0
comp246151_c0_seq1	305	97.01	-1.42647	0.0015744	3.92
comp12009_c0_seq5	305	97.85	-1.519	0.00427498	3.28
comp647587_c0_seq1	305	95.86	-1.25531	0.00263819	1.96
comp793_c0_seq1	305	95.41	-1.35251	0.0015238	1.96
comp170355_c0_seq1	304	97.17	-1.32227	0.00109275	0.99
comp992851_c0_seq1	303	95.01	-1.31	0.00217726	0.99
comp1345045_c0_seq1	302	97.41	-1.38347	0.0047358	2
comp301283_c0_seq1	302	96.87	-1.30598	0.00147917	1
comp9006_c0_seq1	302	95.24	-1.34913	0.00119671	0
comp168977_c0_seq1	301	97.18	-1.39967	0.000125807	10.07
comp7881_c0_seq6	300	95.48	-1.24101	0.00685356	1.01
comp14317_c0_seq1	300	97.35	-1.47701	0.00235023	1.01
comp168_c0_seq1	300	97.2	-1.22787	0.00358498	1.01
comp587616_c0_seq1	299	95.99	-1.3619	0.00469705	4.08
comp541044_c0_seq1	299	96.22	-1.45724	0.00411034	1.02
comp933954_c0_seq1	299	95.22	-1.46535	0.000618508	1.02
comp393915_c0_seq1	298	96.58	-1.23037	0.00439246	2.06
comp488475_c0_seq1	298	96.37	-1.41284	0.00788113	1.03
comp7717_c0_seq1	298	95.55	-1.3302	0.00701767	0
comp669829_c0_seq1	298	95.73	-1.31936	0.00128093	0
comp953679_c0_seq1	297	95.14	-1.25075	0.00595115	2.07
comp496662_c0_seq1	297	96.32	-1.22876	0.000844113	2.07
comp6023_c0_seq1	297	95.94	-1.38532	0.00532353	1.04
comp554764_c0_seq1	297	96.19	-1.36328	0.000826936	1.04
comp785204_c0_seq1	297	95.49	-1.49798	0.00100964	0
comp766898_c0_seq1	296	95.57	-1.27741	0.00380791	1.04
comp782712_c0_seq1	295	95.49	-1.51529	0.000683416	3.15
comp473956_c0_seq1	295	96.41	-1.25865	0.00376821	1.05
comp708162_c0_seq1	295	95.67	-1.27476	0.00442459	0
comp140127_c0_seq1	294	97.37	-1.53478	0.00684479	6.35
comp9367_c0_seq1	294	95.22	-1.29135	0.00129514	2.12
comp561083_c0_seq1	294	96.14	-1.52108	0.00025831	2.12
comp568181_c0_seq1	294	96.07	-1.24787	0.00382399	2.12
comp1002704_c0_seq1	294	99.45	-1.44106	0.00322293	1.06
comp596137_c0_seq1	294	95.96	-1.52168	0.00920682	0
comp6577_c0_seq1	293	95.78	-1.27001	0.000808384	4.27
comp989005_c0_seq1	293	95.01	-1.38669	0.00437565	2.13
comp390190_c0_seq1	293	96.6	-1.4531	0.00332221	2.13
comp644704_c0_seq1	292	95.87	-1.28532	0.00168765	3.22
comp332467_c0_seq1	292	96.77	-1.2977	0.00061965	0
comp767151_c0_seq1	290	95.57	-1.26957	0.00130667	4.37
comp793006_c0_seq1	290	95.4	-1.5408	0.00632654	2.18
comp823180_c0_seq1	290	95.33	-1.45552	0.00507054	1.09
comp6212_c0_seq1	289	95.91	-1.20712	0.00226705	3.3
comp790014_c0_seq1	289	95.45	-1.35531	0.00365023	3.3
comp1159446_c0_seq1	289	97.95	-1.39056	0.00854849	2.2
comp6627_c1_seq1	289	95.76	-1.27422	0.00943481	1.1
comp1230299_c0_seq1	289	97.59	-1.34265	0.0011897	1.1
comp8021_c1_seq1	288	95.38	-1.23952	0.00540426	6.65
comp5001_c0_seq1	288	96.3	-1.35012	0.00499433	4.43
comp4753_c0_seq1	288	96.39	-1.41701	0.00656953	4.43
comp444331_c0_seq1	288	96.48	-1.41777	0.00518421	3.32
comp156517_c0_seq1	288	97.29	-1.27127	0.00737185	2.22
comp1053805_c0_seq1	288	98.43	-1.37964	0.000315096	1.11
comp994706_c0_seq1	288	95.01	-1.22571	0.000586758	1.11
comp116388_c0_seq1	288	97.94	-1.36806	0.00164032	1.11
comp326951_c0_seq1	287	96.81	-1.25064	0.00893342	3.35
comp263769_c0_seq1	287	96.96	-1.36329	0.000905182	2.23
comp2385_c1_seq1	287	97.03	-1.38166	0.00320609	2.23
comp798862_c0_seq1	287	95.39	-1.34567	0.00357842	1.12
comp1225303_c0_seq1	287	97.61	-1.2188	0.00605172	1.12
comp1204066_c0_seq1	287	97.8	-1.41277	0.00473699	1.12
comp1081957_c0_seq1	287	98.3	-1.42711	0.00349305	1.12
comp11711_c0_seq1	287	97.91	-1.26918	0.00181088	0
comp654027_c0_seq1	286	95.8	-1.33269	0.00353773	4.5
comp581932_c0_seq1	285	96	-1.37229	0.000987657	4.54
comp955993_c0_seq1	285	95.12	-1.25098	0.00116463	1.13
comp1044064_c0_seq1	285	98.49	-1.5203	0.00750258	0
comp4378_c1_seq1	284	96.5	-1.41285	0.000215002	3.43
comp936562_c0_seq1	284	95.22	-1.41751	0.000618814	2.29
comp790816_c0_seq1	284	95.43	-1.47189	0.00453377	2.29
comp3561_c0_seq1	284	96.73	-1.302	0.0029198	0
comp397489_c0_seq1	284	96.57	-1.43005	0.000580943	0
comp4570_c1_seq1	283	96.45	-1.27811	0.00338966	2.3
comp1205003_c0_seq1	283	97.8	-1.3697	0.00502221	1.15
comp3753_c0_seq1	282	96.65	-1.23234	0.00238676	3.49
comp8020_c1_seq3	282	95.38	-1.24953	0.00431718	2.32
comp511074_c0_seq1	282	96.29	-1.24116	0.00160448	2.32
comp791456_c0_seq1	282	95.43	-1.34033	0.0039552	1.16
comp550464_c0_seq1	282	96.21	-1.26967	0.00226705	1.16
comp858648_c0_seq1	282	95.29	-1.21767	0.00136145	0
comp562338_c0_seq1	282	96.13	-1.38944	0.00656263	0
comp10536_c0_seq3	282	98.44	-1.30885	0.00718969	0
comp585996_c0_seq1	281	96	-1.27486	0.00520287	3.51
comp474566_c0_seq1	281	96.39	-1.52306	0.00680873	3.51
comp706792_c0_seq1	280	95.67	-1.29201	0.000470983	2.36
comp3644_c0_seq1	280	96.7	-1.28118	0.000859271	2.36
comp887722_c0_seq1	280	95.25	-1.2658	0.00326389	2.36
comp805586_c0_seq1	280	95.36	-1.52583	0.00185737	1.18
comp493918_c0_seq1	280	96.34	-1.37392	0.00307952	1.18
comp2073_c0_seq1	279	97.06	-1.25052	0.00169816	5.95
comp314411_c0_seq1	279	96.84	-1.23261	0.00107941	1.19
comp189137_c0_seq1	278	97.07	-1.48259	0.000155805	4.8
comp691446_c0_seq1	278	95.69	-1.47336	0.000506418	3.6
comp374571_c0_seq1	278	96.66	-1.28237	0.00269495	2.4
comp331044_c0_seq1	278	96.77	-1.34563	0.00163811	1.2
comp1545_c0_seq1	278	97.3	-1.288	0.00839984	0
comp1464_c0_seq1	277	97.32	-1.23662	0.00198773	6.05
comp492563_c0_seq1	277	96.35	-1.23498	0.00151642	4.84
comp387394_c0_seq1	277	96.62	-1.24007	0.00471829	2.42
comp1242598_c0_seq1	277	97.55	-1.30868	0.00330122	1.21
comp1184378_c0_seq1	277	97.88	-1.38862	0.00459944	0
comp474373_c0_seq1	276	96.4	-1.25135	0.00303633	3.66
comp6893_c1_seq1	276	95.69	-1.50908	0.000305845	2.44
comp381473_c0_seq1	276	96.62	-1.47112	0.000250756	1.22
comp10197_c0_seq3	275	98.79	-1.48007	0.0013408	0
comp780880_c0_seq1	274	95.49	-1.53925	0.00416043	2.48
comp487492_c0_seq1	274	96.38	-1.46601	4.81003e-05	2.48
comp649818_c0_seq1	274	95.83	-1.32272	0.000440135	2.48
comp577797_c0_seq1	274	96.02	-1.27025	0.00617649	2.48
comp407487_c0_seq1	274	96.54	-1.5256	0.00072915	1.24
comp327188_c0_seq1	274	96.8	-1.34254	0.00998534	0
comp1023_c0_seq2	274	98.68	-1.22688	0.00328188	0
comp772328_c0_seq1	273	95.54	-1.43077	0.00211545	3.75
comp1018568_c0_seq1	273	98.88	-1.37541	0.00263071	0
comp952398_c0_seq1	272	95.14	-1.36735	0.00521317	3.79
comp555418_c0_seq1	272	96.18	-1.36387	0.00724815	2.52
comp791903_c0_seq1	272	95.42	-1.30908	0.00201366	1.26
comp1445_c0_seq1	272	97.35	-1.33621	0.00280798	0
comp1213707_c0_seq1	272	97.68	-1.53944	0.000956375	0
comp774_c0_seq1	272	95.53	-1.48631	0.000189616	0
comp64220_c0_seq1	272	95.88	-1.48651	0.00404992	0
comp109110_c0_seq1	271	98.23	-1.33928	0.00177257	8.91
comp997802_c0_seq1	271	95	-1.29448	0.00241442	2.55
comp1429835_c0_seq1	271	97.36	-1.45841	0.00209698	1.27
comp942041_c0_seq1	271	95.18	-1.42305	0.00658948	1.27
comp937202_c0_seq1	271	95.2	-1.47873	0.000282506	1.27
comp666796_c0_seq1	271	95.73	-1.37392	0.00578431	0
comp564970_c0_seq1	271	96.11	-1.53247	0.00395721	0
comp8921_c0_seq1	270	95.24	-1.41262	0.000124655	19.27
comp414051_c0_seq1	270	96.53	-1.32167	0.0014637	5.14
comp926277_c0_seq1	270	95.23	-1.3638	0.00725591	3.85
comp217610_c0_seq1	270	97.05	-1.37792	0.00331329	2.57
comp2825_c0_seq1	270	96.91	-1.47467	0.00519558	1.28
comp9454_c1_seq1	270	95.16	-1.52036	0.00366027	0
comp252084_c0_seq1	269	96.99	-1.29483	0.00860717	3.89
comp567672_c0_seq1	269	96.08	-1.23119	0.00304779	1.3
comp186205_c0_seq1	269	97.08	-1.42911	0.00388098	1.3
comp672226_c0_seq1	269	95.72	-1.28867	0.00353484	1.3
comp334248_c0_seq1	268	96.75	-1.45024	0.00948726	7.84
comp776155_c0_seq1	268	95.52	-1.30305	0.00376288	3.92
comp626502_c0_seq1	268	95.9	-1.49795	0.00325258	2.61
comp555092_c0_seq1	268	96.18	-1.3985	0.000976386	2.61
comp1323163_c0_seq1	268	97.45	-1.44351	0.00236855	2.61
comp328154_c0_seq1	268	96.78	-1.50369	0.00479048	1.31
comp1237117_c0_seq1	268	97.56	-1.5236	0.00178239	0
comp656260_c0_seq1	268	95.8	-1.28404	0.00614478	0
comp11758_c1_seq1	267	97.9	-1.43751	0.000857384	30.34
comp1328772_c0_seq1	267	97.43	-1.31937	0.00377729	2.64
comp397585_c0_seq1	267	96.57	-1.27052	0.00261233	1.32
comp488074_c0_seq1	267	96.38	-1.3951	0.00780807	0
comp8535_c0_seq1	266	95.3	-1.42814	0.00093618	3.99
comp811312_c0_seq1	266	95.35	-1.40346	0.00404448	3.99
comp646103_c0_seq1	266	95.86	-1.38058	0.00155076	0
comp455130_c0_seq1	265	96.45	-1.36137	0.00236151	4.03
comp435817_c0_seq1	265	96.51	-1.28644	0.00327691	2.69
comp1145332_c0_seq1	265	98.04	-1.45974	0.00287659	2.69
comp4721_c0_seq1	265	96.41	-1.27901	0.00111568	1.34
comp766810_c0_seq1	265	95.57	-1.34395	0.000925165	1.34
comp3853_c0_seq1	265	96.62	-1.40213	0.000335097	1.34
comp201204_c0_seq1	265	97.06	-1.48874	0.00192268	1.34
comp1595_c0_seq1	265	97.26	-1.26016	0.00184872	1.34
comp3_c0_seq1	265	96.87	-1.34339	0.000313484	0
comp343121_c0_seq1	265	96.75	-1.2965	0.00148083	0
comp974246_c0_seq1	264	95.05	-1.38471	0.000601906	2.71
comp1711459_c0_seq1	264	97.16	-1.2498	0.00256059	1.36
comp494030_c0_seq1	264	96.34	-1.24141	0.00272853	1.36
comp42864_c0_seq1	264	96.51	-1.49073	0.000644165	1.36
comp1030280_c0_seq1	264	98.57	-1.44732	0.000936578	1.36
comp490856_c0_seq1	264	96.35	-1.4671	0.00788539	0
comp1778_c0_seq2	264	97.12	-1.42614	0.00252291	0
comp573220_c0_seq1	263	96.05	-1.21713	0.00198289	2.74
comp370222_c0_seq1	263	96.66	-1.37767	0.00471073	1.37
comp8962_c0_seq2	263	95.24	-1.35502	0.00316899	0
comp1211286_c0_seq1	263	97.71	-1.52495	0.0061809	0
comp1278091_c0_seq1	263	97.48	-1.47152	0.00296225	0
comp223_c0_seq1	262	97.04	-1.46114	0.00234423	1.38
comp9794_c0_seq1	262	95.04	-1.47046	0.00427375	0
comp808028_c0_seq1	262	95.35	-1.52036	0.00288321	0
comp465665_c0_seq1	261	96.43	-1.38895	0.00807464	2.79
comp4036_c0_seq1	261	96.56	-1.3645	0.00140302	2.79
comp9250_c0_seq1	261	95.23	-1.37924	0.0014993	2.79
comp765820_c0_seq1	261	95.57	-1.35913	0.00166822	2.79
comp1061730_c0_seq1	261	98.37	-1.38225	0.0088454	2.79
comp4295_c1_seq1	261	96.51	-1.43026	0.000987999	1.39
comp757106_c0_seq1	260	95.6	-1.52184	0.000418707	4.22
comp544539_c0_seq1	260	96.22	-1.27351	0.0019567	2.81
comp948836_c0_seq1	260	95.16	-1.23025	0.00918455	1.41
comp963495_c0_seq1	260	95.09	-1.3864	0.000470318	0
comp496765_c0_seq1	260	96.31	-1.52257	0.000432638	0
comp648144_c0_seq1	259	95.86	-1.24163	0.00147255	4.26
comp817599_c0_seq1	259	95.34	-1.3588	0.00168699	4.26
comp664979_c0_seq1	259	95.74	-1.47998	0.00520557	2.84
comp440378_c0_seq1	259	96.5	-1.37858	0.000789849	1.42
comp659118_c0_seq1	259	95.77	-1.33119	0.000342481	0
comp14_c0_seq1	258	97.38	-1.39301	0.00187209	2.87
comp785935_c0_seq1	258	95.49	-1.39741	0.00318539	1.43
comp471056_c0_seq1	258	96.42	-1.20895	0.000809888	1.43
comp578765_c0_seq1	258	96.01	-1.43369	0.00338845	1.43
comp1087818_c0_seq1	258	98.26	-1.43774	0.00178399	1.43
comp9731_c0_seq4	258	95.05	-1.4153	0.000990281	0
comp971116_c0_seq1	258	95.06	-1.42222	0.00518261	0
comp6942_c0_seq1	258	95.69	-1.36413	0.00918304	0
comp567286_c0_seq1	257	96.08	-1.30337	0.000817119	2.89
comp258_c0_seq1	257	96.97	-1.44774	0.0097314	2.89
comp1185866_c0_seq1	257	97.88	-1.20777	0.00728948	2.89
comp3970_c0_seq1	257	96.57	-1.45524	0.00488018	1.45
comp1382173_c0_seq1	257	97.41	-1.27236	0.00273277	1.45
comp647335_c0_seq1	257	95.86	-1.28003	0.00370928	0
comp937845_c0_seq1	256	95.2	-1.20899	0.00324183	2.92
comp771642_c0_seq1	256	95.55	-1.43521	0.00637063	2.92
comp2525_c0_seq1	255	96.98	-1.43392	0.000881147	2.95
comp888202_c0_seq1	255	95.25	-1.2495	0.00692726	2.95
comp943041_c0_seq1	255	95.17	-1.48311	0.00968615	1.48
comp857039_c0_seq1	255	95.29	-1.28164	0.00831175	0
comp322380_c0_seq1	255	96.83	-1.29024	0.00119221	0
comp2874_c0_seq1	254	96.9	-1.47355	0.00668293	8.94
comp492484_c0_seq1	254	96.35	-1.3052	0.000331572	4.47
comp1208_c0_seq1	254	97.76	-1.47586	0.00112405	4.47
comp444203_c0_seq1	254	96.48	-1.43888	0.000443252	2.98
comp658102_c0_seq1	254	95.77	-1.42361	0.00840652	2.98
comp575964_c0_seq1	254	96.03	-1.37457	0.000851916	1.49
comp493559_c0_seq1	254	96.34	-1.44436	0.00424491	1.49
comp769471_c0_seq1	254	95.56	-1.46556	0.00695864	1.49
comp6165_c0_seq1	254	95.92	-1.36407	0.00334126	1.49
comp385851_c0_seq1	254	96.62	-1.393	0.00240664	1.49
comp1319105_c0_seq1	253	97.46	-1.3931	0.00195207	4.51
comp644080_c0_seq1	253	95.87	-1.53111	0.00322609	3.01
comp1910764_c0_seq1	253	97.07	-1.42264	0.00306715	3.01
comp4995_c0_seq1	253	96.3	-1.49009	0.00333953	1.5
comp791614_c0_seq1	253	95.42	-1.41994	0.00317996	1.5
comp5711_c0_seq1	253	96.05	-1.39504	0.000280019	1.5
comp2670_c0_seq1	252	96.95	-1.49176	0.00436802	33.43
comp984344_c0_seq1	252	95.01	-1.52795	0.00558126	1.52
comp471430_c0_seq1	252	96.41	-1.48702	0.000852857	1.52
comp886208_c0_seq1	251	95.25	-1.42972	0.00314738	1.54
comp5217_c0_seq3	251	96.26	-1.40812	0.000788237	0
comp511291_c0_seq1	251	96.28	-1.4237	0.0080548	0
comp366082_c0_seq1	251	96.68	-1.26272	0.00640257	0
comp8833_c0_seq5	250	95.25	-1.43432	0.0023297	4.65
comp972891_c0_seq1	250	95.06	-1.22198	0.00308255	3.1
comp944894_c0_seq1	250	95.17	-1.39162	0.000627525	3.1
comp562578_c0_seq1	250	96.12	-1.38872	0.00905203	3.1
comp518_c0_seq1	250	96.27	-1.22747	0.00414839	1.55
comp1160_c0_seq1	250	97.95	-1.37226	0.000736005	1.55
comp7000_c0_seq2	250	95.68	-1.3207	0.00173336	0
comp462959_c0_seq1	250	96.44	-1.4355	0.0023671	0
comp4655_c0_seq1	249	96.44	-1.26188	0.001705	7.83
comp305685_c0_seq1	249	96.86	-1.4223	0.00314401	3.13
comp645_c0_seq1	249	95.87	-1.25856	0.00332591	1.57
comp1001499_c0_seq1	249	99.46	-1.3175	0.00370781	1.57
comp4882_c0_seq1	249	96.38	-1.2799	0.00132037	0
comp10674_c0_seq2	249	98.36	-1.36812	0.00509418	0
comp627142_c0_seq1	248	95.9	-1.39313	0.0050061	3.17
comp1061041_c0_seq1	248	98.37	-1.47597	0.00274012	1.58
comp1395275_c0_seq1	248	97.39	-1.2868	0.00767989	0
comp281489_c0_seq1	247	96.93	-1.27321	0.00252219	6.4
comp4353_c0_seq1	247	96.51	-1.30632	0.00295426	4.8
comp646903_c0_seq1	247	95.86	-1.35562	0.00286987	4.8
comp1039200_c0_seq1	247	98.52	-1.24845	0.0012984	1.6
comp1038583_c0_seq1	247	98.52	-1.32859	0.008407	1.6
comp779912_c0_seq1	247	95.5	-1.2827	0.00659245	0
comp184959_c0_seq1	246	97.09	-1.25617	0.00264989	8.08
comp12097_c2_seq1	246	97.75	-1.26713	0.000731403	8.08
comp220895_c0_seq1	246	97.04	-1.47379	0.000340534	3.23
comp1219176_c0_seq1	246	97.65	-1.27324	0.0011123	3.23
comp1213076_c0_seq1	246	97.69	-1.21594	0.00170557	1.62
comp953249_c0_seq1	246	95.14	-1.30485	0.00905107	1.62
comp403190_c0_seq1	246	96.57	-1.20859	0.00667013	1.62
comp1264_c0_seq1	246	97.51	-1.336	0.00101982	1.62
comp643750_c0_seq1	246	95.88	-1.36319	0.007703	0
comp3781_c0_seq1	246	96.63	-1.28548	0.000660518	0
comp480275_c0_seq1	245	96.39	-1.41391	0.00034198	3.27
comp1077352_c0_seq1	245	98.33	-1.33749	0.00240674	3.27
comp835660_c0_seq1	245	95.32	-1.49016	0.00427342	1.63
comp10197_c0_seq9	245	98.78	-1.25635	0.0092119	0
comp561615_c0_seq1	245	96.14	-1.34646	0.00903362	0
comp58401_c0_seq1	244	96	-1.35121	0.00180804	28.06
comp739614_c0_seq1	244	95.62	-1.23017	0.000556424	6.6
comp764526_c0_seq1	244	95.59	-1.34794	0.00445206	1.65
comp5400_c0_seq1	243	96.22	-1.48178	0.0049878	10.01
comp559909_c0_seq1	243	96.16	-1.31531	0.00789929	3.34
comp1445_c1_seq1	243	97.34	-1.40858	0.00710034	1.67
comp12013_c1_seq1	242	97.83	-1.21874	0.00100522	8.43
comp3815_c0_seq1	242	96.62	-1.40624	0.00366948	3.37
comp817931_c0_seq1	242	95.34	-1.34732	0.000638427	1.69
comp5419_c0_seq2	242	96.22	-1.28333	0.00324915	0
comp1235797_c0_seq1	242	97.57	-1.47173	0.00241181	0
comp570398_c0_seq1	242	96.06	-1.2784	0.00718203	0
comp718058_c0_seq1	241	95.65	-1.21302	0.00337983	5.12
comp556843_c0_seq1	241	96.16	-1.47336	0.00844388	3.41
comp962542_c0_seq1	241	95.09	-1.40702	0.000179582	1.71
comp6406_c0_seq2	241	95.89	-1.28545	0.00734407	1.71
comp6133_c0_seq1	241	95.93	-1.34054	0.000478185	1.71
comp602873_c0_seq1	241	95.94	-1.36552	0.00714496	1.71
comp1454_c0_seq1	241	97.32	-1.35959	0.00115562	1.71
comp6156_c0_seq1	241	95.93	-1.30178	0.00249406	0
comp656818_c0_seq1	240	95.79	-1.23624	0.00248165	5.17
comp665618_c0_seq1	240	95.73	-1.39015	0.00320759	3.45
comp593863_c0_seq1	240	95.99	-1.22567	0.00959793	3.45
comp651206_c0_seq1	240	95.82	-1.20176	0.002331	1.72
comp1220712_c0_seq1	240	97.62	-1.2945	0.00168571	1.72
comp777171_c0_seq1	240	95.51	-1.44036	0.00144993	0
comp703985_c0_seq1	240	95.67	-1.36113	0.00230724	0
comp316886_c0_seq1	239	96.84	-1.21365	0.0036484	3.49
comp490478_c0_seq1	239	96.36	-1.2091	0.00759261	3.49
comp576979_c0_seq1	239	96.02	-1.47721	0.00426019	1.74
comp574727_c0_seq1	239	96.04	-1.2849	0.00139427	0
comp7464_c1_seq1	239	95.62	-1.21173	0.00137605	0
comp240013_c0_seq1	238	97.03	-1.26657	0.00634063	7.05
comp678798_c0_seq1	238	95.71	-1.34461	0.00113456	3.53
comp562485_c0_seq1	238	96.13	-1.31204	0.00540318	3.53
comp5945_c0_seq1	238	95.98	-1.5059	0.00228245	1.76
comp309210_c0_seq1	238	96.85	-1.40208	0.00292505	1.76
comp1036292_c0_seq1	238	98.55	-1.41953	0.0047654	1.76
comp999162_c0_seq1	238	95	-1.27967	0.00498875	0
comp329206_c0_seq1	238	96.77	-1.39673	0.000356893	0
comp266467_c0_seq1	238	96.96	-1.36151	0.00614879	0
comp11822_c1_seq1	237	97.88	-1.42202	0.00558027	24.96
comp176688_c0_seq1	237	97.12	-1.49787	0.00262699	3.57
comp1308715_c0_seq1	237	97.47	-1.36424	0.00141444	1.78
comp1052305_c0_seq1	237	98.45	-1.34366	0.00310398	1.78
comp952166_c0_seq1	237	95.14	-1.37319	0.00159303	1.78
comp550714_c0_seq1	237	96.2	-1.52838	0.00100816	1.78
comp769938_c0_seq1	237	95.56	-1.33168	0.000333173	0
comp8660_c0_seq4	236	95.27	-1.41989	0.0073188	7.47
comp592774_c0_seq1	236	95.99	-1.23453	0.00877124	1.8
comp523776_c0_seq1	236	96.25	-1.22957	0.00227469	1.8
comp1235007_c0_seq1	236	97.59	-1.2208	0.00189239	1.8
comp1321_c0_seq1	235	97.46	-1.34105	0.00346802	1.82
comp8551_c2_seq1	235	95.29	-1.46368	0.00263167	1.82
comp953945_c0_seq1	235	95.14	-1.2126	0.00568479	0
comp775819_c0_seq1	235	95.52	-1.46246	0.00351123	0
comp4455_c0_seq1	235	96.48	-1.28378	0.00662409	0
comp1517_c1_seq1	235	97.3	-1.45524	0.000439706	0
comp461942_c0_seq1	234	96.44	-1.47626	0.00188767	7.38
comp977573_c0_seq1	234	95.05	-1.28539	0.00326317	5.54
comp126795_c0_seq1	234	97.5	-1.46879	0.00051156	5.54
comp568077_c0_seq1	234	96.07	-1.33004	0.0041667	3.69
comp1235629_c0_seq1	234	97.59	-1.22041	0.000366276	1.85
comp9032_c2_seq4	233	95.24	-1.22369	0.00225764	16.81
comp9101_c0_seq3	233	95.23	-1.42182	0.00120991	11
comp965197_c0_seq1	233	95.09	-1.24631	0.00988584	3.74
comp1206521_c0_seq1	233	97.78	-1.35983	0.000652442	3.74
comp12176_c0_seq11	233	97.67	-1.23178	0.00768597	3.74
comp825525_c0_seq1	233	95.33	-1.40694	0.00698978	3.74
comp595247_c0_seq1	233	95.97	-1.41966	0.00642609	3.74
comp1387839_c0_seq1	233	97.39	-1.52895	0.00155124	3.74
comp996929_c0_seq1	233	95	-1.32976	0.00138464	1.87
comp806483_c0_seq1	233	95.36	-1.24178	0.00927427	1.87
comp1655451_c0_seq1	233	97.22	-1.243	0.00106754	0
comp559515_c0_seq1	233	96.16	-1.40875	0.00330255	0
comp987517_c0_seq1	232	95.01	-1.44313	0.000305828	3.78
comp568841_c0_seq1	232	96.06	-1.29073	0.00390809	1.89
comp446187_c0_seq1	232	96.48	-1.27216	0.00678805	1.89
comp495779_c0_seq1	232	96.32	-1.40035	0.00632373	1.89
comp334064_c0_seq1	232	96.76	-1.51962	0.00300463	1.89
comp573041_c0_seq1	232	96.05	-1.23803	0.00351292	0
comp354544_c0_seq1	231	96.74	-1.33875	0.0013679	7.65
comp7286_c1_seq1	231	95.64	-1.22704	9.28624e-05	7.65
comp5038_c0_seq1	231	96.29	-1.52403	0.00617479	5.74
comp942478_c0_seq1	231	95.18	-1.41406	0.00856252	3.83
comp1025285_c0_seq1	231	98.61	-1.42747	0.00179682	3.83
comp750719_c0_seq1	231	95.61	-1.30362	0.00749688	1.91
comp493301_c0_seq1	231	96.35	-1.23075	0.00797417	1.91
comp939746_c0_seq1	231	95.19	-1.32505	0.00711357	1.91
comp789205_c0_seq1	231	95.47	-1.49698	0.00703983	1.91
comp778207_c0_seq1	231	95.51	-1.29189	0.00967326	1.91
comp777050_c0_seq1	231	95.51	-1.47834	0.0017886	1.91
comp590018_c0_seq1	231	95.99	-1.33831	0.00397195	1.91
comp800367_c0_seq1	231	95.38	-1.52138	0.000118782	0
comp105704_c0_seq1	231	98.39	-1.3467	0.00583127	0
comp966502_c0_seq1	231	95.08	-1.27608	0.000486227	0
comp969882_c0_seq1	231	95.06	-1.50491	0.000409799	0
comp833938_c0_seq1	230	95.33	-1.32083	0.00266572	3.87
comp4275_c0_seq1	230	96.51	-1.49366	0.00278759	3.87
comp295284_c0_seq1	230	96.88	-1.33257	0.00164875	1.94
comp1042944_c0_seq1	230	98.49	-1.54192	0.000786174	1.94
comp9794_c0_seq2	230	95.04	-1.36727	0.00413341	0
comp7498_c0_seq2	230	95.61	-1.42381	0.0041863	0
comp1055383_c0_seq1	229	98.4	-1.41607	0.000777582	3.92
comp1726618_c0_seq1	229	97.14	-1.34774	0.00624698	3.92
comp404205_c0_seq1	229	96.56	-1.21599	0.00471776	1.96
comp319906_c0_seq1	229	96.83	-1.36739	0.00171179	1.96
comp669066_c0_seq1	229	95.73	-1.3237	0.0020151	1.96
comp648937_c0_seq1	229	95.84	-1.39668	0.00160196	1.96
comp635729_c0_seq1	229	95.9	-1.22913	0.00207441	1.96
comp1115623_c0_seq1	229	98.19	-1.24161	0.00436093	1.96
comp578203_c0_seq1	229	96.02	-1.23861	0.000351436	0
comp968130_c0_seq1	228	95.07	-1.32542	0.00468312	3.97
comp1313266_c0_seq1	228	97.47	-1.26907	0.00494726	3.97
comp564281_c0_seq1	228	96.12	-1.37773	0.00541013	1.98
comp1213920_c0_seq1	228	97.68	-1.53564	0.00300349	1.98
comp949433_c0_seq1	228	95.15	-1.30557	0.00651896	1.98
comp944775_c0_seq1	228	95.17	-1.4522	0.00144352	1.98
comp566700_c0_seq1	228	96.09	-1.2988	0.00646339	0
comp325552_c0_seq1	228	96.81	-1.26197	0.00265507	0
comp400357_c0_seq1	227	96.57	-1.24563	0.00956346	10.04
comp565485_c0_seq1	227	96.09	-1.47188	0.00164044	6.03
comp1204645_c0_seq1	227	97.8	-1.37233	0.000791889	4.02
comp957754_c0_seq1	227	95.11	-1.32368	0.00192089	2.01
comp1091775_c0_seq1	227	98.2	-1.38084	0.00249438	2.01
comp969869_c0_seq1	227	95.06	-1.50563	5.78268e-05	0
comp8421_c0_seq1	227	95.31	-1.43539	0.000938727	0
comp1566_c0_seq1	227	97.29	-1.25657	0.000849435	0
comp127800_c0_seq1	227	97.49	-1.25708	0.00236663	0
comp11075_c0_seq6	227	98.2	-1.29559	0.0092345	0
comp327070_c0_seq1	227	96.8	-1.53367	0.000216787	0
comp653902_c0_seq1	226	95.8	-1.49411	0.00571611	0
comp10674_c0_seq8	226	98.35	-1.4672	0.00177671	0
comp2514_c0_seq2	226	97	-1.31646	0.00421486	0
comp488270_c0_seq1	225	96.37	-1.4901	0.00326803	6.18
comp1027525_c0_seq1	225	98.6	-1.34608	0.00138121	2.06
comp917841_c0_seq1	225	95.23	-1.41205	0.000306565	2.06
comp971627_c0_seq1	225	95.06	-1.27967	0.00171299	0
comp9642_c0_seq4	225	95.09	-1.30346	0.000657478	0
comp3657_c0_seq1	225	96.69	-1.25685	0.00197213	0
comp1037105_c0_seq1	225	98.53	-1.27014	0.0010109	0
comp715096_c0_seq1	225	95.65	-1.21578	0.00229229	0
comp531986_c0_seq1	225	96.23	-1.43555	0.00956079	0
comp328085_c0_seq1	224	96.79	-1.38925	0.00303126	8.34
comp574956_c0_seq1	224	96.03	-1.48611	8.01316e-05	6.26
comp777292_c0_seq1	224	95.51	-1.39851	0.00290511	4.17
comp643428_c0_seq1	224	95.88	-1.42237	0.000995572	4.17
comp770170_c0_seq1	224	95.56	-1.2875	0.00559963	2.09
comp764038_c0_seq1	224	95.59	-1.36982	0.00117129	2.09
comp562212_c0_seq1	224	96.14	-1.27554	0.00106185	2.09
comp512911_c0_seq1	224	96.27	-1.45359	0.000235404	2.09
comp924185_c0_seq1	224	95.23	-1.39723	0.00337043	0
comp489685_c0_seq1	224	96.37	-1.25597	0.000937529	0
comp362003_c0_seq1	223	96.7	-1.36792	0.0033358	2.11
comp714768_c0_seq1	223	95.65	-1.30538	0.00236296	0
comp5963_c0_seq2	223	95.96	-1.43774	0.00837371	0
comp1211471_c0_seq1	223	97.71	-1.5231	0.000322929	0
comp157711_c0_seq1	223	97.28	-1.28155	0.00207367	0
comp506624_c0_seq1	222	96.29	-1.52209	0.00846107	6.42
comp474161_c0_seq1	222	96.4	-1.26557	0.00409505	4.28
comp737393_c0_seq1	222	95.62	-1.29487	0.00248618	4.28
comp483345_c0_seq1	222	96.38	-1.46712	0.00143298	4.28
comp771757_c0_seq1	222	95.54	-1.43248	0.00270385	2.14
comp609683_c0_seq1	222	95.93	-1.3687	0.00770598	0
comp5123_c0_seq2	222	96.28	-1.34094	0.00566212	0
comp1211813_c0_seq1	222	97.71	-1.37945	0.00496484	0
comp765119_c0_seq1	222	95.57	-1.50982	0.00292307	0
comp497218_c0_seq1	221	96.31	-1.48807	0.00191228	2.17
comp313441_c0_seq1	221	96.85	-1.30734	0.00357874	2.17
comp805650_c0_seq1	221	95.36	-1.43004	0.00215548	2.17
comp764624_c0_seq1	221	95.59	-1.34412	0.00282157	2.17
comp566225_c0_seq1	221	96.09	-1.42386	0.00372575	2.17
comp559967_c0_seq1	221	96.15	-1.49484	0.00180404	2.17
comp489187_c0_seq1	221	96.37	-1.25798	0.00188525	2.17
comp790604_c0_seq1	221	95.44	-1.51038	0.000551409	0
comp6566_c1_seq1	221	95.79	-1.3547	0.000555091	0
comp1086492_c0_seq1	221	98.27	-1.32014	0.00261547	0
comp10549_c1_seq1	220	98.42	-1.40277	0.00362928	19.78
comp663619_c0_seq1	220	95.75	-1.33114	0.00211938	8.79
comp491990_c0_seq1	220	96.35	-1.33477	0.00665079	6.59
comp1269281_c0_seq1	220	97.5	-1.29823	0.00303872	4.4
comp808738_c0_seq1	220	95.35	-1.44293	0.0093732	2.2
comp1299478_c0_seq1	220	97.48	-1.20676	0.00755423	2.2
comp988291_c0_seq1	219	95.01	-1.38993	0.00371167	4.46
comp9766_c0_seq1	219	95.05	-1.31918	0.0037093	2.23
comp805919_c0_seq1	219	95.36	-1.40142	0.00340151	2.23
comp547_c0_seq1	219	96.21	-1.32311	0.00132861	2.23
comp1326952_c0_seq1	219	97.44	-1.50717	0.00161959	2.23
comp1084077_c0_seq1	219	98.29	-1.2766	0.00483768	2.23
comp9794_c0_seq3	219	95.04	-1.34706	0.00295141	0
comp839356_c0_seq1	219	95.32	-1.42419	0.00131437	0
comp499260_c0_seq1	219	96.31	-1.40661	0.00100834	0
comp1120141_c0_seq1	219	98.15	-1.5282	0.00964528	0
comp164593_c0_seq1	219	97.22	-1.37159	0.00187409	0
comp206694_c0_seq1	218	97.06	-1.29067	0.0023013	4.52
comp817967_c0_seq1	218	95.33	-1.49548	0.00141313	4.52
comp440970_c0_seq1	218	96.5	-1.34274	0.00424475	4.52
comp590794_c0_seq1	218	95.99	-1.33572	0.000117328	2.26
comp982105_c0_seq1	218	95.02	-1.43984	0.00764724	2.26
comp945138_c0_seq1	218	95.17	-1.29463	0.0073395	2.26
comp791682_c0_seq1	218	95.42	-1.39475	0.00855025	2.26
comp939918_c0_seq1	218	95.19	-1.29814	0.0017457	0
comp600231_c0_seq1	217	95.95	-1.45397	0.00270399	4.58
comp772979_c0_seq1	217	95.54	-1.31005	0.0003132	2.29
comp660749_c0_seq1	217	95.76	-1.32658	0.00568413	2.29
comp657710_c0_seq1	217	95.78	-1.23439	0.00363584	2.29
comp2402_c0_seq1	217	97.02	-1.52206	0.00313107	2.29
comp1502_c0_seq1	217	97.31	-1.38122	0.00534969	2.29
comp1325021_c0_seq1	217	97.45	-1.254	0.00774229	2.29
comp6008_c0_seq1	217	95.94	-1.46271	0.00720832	0
comp584648_c0_seq1	217	96	-1.3166	0.00504326	0
comp801448_c0_seq1	216	95.38	-1.35256	0.00122134	4.64
comp670544_c0_seq1	216	95.72	-1.34391	0.00244219	4.64
comp649210_c0_seq1	216	95.84	-1.32486	0.00633748	4.64
comp99470_c0_seq1	216	95.01	-1.30836	0.00302643	2.32
comp793682_c0_seq1	216	95.4	-1.27932	0.00212707	2.32
comp700119_c0_seq1	216	95.68	-1.29826	0.00492862	2.32
comp561773_c0_seq1	216	96.14	-1.30631	0.000843562	2.32
comp1218868_c0_seq1	216	97.66	-1.4748	0.00449271	2.32
comp934529_c0_seq1	216	95.22	-1.46219	0.00153022	0
comp392142_c0_seq1	216	96.59	-1.48096	0.00570129	0
comp248636_c0_seq1	216	97	-1.44482	0.00190582	0
comp9202_c0_seq1	216	95.23	-1.40473	0.00638724	0
comp10979_c1_seq1	215	98.2	-1.34122	0.00191135	42.36
comp779215_c0_seq1	215	95.51	-1.25682	0.00799421	4.71
comp872796_c0_seq1	215	95.26	-1.40198	0.0039944	2.35
comp6952_c1_seq1	215	95.69	-1.35601	0.00154656	2.35
comp5864_c0_seq1	215	95.99	-1.52598	1.53594e-05	2.35
comp433122_c0_seq1	215	96.51	-1.39622	0.00255797	2.35
comp1393413_c0_seq1	215	97.39	-1.5201	0.00547298	2.35
comp1071131_c0_seq1	215	98.35	-1.35564	0.00745219	2.35
comp957500_c0_seq2	215	95.11	-1.4272	0.00030961	0
comp787963_c0_seq1	215	95.48	-1.36693	0.00487396	0
comp181405_c0_seq1	215	97.12	-1.29945	0.00588843	0
comp1020575_c0_seq1	215	98.68	-1.36607	0.00233825	0
comp1258339_c0_seq1	214	97.52	-1.23567	0.00351305	4.77
comp302577_c0_seq1	214	96.87	-1.20798	0.00547505	2.39
comp957500_c0_seq1	214	95.12	-1.20336	0.00447813	2.39
comp679901_c0_seq1	214	95.7	-1.41487	0.002243	2.39
comp1300788_c0_seq1	214	97.47	-1.5487	0.0085529	2.39
comp1134575_c0_seq1	214	98.09	-1.5345	0.00255609	2.39
comp1020358_c0_seq1	214	98.7	-1.25844	0.00481029	2.39
comp961679_c0_seq1	214	95.09	-1.4176	0.00102399	0
comp812360_c0_seq1	214	95.34	-1.46246	0.00371555	0
comp788302_c0_seq1	214	95.48	-1.22249	0.0014579	0
comp507485_c0_seq1	214	96.29	-1.2811	0.0018864	0
comp220199_c0_seq1	214	97.04	-1.4887	0.00736071	0
comp10107_c0_seq2	213	98.97	-1.5225	0.00312997	9.69
comp841193_c0_seq1	213	95.32	-1.32305	0.00323168	4.84
comp1820700_c0_seq1	213	97.11	-1.24033	0.00213413	2.42
comp1031339_c0_seq1	213	98.57	-1.41934	0.00652064	2.42
comp1011828_c0_seq1	213	98.91	-1.5271	0.00308711	2.42
comp368146_c0_seq1	213	96.67	-1.3231	0.00210475	0
comp990196_c0_seq1	212	95.01	-1.31778	0.000408466	7.37
comp538221_c0_seq1	212	96.23	-1.34319	0.00166159	4.91
comp11184_c3_seq1	212	98.17	-1.42504	0.000333106	4.91
comp1228908_c0_seq1	212	97.6	-1.20952	0.000246045	2.46
comp1166133_c0_seq1	212	97.91	-1.52054	3.89268e-07	2.46
comp1016310_c0_seq1	212	98.91	-1.52247	0.000963781	2.46
comp11765_c3_seq5	212	97.89	-1.27197	0.00943054	0
comp1631_c0_seq1	211	97.24	-1.32615	0.00747313	4.98
comp1375568_c0_seq1	211	97.41	-1.30487	0.0059256	4.98
comp933336_c0_seq1	211	95.22	-1.51968	9.4922e-05	2.49
comp1005709_c0_seq1	211	99.2	-1.32841	0.00954403	2.49
comp566351_c0_seq1	211	96.09	-1.36337	0.00438161	2.49
comp546174_c0_seq1	211	96.21	-1.5302	0.00514757	2.49
comp356312_c0_seq1	211	96.72	-1.49863	0.00554224	2.49
comp845326_c0_seq1	211	95.3	-1.5366	0.00382716	0
comp580714_c0_seq1	211	96.01	-1.38032	0.00574896	0
comp1485381_c0_seq1	211	97.32	-1.21222	0.000368803	0
comp1252_c0_seq1	211	97.53	-1.22371	0.00179677	0
comp2565_c1_seq1	210	96.97	-1.50665	0.00433998	5.06
comp298008_c0_seq1	210	96.87	-1.38594	0.0017337	5.06
comp1249324_c0_seq1	210	97.53	-1.39889	0.00346074	5.06
comp955208_c0_seq1	210	95.12	-1.2523	0.00393951	2.53
comp1201931_c0_seq1	210	97.81	-1.33705	0.000423833	2.53
comp11441_c0_seq4	210	98.06	-1.43431	0.00272532	1.9
comp811985_c0_seq1	210	95.34	-1.47242	0.00373972	0
comp774803_c0_seq1	209	95.53	-1.26384	0.000987902	7.7
comp6343_c0_seq1	209	95.9	-1.25126	0.00852836	5.13
comp184187_c0_seq1	209	97.09	-1.46691	0.00791503	5.13
comp985518_c0_seq1	209	95.01	-1.45094	0.00336326	5.13
comp778121_c0_seq1	209	95.51	-1.31491	0.00817535	2.57
comp1210343_c0_seq1	209	97.74	-1.37866	0.000580381	2.57
comp1065999_c0_seq1	209	98.36	-1.48464	0.00518921	2.57
comp870544_c0_seq1	209	95.27	-1.29506	0.00343335	0
comp2942_c0_seq1	209	96.9	-1.35998	0.00112089	0
comp1029089_c0_seq1	209	98.59	-1.40427	0.00157051	0
comp789414_c0_seq1	209	95.45	-1.37609	0.00181413	0
comp1076123_c0_seq1	208	98.34	-1.36889	0.00336136	7.82
comp685112_c0_seq1	208	95.7	-1.38884	0.000437059	5.21
comp679728_c0_seq1	208	95.71	-1.23379	0.00195635	5.21
comp1050964_c0_seq1	208	98.47	-1.2973	0.00350606	5.21
comp978833_c0_seq1	208	95.05	-1.2339	0.00230399	2.61
comp802696_c0_seq1	208	95.37	-1.44082	0.00193992	2.61
comp954836_c0_seq1	208	95.13	-1.41069	0.00377922	0
comp412817_c0_seq1	208	96.53	-1.35122	0.00128903	0
comp270062_c0_seq1	208	96.95	-1.39582	0.000942469	0
comp959891_c0_seq1	208	95.1	-1.32495	0.00612335	0
comp2920_c0_seq1	208	96.9	-1.46736	0.00855188	0
comp360291_c0_seq1	207	96.71	-1.26203	0.00650218	10.59
comp45438_c0_seq1	207	96.46	-1.21438	0.00194734	5.29
comp764659_c0_seq1	207	95.58	-1.27949	0.00323013	5.29
comp886559_c0_seq1	207	95.25	-1.37915	0.000555642	2.65
comp4581_c0_seq1	207	96.44	-1.4959	0.00107721	2.65
comp308893_c0_seq1	207	96.86	-1.27934	0.00613032	2.65
comp1238461_c0_seq1	207	97.56	-1.20119	0.00107862	2.65
comp659298_c0_seq1	207	95.76	-1.51736	0.00508476	0
comp559807_c0_seq1	207	96.16	-1.38829	0.00196902	0
comp1907509_c0_seq1	207	97.07	-1.44076	0.00191491	0
comp1400451_c0_seq1	207	97.38	-1.20005	0.00289061	0
comp248636_c1_seq1	206	97	-1.35182	0.0053199	16.12
comp6450_c1_seq1	206	95.87	-1.25067	0.0035861	13.44
comp566852_c0_seq1	206	96.08	-1.3098	0.00344321	8.06
comp3583_c0_seq2	206	96.71	-1.3261	0.00130572	8.06
comp942566_c0_seq1	206	95.17	-1.49731	0.00328488	5.37
comp772223_c0_seq1	206	95.54	-1.43207	0.00218283	5.37
comp802389_c0_seq1	206	95.37	-1.47515	0.000185498	2.69
comp677319_c0_seq1	206	95.72	-1.23468	0.000743579	2.69
comp1088132_c0_seq1	206	98.26	-1.27145	0.00202621	2.69
comp645577_c0_seq1	206	95.86	-1.42024	0.000475388	0
comp391032_c0_seq1	206	96.6	-1.35397	0.000497901	0
comp1327421_c0_seq1	206	97.43	-1.37816	0.00290672	0
comp7031_c0_seq1	206	95.67	-1.48109	0.00174788	0
comp3091_c0_seq1	205	96.86	-1.20367	0.00170192	10.92
comp773633_c0_seq1	205	95.53	-1.53548	0.00108668	8.19
comp3282_c0_seq1	205	96.78	-1.3273	0.00219053	8.19
comp580701_c0_seq1	205	96.01	-1.42562	0.00956908	5.46
comp357278_c0_seq1	205	96.72	-1.20168	0.000595325	5.46
comp1655965_c0_seq1	205	97.2	-1.50292	0.00923196	2.73
comp1020241_c0_seq1	205	98.71	-1.30968	0.00119387	2.73
comp939051_c0_seq1	205	95.19	-1.38336	0.00814718	0
comp668089_c0_seq1	205	95.73	-1.37031	0.00829009	0
comp442585_c0_seq1	205	96.48	-1.4694	0.00382629	0
comp327799_c0_seq1	205	96.8	-1.27401	0.0018317	0
comp1217522_c0_seq1	205	97.67	-1.24859	0.00767405	0
comp951676_c0_seq1	205	95.14	-1.43309	0.00190044	0
comp698488_c0_seq1	205	95.68	-1.34224	0.00864579	0
comp1220023_c0_seq1	204	97.63	-1.4539	0.00213526	5.55
comp651265_c0_seq1	204	95.81	-1.36378	0.00586802	5.55
comp359240_c0_seq1	204	96.71	-1.31146	0.00166516	2.77
comp375948_c0_seq1	204	96.64	-1.30509	0.00337507	2.77
comp327799_c0_seq2	204	96.79	-1.53751	0.000603195	2.77
comp803636_c0_seq1	204	95.37	-1.30566	0.00124643	0
comp580954_c0_seq1	204	96.01	-1.27714	0.00205114	0
comp1023600_c0_seq1	204	98.63	-1.37362	0.00244651	0
comp552686_c0_seq1	204	96.2	-1.44568	0.00026234	0
comp664223_c0_seq1	203	95.74	-1.51421	0.0050702	8.45
comp663052_c0_seq1	203	95.76	-1.26942	0.00116273	8.45
comp1297238_c0_seq1	203	97.48	-1.46312	0.00168619	5.63
comp1214720_c0_seq1	203	97.67	-1.39823	0.00102878	2.82
comp134036_c0_seq1	203	97.41	-1.45121	0.00632244	2.82
comp978971_c0_seq1	203	95.04	-1.4991	2.94154e-05	0
comp792665_c0_seq1	203	95.42	-1.23684	0.00553202	0
comp1205154_c0_seq1	203	97.78	-1.44194	0.00194008	0
comp12027_c1_seq12	203	97.81	-1.32236	0.0011199	0
comp12124_c1_seq2	202	97.7	-1.48384	0.00539816	6.36
comp1253365_c0_seq1	202	97.52	-1.34027	0.000342113	2.86
comp4694_c0_seq1	202	96.42	-1.40664	0.00176491	2.86
comp801741_c0_seq2	202	95.38	-1.3099	0.000886363	2.86
comp657332_c0_seq1	202	95.78	-1.47553	0.00214598	2.86
comp564164_c0_seq1	202	96.12	-1.38496	0.00362159	2.86
comp1403499_c0_seq1	202	97.37	-1.46732	0.000141125	2.86
comp1056745_c0_seq1	202	98.4	-1.28033	0.00422458	2.86
comp9794_c0_seq4	202	95.03	-1.40837	0.00369042	0
comp829963_c0_seq1	202	95.33	-1.36488	0.00206397	0
comp6512_c0_seq1	202	95.82	-1.41874	0.00275876	0
comp647208_c0_seq1	202	95.86	-1.31172	0.00131366	0
comp1243787_c0_seq1	202	97.54	-1.44135	0.00413981	0
comp155320_c0_seq1	201	97.29	-1.4802	0.00379665	17.46
comp1341538_c0_seq1	201	97.41	-1.38883	0.00111149	5.82
comp695218_c0_seq1	201	95.69	-1.30928	0.00590297	5.82
comp1510835_c0_seq1	201	97.31	-1.20389	0.0013554	5.82
comp861845_c0_seq1	201	95.28	-1.29382	0.00475271	2.91
comp555571_c0_seq1	201	96.17	-1.39866	0.00859664	2.91
comp657881_c0_seq1	201	95.77	-1.50165	0.00238923	0
comp653048_c0_seq1	201	95.81	-1.20604	0.00901737	0
comp387454_c0_seq1	201	96.62	-1.22609	0.0023696	0
comp11899_c0_seq2	201	97.87	-1.48942	0.00299944	0
